# Supplementary material for: PPARγ regulates the expression of genes involved in the DNA damage response in an inflamed endometrium
Source: Sci Rep. 2022 Mar 7;12:4026. doi: 10.1038/s41598-022-07986-8 (PMC8901773; doi:10.1038/s41598-022-07986-8)
Supplement: Supplementary file 1 — Supplementary Information 1. [file 41598_2022_7986_MOESM1_ESM.xls]

## Sheet: sequencing_mapping_stat_PPAR18_
	CTR 1	CTR 2	CTR 3	CTR 4	LPS 1	LPS 2	LPS 3	LPS 4	PGJ2 1	PGJ2 2	PGJ2 3	PGJ2 4	PIO 1	PIO 2	PIO 3	PIO 4	T 1	T 2	T 3	T 4
Row reads	78141618	64919330	47517618	49483992	44914982	56241858	52797776	51989988	61132858	56709300	65021160	47598092	52335880	49143380	48221844	51455276	64761170	46382510	71528050	53938852
Trimmed reads	75629894	64003296	45467416	47954700	43646372	54698696	51144694	50141656	59269942	54731862	62508686	45788270	49524910	46857604	46517410	50409052	62627702	44910028	69383722	52684074
Mapped	72807026	62751850	43144564	45286792	41152626	53287848	49482304	48582024	56556900	52165546	60242692	42528942	46460034	44842296	43681134	49298568	61068918	43773080	66078976	49967186
Uniquely mapped	70761218	60845950	40596788	42893828	38637792	52046428	48204064	47312718	55331706	50983388	58638878	41549832	45395760	43876408	42519494	48280606	59786920	42795784	64212120	48379060
Multi-mapped	2017540	1875338	2507968	2355250	2481634	1212300	1246500	1227988	1196598	1151414	1562656	962356	1039610	943934	1142378	993602	1246852	955044	1836130	1566954
Too many loci	28268	30562	39808	37714	33200	29120	31740	41318	28596	30744	41158	16754	24664	21954	19262	24360	35146	22252	30726	21172
