# Supplementary material for: PPARγ regulates the expression of genes involved in the DNA damage response in an inflamed endometrium
Source: Sci Rep. 2022 Mar 7;12:4026. doi: 10.1038/s41598-022-07986-8 (PMC8901773; doi:10.1038/s41598-022-07986-8)
Supplement: Supplementary file 2 — Supplementary Information 2. [file 41598_2022_7986_MOESM2_ESM.xls]

## Sheet: Arkusz1
	CODING BASES	UTR BASES	INTRONIC BASES	INTERGENIC BASES
CTR 1	3713674292	2021349286	539948669	1032079174
CTR 2	4503543037	1728721785	417860830	1127340431
CTR 3	5010284403	2005392412	331632490	1189341586
CTR 4	5338828654	2262550214	481501874	1325625267
LPS 1	3374775640	1883763944	498122436	983821905
LPS 2	3304976991	1301191881	246450057	791847734
LPS 3	3737090574	1442387359	277859740	1003095743
LPS 4	4777931349	1755934716	333367449	1249356789
PGJ2 1	3312029619	1513794973	468371979	978556933
PGJ2 2	3171410487	1433225545	386460801	800010745
PGJ2 3	2856827524	1553405545	415744888	832326617
PGJ2 4	2487537287	1284987188	487473921	1053105202
PIO 1	3261257105	1674477657	469466015	989084745
PIO 2	3078195348	1375603122	304243166	737856730
PIO 3	3352843795	1621790890	515074705	887103830
PIO 4	2758972934	1296207797	433083866	1078085816
T 1	3361716619	1847619349	619316733	1061284413
T 2	3341394590	1526534468	308104370	818940992
T 3	4075437970	1976705645	710739921	1130103175
T 4	2787260986	1426864342	533339379	1098476338
SUM	71605989204	32932508118	8778163289	20167444165
PERCENTAGE OF ALL	0.536438	0.246715	0.0657619	0.151085
