# Supplementary material for: PPARγ regulates the expression of genes involved in the DNA damage response in an inflamed endometrium
Source: Sci Rep. 2022 Mar 7;12:4026. doi: 10.1038/s41598-022-07986-8 (PMC8901773; doi:10.1038/s41598-022-07986-8)
Supplement: Supplementary file 3 — Supplementary Information 3. [file 41598_2022_7986_MOESM3_ESM.xls]

## Sheet: LPS vs CTR
Experimantal gene ID	base mean	log2FC	padj	ENSEMBL gene ID	Gene symbol/ENSEMBL ID	entrezgene ID	gene description
GID.26379	15.8748	-5.68315	0.0477671	ENSSSCG00000012254	GPR82	100158124	G protein-coupled receptor 82 [Source:NCBI gene (formerly Entrezgene);Acc:100158124]
GID.167	14.199	-5.4621	0.0493335	ENSSSCG00000040966	ENSSSCG00000040966	NA
GID.6124	24.1366	-4.93528	0.00601155	ENSSSCG00000011717	IGSF10	100524956	immunoglobulin superfamily member 10 [Source:VGNC Symbol;Acc:VGNC:89063]
ENSSSCG00000011178	44.2213	-3.34741	0.0179474	ENSSSCG00000011178	CPNE4	100157532	copine 4 [Source:VGNC Symbol;Acc:VGNC:86952]
GID.22113	267.475	-3.28737	0.00022658	ENSSSCG00000039270	TREM2	100737974	triggering receptor expressed on myeloid cells 2 [Source:VGNC Symbol;Acc:VGNC:94384]
GID.24916	1029.58	-2.76405	3.89897e-12	ENSSSCG00000015267	FMO2	100525884	flavin containing dimethylaniline monoxygenase 2 [Source:VGNC Symbol;Acc:VGNC:88171]
GID.5608	498.585	-1.88789	5.62768e-06	ENSSSCG00000011440	SEMA3G	100157653	semaphorin 3G [Source:VGNC Symbol;Acc:VGNC:92699]
GID.6434	5483.41	-1.85583	0.0143905	ENSSSCG00000011831	APOD	100157318	apolipoprotein D [Source:VGNC Symbol;Acc:VGNC:85422]
GID.26253	89.725	-1.79871	0.0218586	ENSSSCG00000012138	ACE2	100144303	angiotensin I converting enzyme 2 [Source:VGNC Symbol;Acc:VGNC:85008]
GID.16010	529.644	-1.76401	0.00335248	ENSSSCG00000034689	GPIHBP1	100515895	glycosylphosphatidylinositol anchored high density lipoprotein binding protein 1 [Source:VGNC Symbol;Acc:VGNC:88588]
GID.26378	359.163	-1.70783	0.00885416	ENSSSCG00000022309	GPR34	100516349	G protein-coupled receptor 34 [Source:VGNC Symbol;Acc:VGNC:88629]
GID.23777	7217	-1.62977	0.0059581	ENSSSCG00000009004	SFRP2	100516027	secreted frizzled related protein 2 [Source:VGNC Symbol;Acc:VGNC:92775]
GID.26308	1259.6	-1.59068	0.008087	ENSSSCG00000012181	PDK3	100153858	pyruvate dehydrogenase kinase 3 [Source:VGNC Symbol;Acc:VGNC:91279]
GID.4381	96.4796	-1.57521	0.0306048	ENSSSCG00000041052	ENSSSCG00000041052	NA
GID.10424	1406.72	-1.57007	0.00885416	ENSSSCG00000006979	MSR1	100511665	macrophage scavenger receptor 1 [Source:VGNC Symbol;Acc:VGNC:96425]
GID.11255	5784.92	-1.55956	0.00363841	ENSSSCG00000037865	SOX18	100049667	SRY-box transcription factor 18 [Source:VGNC Symbol;Acc:VGNC:95510]
GID.10485	1058.47	-1.55822	0.0304803	ENSSSCG00000035371	ENSSSCG00000035371	102166124	chondroitin sulfate N-acetylgalactosaminyltransferase 1 [Source:NCBI gene (formerly Entrezgene);Acc:102166124]
GID.10954	4843.72	-1.55347	1.3692e-06	ENSSSCG00000007350	PPP1R16B	100517865	protein phosphatase 1 regulatory subunit 16B [Source:VGNC Symbol;Acc:VGNC:95669]
GID.13556	190.124	-1.54505	0.00626271	ENSSSCG00000014127	RASGRF2	100515363	Ras protein specific guanine nucleotide releasing factor 2 [Source:VGNC Symbol;Acc:VGNC:92112]
GID.23579	813.335	-1.47345	0.0271426	ENSSSCG00000008875	RXFP1	100623130	relaxin family peptide receptor 1 [Source:VGNC Symbol;Acc:VGNC:92525]
GID.16562	1506.35	-1.4413	0.0236169	ENSSSCG00000006243	PENK	100152093	proenkephalin [Source:VGNC Symbol;Acc:VGNC:91312]
GID.9250	1060.59	-1.37426	2.47099e-08	ENSSSCG00000016041	ENSSSCG00000016041	100513955	asparagine synthetase domain containing 1 [Source:NCBI gene (formerly Entrezgene);Acc:100513955]
GID.24688	14174.6	-1.37363	0.00915554	ENSSSCG00000030921	APOA1	397691	apolipoprotein A1 [Source:VGNC Symbol;Acc:VGNC:85415]
GID.14442	2769.79	-1.36397	0.0182018	ENSSSCG00000028513	ENSSSCG00000028513	100518062	vitamin K epoxide reductase complex subunit 1 like 1 [Source:VGNC Symbol;Acc:VGNC:94831]
GID.732	493.453	-1.35878	0.0027193	ENSSSCG00000037674	ENSSSCG00000037674	NA
GID.24339	3373.45	-1.358	0.00173061	ENSSSCG00000029388	PDE2A	100737701	phosphodiesterase 2A [Source:VGNC Symbol;Acc:VGNC:91251]
GID.18800	3206.55	-1.31068	4.90043e-05	ENSSSCG00000036560	PAWR	102164931	pro-apoptotic WT1 regulator [Source:VGNC Symbol;Acc:VGNC:91191]
GID.18420	165.574	-1.28723	0.0429125	ENSSSCG00000050094	ENSSSCG00000050094	NA
GID.4204	363.869	-1.2172	0.0059581	ENSSSCG00000023014	ENSSSCG00000023014	100515853	CD300 molecule like family member g [Source:VGNC Symbol;Acc:VGNC:86408]
GID.8183	874.07	-1.18711	0.0210832	ENSSSCG00000010471	KIF11	100526080	kinesin family member 11 [Source:VGNC Symbol;Acc:VGNC:89452]
GID.27114	2211.09	-1.16705	0.000678858	ENSSSCG00000039926	ENSSSCG00000039926	110257935	matrix-remodeling-associated protein 5-like [Source:NCBI gene (formerly Entrezgene);Acc:110257935]
GID.6632	449.612	-1.14512	0.0397221	ENSSSCG00000033593	CIP2A	110256431	cellular inhibitor of PP2A [Source:VGNC Symbol;Acc:VGNC:86706]
GID.698	475.035	-1.14221	0.0347157	ENSSSCG00000004466	TTK	100157649	TTK protein kinase [Source:VGNC Symbol;Acc:VGNC:94565]
GID.26250	827.45	-1.13851	0.00272321	ENSSSCG00000012135	VEGFD	100155670	vascular endothelial growth factor D [Source:VGNC Symbol;Acc:VGNC:94816]
GID.9171	1437.67	-1.11771	0.00645633	ENSSSCG00000040349	HOXD8	100515172	homeobox D8 [Source:VGNC Symbol;Acc:VGNC:96356]
GID.25109	1306.08	-1.10498	0.0489243	ENSSSCG00000015353	SCIN	100512981	scinderin [Source:NCBI gene (formerly Entrezgene);Acc:100512981]
GID.8142	798.803	-1.09332	0.0253394	ENSSSCG00000010448	ENSSSCG00000010448	396826	Fas cell surface death receptor [Source:VGNC Symbol;Acc:VGNC:88015]
GID.23467	267.883	-1.08612	0.00671153	ENSSSCG00000008799	LIMCH1	100515040	LIM and calponin homology domains 1 [Source:VGNC Symbol;Acc:VGNC:89724]
GID.9609	7860.58	-1.08287	0.00191679	ENSSSCG00000016260	SLC16A14	100519114	solute carrier family 16 member 14 [Source:VGNC Symbol;Acc:VGNC:96129]
GID.25146	6985.06	-1.0724	6.21795e-06	ENSSSCG00000015383	RAPGEF5	100518983	Rap guanine nucleotide exchange factor 5 [Source:VGNC Symbol;Acc:VGNC:92094]
GID.9076	3573.34	-1.06902	0.0027193	ENSSSCG00000015896	FAP	100736572	fibroblast activation protein alpha [Source:VGNC Symbol;Acc:VGNC:99714]
GID.11683	923.506	-1.03349	0.00865042	ENSSSCG00000016658	ANLN	100523340	anillin actin binding protein [Source:VGNC Symbol;Acc:VGNC:85353]
GID.21936	6832.07	-1.03275	0.0037962	ENSSSCG00000001440	NOTCH4	100144522	notch receptor 4 [Source:VGNC Symbol;Acc:VGNC:90825]
GID.17268	344.398	-1.02997	0.0294154	ENSSSCG00000006861	EXTL2	100155305	exostosin like glycosyltransferase 2 [Source:VGNC Symbol;Acc:VGNC:87849]
GID.16791	2276.31	-1.018	0.0014644	ENSSSCG00000006418	ENSSSCG00000006418	NA
GID.16489	1348.47	-1.00786	0.0364892	ENSSSCG00000006199	PREX2	100520557	phosphatidylinositol-3,4,5-trisphosphate dependent Rac exchange factor 2 [Source:VGNC Symbol;Acc:VGNC:91791]
GID.10289	3843.56	-0.990764	0.000474744	ENSSSCG00000017052	ADAM19	100521528	ADAM metallopeptidase domain 19 [Source:VGNC Symbol;Acc:VGNC:85066]
GID.3012	3968.09	-0.988351	0.00156769	ENSSSCG00000032444	PLXDC2	100522568	plexin domain containing 2 [Source:VGNC Symbol;Acc:VGNC:95958]
GID.16406	2645.75	-0.98137	0.0386611	ENSSSCG00000006153	FABP5	574074	fatty acid binding protein 5 [Source:VGNC Symbol;Acc:VGNC:98794]
GID.7932	1963.96	-0.975485	0.0247935	ENSSSCG00000010283	SPOCK2	100158017	SPARC (osteonectin), cwcv and kazal like domains proteoglycan 2 [Source:NCBI gene (formerly Entrezgene);Acc:100158017]
GID.4807	1848.25	-0.965385	0.0141012	ENSSSCG00000039412	DOC2B	110256069	double C2 domain beta [Source:VGNC Symbol;Acc:VGNC:87389]
GID.4048	531.641	-0.965131	0.0239375	ENSSSCG00000039947	KCNJ2	397293	potassium inwardly rectifying channel subfamily J member 2 [Source:VGNC Symbol;Acc:VGNC:89357]
GID.13771	480.919	-0.958308	0.0182018	ENSSSCG00000014235	SNCAIP	100049698	synuclein alpha interacting protein [Source:NCBI gene (formerly Entrezgene);Acc:100049698]
GID.18439	40817.2	-0.951248	0.00826345	ENSSSCG00000000712	VWF	100521792	von Willebrand factor [Source:NCBI gene (formerly Entrezgene);Acc:399543]
GID.13047	7125.78	0.958866	0.00219402	ENSSSCG00000013655	ICAM1	396750	intercellular adhesion molecule 1 [Source:VGNC Symbol;Acc:VGNC:89019]
GID.11682	854.104	0.975012	0.0177462	ENSSSCG00000016657	AOAH	100522290	acyloxyacyl hydrolase [Source:VGNC Symbol;Acc:VGNC:85374]
GID.5549	6302.21	0.982396	0.000119469	ENSSSCG00000011391	CDHR4	100513757	cadherin related family member 4 [Source:VGNC Symbol;Acc:VGNC:86491]
GID.11944	59832.7	0.984816	0.0347157	ENSSSCG00000032436	ENSSSCG00000032436	100626247	interferon-induced transmembrane protein 1-like [Source:NCBI gene (formerly Entrezgene);Acc:100626247]
GID.20367	10511.5	0.9936	5.71558e-07	ENSSSCG00000022401	ENSSSCG00000022401	100524812	angiotensin II receptor associated protein [Source:VGNC Symbol;Acc:VGNC:85193]
GID.21854	3194.79	0.996004	0.00128379	ENSSSCG00000024161	ENSSSCG00000024161	NA
GID.20469	2792.76	1.00574	0.000298061	ENSSSCG00000022029	RAP1GAP	100627043	RAP1 GTPase activating protein [Source:VGNC Symbol;Acc:VGNC:92085]
GID.10440	1363.86	1.0229	0.00260993	ENSSSCG00000006988	PDGFRL	100736738	platelet derived growth factor receptor like [Source:VGNC Symbol;Acc:VGNC:96476]
GID.14491	3162.36	1.03173	0.000934923	ENSSSCG00000032369	HSD3B7	100525281	hydroxy-delta-5-steroid dehydrogenase, 3 beta- and steroid delta-isomerase 7 [Source:VGNC Symbol;Acc:VGNC:88990]
GID.21951	21188.7	1.03634	0.000772489	ENSSSCG00000025618	TAP1	733649	transporter 1, ATP binding cassette subfamily B member [Source:VGNC Symbol;Acc:VGNC:98358]
GID.21949	8509.97	1.03982	0.00416923	ENSSSCG00000026951	PSMB8	396975	proteasome 20S subunit beta 8 [Source:VGNC Symbol;Acc:VGNC:91910]
GID.12392	46018.4	1.04877	1.75805e-05	ENSSSCG00000013181	SERPING1	100144304	serpin family G member 1 [Source:VGNC Symbol;Acc:VGNC:92745]
GID.17222	4513.56	1.05199	0.0137871	ENSSSCG00000006836	KIAA1324	100154257	endosome-lysosome associated apoptosis and autophagy regulator 1 [Source:VGNC Symbol;Acc:VGNC:89442]
GID.16827	344.609	1.06796	0.0284062	ENSSSCG00000035121	RHBG	397056	Rh family B glycoprotein [Source:VGNC Symbol;Acc:VGNC:98845]
GID.19064	1008.75	1.08021	0.00191679	ENSSSCG00000040629	IL34	100737468	interleukin 34 [Source:VGNC Symbol;Acc:VGNC:89107]
GID.113	40202.2	1.08624	0.0426283	ENSSSCG00000040317	SOD2	100154319	superoxide dismutase 2 [Source:NCBI gene (formerly Entrezgene);Acc:100154319]
GID.1030	3012.58	1.09101	1.11382e-05	ENSSSCG00000004670	C15orf48	100152534	chromosome 1 C15orf48 homolog [Source:VGNC Symbol;Acc:VGNC:85961]
GID.23123	186585	1.09263	0.00363841	ENSSSCG00000035297	ISG12(A)	100153902	putative ISG12(a) protein [Source:NCBI gene (formerly Entrezgene);Acc:100153902]
GID.965	5221.39	1.09604	9.0554e-05	ENSSSCG00000004626	TMOD3	397556	tropomodulin 3 [Source:VGNC Symbol;Acc:VGNC:94228]
GID.1045	218757	1.09749	0.000934923	ENSSSCG00000004687	B2M	397033	beta-2-microglobulin [Source:NCBI gene (formerly Entrezgene);Acc:110255236]
GID.8147	3790.56	1.1118	0.0103471	ENSSSCG00000010451	IFIT2	100155467	interferon induced protein with tetratricopeptide repeats 2 [Source:VGNC Symbol;Acc:VGNC:89034]
GID.19144	906.296	1.11876	0.0347157	ENSSSCG00000002821	CCL22	100516016	C-C motif chemokine ligand 22 [Source:VGNC Symbol;Acc:VGNC:86339]
GID.19632	2377.02	1.11949	0.000643857	ENSSSCG00000037422	ENSSSCG00000037422	110260995	C-X-C motif chemokine 17-like [Source:NCBI gene (formerly Entrezgene);Acc:110260995]
GID.4286	3682.88	1.12777	0.0347157	ENSSSCG00000017420	CNP	100511587	2',3'-cyclic nucleotide 3' phosphodiesterase [Source:VGNC Symbol;Acc:VGNC:86840]
GID.4282	4604.15	1.13286	0.00378449	ENSSSCG00000017416	DHX58	100524520	DExH-box helicase 58 [Source:VGNC Symbol;Acc:VGNC:87297]
GID.7186	5789.69	1.1403	0.0240182	ENSSSCG00000009720	DDX60	100158037	DExD/H-box helicase 60 [Source:VGNC Symbol;Acc:VGNC:87234]
GID.21351	1358.81	1.147	0.0172202	ENSSSCG00000020872	ENSSSCG00000020872	100626400	PDZK1 interacting protein 1 [Source:NCBI gene (formerly Entrezgene);Acc:100626400]
GID.4337	1439.78	1.1543	0.00163766	ENSSSCG00000017466	CCR7	396663	C-C motif chemokine receptor 7 [Source:VGNC Symbol;Acc:VGNC:86372]
GID.23308	467.668	1.15904	0.00578435	ENSSSCG00000021515	HS3ST1	100628223	heparan sulfate-glucosamine 3-sulfotransferase 1 [Source:VGNC Symbol;Acc:VGNC:88977]
GID.11956	6493.64	1.1663	0.00271968	ENSSSCG00000012853	IRF7	100037289	interferon regulatory factor 7 [Source:VGNC Symbol;Acc:VGNC:89210]
GID.19614	3467.98	1.1855	6.34334e-05	ENSSSCG00000003048	ENSSSCG00000003048	100737180	C-X-C motif chemokine 17-like [Source:NCBI gene (formerly Entrezgene);Acc:100737180]
GID.20382	7504.7	1.19316	0.0448971	ENSSSCG00000003451	ENSSSCG00000003451	100738269	podoplanin [Source:VGNC Symbol;Acc:VGNC:91288]
GID.25540	1467.36	1.20122	0.0382136	ENSSSCG00000026587	BATF3	100621683	basic leucine zipper ATF-like transcription factor 3 [Source:VGNC Symbol;Acc:VGNC:85760]
GID.22075	642.247	1.2135	0.0059581	ENSSSCG00000001561	ETV7	100156210	ETS variant transcription factor 7 [Source:VGNC Symbol;Acc:VGNC:87816]
GID.3893	21111.1	1.21648	0.00128379	ENSSSCG00000036383	LGALS3BP	110255948	galectin 3 binding protein [Source:VGNC Symbol;Acc:VGNC:89695]
GID.19156	248.931	1.22683	0.0131873	ENSSSCG00000002814	ADGRG3	100514842	adhesion G protein-coupled receptor G3 [Source:VGNC Symbol;Acc:VGNC:85131]
GID.7622	987.666	1.253	0.000197079	ENSSSCG00000010054	ADORA2A	503661	adenosine A2a receptor [Source:VGNC Symbol;Acc:VGNC:85148]
GID.6911	7167.31	1.27031	0.00429425	ENSSSCG00000012076	MX2	NA	Interferon-induced GTP-binding protein Mx2 [Source:UniProtKB/Swiss-Prot;Acc:A7VK00]
GID.23690	5947.22	1.27051	0.0136251	ENSSSCG00000038180	ADAMTS3	100524818	ADAM metallopeptidase with thrombospondin type 1 motif 3 [Source:VGNC Symbol;Acc:VGNC:85083]
GID.12393	11211.4	1.28592	8.98123e-05	ENSSSCG00000023379	UBE2L6	100514753	ubiquitin conjugating enzyme E2 L6 [Source:VGNC Symbol;Acc:VGNC:94647]
GID.15102	364.217	1.29042	0.0027325	ENSSSCG00000035971	DUSP2	100622812	dual specificity phosphatase 2 [Source:VGNC Symbol;Acc:VGNC:87481]
GID.21850	499432	1.29076	1.78213e-06	ENSSSCG00000001229	ENSSSCG00000001229	100135031	patr class I histocompatibility antigen, A-126 alpha chain-like [Source:NCBI gene (formerly Entrezgene);Acc:100513601]
GID.23190	21884.4	1.29279	3.48466e-08	ENSSSCG00000002516	WARS	100515390	tryptophanyl-tRNA synthetase 1 [Source:VGNC Symbol;Acc:VGNC:94891]
GID.16637	4649.52	1.29592	0.0223569	ENSSSCG00000006287	SELL	100127147	selectin L [Source:NCBI gene (formerly Entrezgene);Acc:100127147]
GID.1604	779.739	1.30354	0.0092954	ENSSSCG00000024867	ISG20	NA	interferon stimulated exonuclease gene 20 [Source:HGNC Symbol;Acc:HGNC:6130]
GID.2293	17120.8	1.3076	7.43078e-06	ENSSSCG00000005688	PTGES	654407	prostaglandin E synthase [Source:VGNC Symbol;Acc:VGNC:91950]
GID.20763	756.534	1.31848	0.00811898	ENSSSCG00000025795	CSF3R	100622336	colony stimulating factor 3 receptor [Source:VGNC Symbol;Acc:VGNC:87035]
GID.12216	4230.85	1.35452	6.03457e-05	ENSSSCG00000023178	BATF2	100515875	basic leucine zipper ATF-like transcription factor 2 [Source:VGNC Symbol;Acc:VGNC:85759]
GID.4872	511.02	1.38314	0.00816681	ENSSSCG00000022405	P2RX1	106504105	purinergic receptor P2X 1 [Source:VGNC Symbol;Acc:VGNC:91118]
GID.15897	5659.13	1.39571	0.0132075	ENSSSCG00000008648	RSAD2	396752	radical S-adenosyl methionine domain containing 2 [Source:VGNC Symbol;Acc:VGNC:92472]
GID.24601	301.877	1.41355	0.00138754	ENSSSCG00000028711	CASP1	397319	caspase 1, apoptosis-related cysteine peptidase [Source:NCBI gene (formerly Entrezgene);Acc:397319]
GID.21921	13449.2	1.43857	3.02123e-08	ENSSSCG00000001422	C2	448981	complement C2 [Source:VGNC Symbol;Acc:VGNC:85989]
GID.21950	5148.25	1.4566	0.000474744	ENSSSCG00000001463	PSMB9	654294	proteasome 20S subunit beta 9 [Source:VGNC Symbol;Acc:VGNC:91911]
GID.14290	4031.9	1.47169	0.00130194	ENSSSCG00000007642	ENSSSCG00000007642	100519648	alpha-2-glycoprotein 1, zinc-binding [Source:VGNC Symbol;Acc:VGNC:85710]
GID.7639	1739.16	1.4742	0.0235008	ENSSSCG00000039626	DERL3	100155947	derlin 3 [Source:VGNC Symbol;Acc:VGNC:87262]
GID.19265	11577.2	1.47823	2.20101e-08	ENSSSCG00000023849	CTRL	100621609	chymotrypsin like [Source:VGNC Symbol;Acc:VGNC:87073]
GID.20598	54919.3	1.49774	0.0198668	ENSSSCG00000034570	IFI6	110261124	interferon alpha inducible protein 6 [Source:VGNC Symbol;Acc:VGNC:89033]
GID.14578	259.387	1.53855	0.014566	ENSSSCG00000007816	IL21R	100518723	interleukin 21 receptor [Source:VGNC Symbol;Acc:VGNC:89096]
GID.4654	11543.5	1.53872	1.09197e-08	ENSSSCG00000031292	ENSSSCG00000031292	NA
GID.4669	301.815	1.56719	0.0136251	ENSSSCG00000022987	TMEM132E	100519732	transmembrane protein 132E [Source:VGNC Symbol;Acc:VGNC:94083]
GID.2745	2515.34	1.59183	0.00173061	ENSSSCG00000010966	CCL19	494464	C-C motif chemokine ligand 19 [Source:VGNC Symbol;Acc:VGNC:95483]
GID.19582	1453.38	1.62339	0.000336374	ENSSSCG00000003006	CYP2B22	403104	cytochrome P450 2B4-like [Source:NCBI gene (formerly Entrezgene);Acc:102165015]
GID.7625	116.769	1.628	0.0477671	ENSSSCG00000010060	UPB1	100155919	beta-ureidopropionase 1 [Source:VGNC Symbol;Acc:VGNC:94717]
GID.3564	967.811	1.62947	0.000531227	ENSSSCG00000009469	ACOD1	100524951	aconitate decarboxylase 1 [Source:VGNC Symbol;Acc:VGNC:85015]
GID.339	1348.02	1.67943	3.45535e-07	ENSSSCG00000004180	ENSSSCG00000004180	100152784	vanin 3 [Source:NCBI gene (formerly Entrezgene);Acc:100152784]
GID.12609	4393.47	1.72382	0.0289	ENSSSCG00000013369	ENSSSCG00000013369	NA
GID.17391	15777.2	1.72917	8.72544e-11	ENSSSCG00000024973	ENSSSCG00000024973	100151938	guanylate binding protein 1, interferon-inducible [Source:NCBI gene (formerly Entrezgene);Acc:100151938]
GID.7242	274.501	1.73074	3.49385e-06	ENSSSCG00000035760	ENSSSCG00000035760	100158166	refilin A [Source:VGNC Symbol;Acc:VGNC:92238]
GID.20193	24232.7	1.74242	0.00199839	ENSSSCG00000040575	ISG15	100145895	ISG15 ubiquitin like modifier [Source:VGNC Symbol;Acc:VGNC:89223]
GID.25396	1429.95	1.75488	0.00191696	ENSSSCG00000015507	TNN	102163961	tenascin N [Source:NCBI gene (formerly Entrezgene);Acc:102163961]
GID.8102	3185.9	1.76566	0.000144748	ENSSSCG00000034973	CXCL12	494460	C-X-C motif chemokine ligand 12 [Source:VGNC Symbol;Acc:VGNC:87103]
GID.4650	7738.11	1.76605	2.76268e-08	ENSSSCG00000017705	CCL5	396613	C-C motif chemokine ligand 5 [Source:NCBI gene (formerly Entrezgene);Acc:396613]
GID.10748	3022.63	1.77313	0.000115858	ENSSSCG00000026043	ENSSSCG00000026043	100153042	transglutaminase 3 [Source:NCBI gene (formerly Entrezgene);Acc:100153042]
GID.23738	5833.41	1.79812	0.00010436	ENSSSCG00000032474	CXCL10	494019	C-X-C motif chemokine ligand 10 [Source:VGNC Symbol;Acc:VGNC:87101]
GID.14559	215297	1.84331	1.86478e-06	ENSSSCG00000021845	ATXN2L	100515946	ataxin 2 like [Source:VGNC Symbol;Acc:VGNC:85691]
GID.14317	377.356	1.84348	0.00066556	ENSSSCG00000007659	ZCWPW1	100513075	zinc finger CW-type and PWWP domain containing 1 [Source:VGNC Symbol;Acc:VGNC:95114]
GID.17390	3672.51	1.85056	1.1037e-07	ENSSSCG00000030801	ENSSSCG00000030801	102161784	guanylate-binding protein 6-like [Source:NCBI gene (formerly Entrezgene);Acc:102161784]
GID.16778	1113.06	1.8787	0.000144748	ENSSSCG00000036223	ACKR1	100154447	atypical chemokine receptor 1 [Source:VGNC Symbol;Acc:VGNC:98728]
GID.17392	4590.97	1.92388	6.98752e-12	ENSSSCG00000006923	GBP2	100153137	guanylate binding protein 2, interferon-inducible [Source:NCBI gene (formerly Entrezgene);Acc:100153137]
GID.7444	1163.7	1.99796	0.000593633	ENSSSCG00000009921	OASL	595119	2'-5'-oligoadenylate synthetase like [Source:VGNC Symbol;Acc:VGNC:91008]
GID.15091	1911.41	2.01275	8.82656e-05	ENSSSCG00000008124	NEURL3	100524797	neuralized E3 ubiquitin protein ligase 3 [Source:VGNC Symbol;Acc:VGNC:90696]
GID.16054	123.403	2.01923	0.044303	ENSSSCG00000005938	COL22A1	100519955	collagen type XXII alpha 1 chain [Source:VGNC Symbol;Acc:VGNC:97937]
GID.13161	84548.5	2.04502	9.84424e-09	ENSSSCG00000013551	C3	397072	complement C3 [Source:VGNC Symbol;Acc:VGNC:99600]
ENSSSCG00000037087	106.77	2.05648	0.00386091	ENSSSCG00000037087	PRRT4	100628151	proline rich transmembrane protein 4 [Source:VGNC Symbol;Acc:VGNC:91874]
GID.27077	62.902	2.12496	0.0059581	ENSSSCG00000034475	ENSSSCG00000034475	100517800	histone H2A-Bbd type 2/3 [Source:NCBI gene (formerly Entrezgene);Acc:100517800]
GID.27090	63.0289	2.12795	0.0059581	ENSSSCG00000039764	ENSSSCG00000039764	100620916	histone H2A-Bbd type 2/3-like [Source:NCBI gene (formerly Entrezgene);Acc:100620916]
GID.24994	11065.3	2.13703	5.95991e-07	ENSSSCG00000015657	PIGR	397315	polymeric immunoglobulin receptor [Source:NCBI gene (formerly Entrezgene);Acc:397315]
GID.13225	61.4978	2.19552	0.00915554	ENSSSCG00000013501	CREB3L3	100522979	cAMP responsive element binding protein 3 like 3 [Source:VGNC Symbol;Acc:VGNC:86982]
GID.8002	425.986	2.20641	4.50995e-05	ENSSSCG00000010325	KCNMA1	397434	potassium calcium-activated channel subfamily M alpha 1 [Source:NCBI gene (formerly Entrezgene);Acc:397434]
GID.630	98.1343	2.21923	0.00885416	ENSSSCG00000004422	CCN6	100155801	cellular communication network factor 6 [Source:VGNC Symbol;Acc:VGNC:86347]
GID.2352	245.832	2.27477	0.0182018	ENSSSCG00000026425	ADAMTSL2	100628047	ADAMTS like 2 [Source:VGNC Symbol;Acc:VGNC:85091]
GID.27085	76.6637	2.30997	0.00010436	ENSSSCG00000037938	ENSSSCG00000037938	100620620	histone H2A-Bbd type 2/3 [Source:NCBI gene (formerly Entrezgene);Acc:100620620]
GID.8019	2752.82	2.32964	9.91628e-05	ENSSSCG00000024300	TMEM254	NA	transmembrane protein 254 [Source:VGNC Symbol;Acc:VGNC:94160]
GID.22072	121.385	2.45936	0.0386359	ENSSSCG00000001560	BNIP5	100152200	BCL2 interacting protein 5 [Source:VGNC Symbol;Acc:VGNC:85857]
GID.6894	271.877	2.47954	8.33151e-06	ENSSSCG00000038056	ENSSSCG00000038056	100516832	beta-1,3-galactosyltransferase 5 [Source:VGNC Symbol;Acc:VGNC:85717]
ENSSSCG00000006380	46.4422	2.48844	0.0103471	ENSSSCG00000006380	ENSSSCG00000006380	100511325	signaling lymphocytic activation molecule family member 1 [Source:VGNC Symbol;Acc:VGNC:92911]
GID.21825	1847.53	2.5589	2.12207e-13	ENSSSCG00000001252	UBD	100294688	ubiquitin D [Source:NCBI gene (formerly Entrezgene);Acc:100294688]
GID.26898	3998.07	2.57961	2.27419e-06	ENSSSCG00000048443	APLN	100625006	apelin [Source:NCBI gene (formerly Entrezgene);Acc:100625006]
GID.22370	578.607	2.61624	0.000678858	ENSSSCG00000001841	RHCG	733644	Rh family C glycoprotein [Source:NCBI gene (formerly Entrezgene);Acc:733644]
GID.13370	933.993	2.65098	4.81801e-05	ENSSSCG00000039500	ENSSSCG00000039500	492312	mucosal vascular addressin cell adhesion molecule 1 [Source:NCBI gene (formerly Entrezgene);Acc:492312]
GID.10464	33.0087	3.07581	0.0299612	ENSSSCG00000023054	IDO2	100519341	indoleamine 2,3-dioxygenase 2 [Source:VGNC Symbol;Acc:VGNC:96155]
GID.23757	1135.86	3.12594	4.03555e-11	ENSSSCG00000036445	ENSSSCG00000036445	100524265	C-X-C motif chemokine ligand 13 [Source:VGNC Symbol;Acc:VGNC:87104]
GID.15686	757.774	3.25903	3.84145e-06	ENSSSCG00000008522	XDH	100515259	xanthine dehydrogenase [Source:VGNC Symbol;Acc:VGNC:94995]
GID.10460	6429.77	3.86791	2.58158e-12	ENSSSCG00000007007	IDO1	100519877	indoleamine 2,3-dioxygenase 1 [Source:VGNC Symbol;Acc:VGNC:96371]
GID.20448	1502.9	3.99774	3.98106e-19	ENSSSCG00000031106	PLA2G2D	100512662	phospholipase A2 group IID [Source:VGNC Symbol;Acc:VGNC:91491]
GID.23736	1493.64	4.09085	1.0234e-12	ENSSSCG00000032777	CXCL9	100135681	C-X-C motif chemokine ligand 9 [Source:VGNC Symbol;Acc:VGNC:87107]
GID.23739	1160.64	4.25968	1.53961e-31	ENSSSCG00000008978	CXCL11	100169744	C-X-C motif chemokine ligand 11 [Source:VGNC Symbol;Acc:VGNC:87102]
GID.20087	26.255	4.50392	0.0412002	ENSSSCG00000036306	ENSSSCG00000036306	110261076	uncharacterized LOC110255329 [Source:NCBI gene (formerly Entrezgene);Acc:110255329]
ENSSSCG00000038419	25.2537	4.5675	0.034235	ENSSSCG00000038419	ENSSSCG00000038419	NA
ENSSSCG00000032063	37.2167	4.87309	0.0240198	ENSSSCG00000032063	THEM6	110260200	thioesterase superfamily member 6 [Source:VGNC Symbol;Acc:VGNC:93953]
GID.23023	5870.31	5.30089	0.00260993	ENSSSCG00000040638	DIO2	414379	iodothyronine deiodinase 2 [Source:NCBI gene (formerly Entrezgene);Acc:414379]
ENSSSCG00000004836	13.8976	5.75663	0.0458843	ENSSSCG00000004836	MKRN3	100155343	makorin ring finger protein 3 [Source:VGNC Symbol;Acc:VGNC:90249]
GID.22270	19.2862	6.04829	0.014794	ENSSSCG00000001764	SH2D7	100154016	SH2 domain containing 7 [Source:VGNC Symbol;Acc:VGNC:92814]
GID.19679	32.5606	6.65456	0.000781079	ENSSSCG00000003086	ENSSSCG00000003086	100381252	apolipoprotein C2 [Source:NCBI gene (formerly Entrezgene);Acc:100381252]
GID.23737	99.5641	8.08714	0.00602964	ENSSSCG00000008976	ART3	100522086	ADP-ribosyltransferase 3 [Source:VGNC Symbol;Acc:VGNC:85552]

## Sheet: PGJ2 vs LPS
Experimantal gene ID	base mean	log2FC	padj	ENSEMBL gene ID	Gene symbol/ENSEMBL ID	entrezgene ID	gene description
ENSSSCG00000005707	29.4692	-3.61809	0.0475589	ENSSSCG00000005707	FIBCD1	100523302	fibrinogen C domain containing 1 [Source:VGNC Symbol;Acc:VGNC:88133]
ENSSSCG00000018007	196.747	2.17399	0.0190524	ENSSSCG00000018007	MYH3	396711	myosin heavy chain 3 [Source:VGNC Symbol;Acc:VGNC:98145]
ENSSSCG00000035091	57.7838	2.37031	0.0401273	ENSSSCG00000035091	ENSSSCG00000035091	102159001	neuroblastoma breakpoint family member 6-like [Source:NCBI gene (formerly Entrezgene);Acc:102159001]
ENSSSCG00000051243	85.7428	2.39297	0.0136602	ENSSSCG00000051243	ENSSSCG00000051243	NA
GID.10118	4130.86	1.02663	0.0190524	ENSSSCG00000016956	MAST4	100514689	microtubule associated serine/threonine kinase family member 4 [Source:VGNC Symbol;Acc:VGNC:90037]
GID.10460	14716.6	1.25655	0.0448511	ENSSSCG00000007007	IDO1	100519877	indoleamine 2,3-dioxygenase 1 [Source:VGNC Symbol;Acc:VGNC:96371]
GID.10466	1075.33	2.01912	0.00222643	ENSSSCG00000032320	TCIM	100628052	transcriptional and immune response regulator [Source:VGNC Symbol;Acc:VGNC:95587]
GID.10675	395.12	1.66128	0.0457031	ENSSSCG00000031219	NAPB	100515106	NSF attachment protein beta [Source:VGNC Symbol;Acc:VGNC:95650]
GID.10755	3009.72	1.1396	0.0148489	ENSSSCG00000028461	ENSSSCG00000028461	494566	signal regulatory protein alpha [Source:NCBI gene (formerly Entrezgene);Acc:494566]
GID.10869	315.812	1.17779	0.0342341	ENSSSCG00000007288	MYH7B	100157870	myosin heavy chain 7B [Source:VGNC Symbol;Acc:VGNC:95701]
GID.10914	906.906	1.0592	0.0224004	ENSSSCG00000036002	TGIF2	110257437	TGFB induced factor homeobox 2 [Source:VGNC Symbol;Acc:VGNC:95656]
GID.11143	5633.28	1.12393	0.0310531	ENSSSCG00000007484	ZNF217	100141410	zinc finger protein 217 [Source:VGNC Symbol;Acc:VGNC:95573]
GID.11402	1062.38	1.563	0.00872519	ENSSSCG00000016501	KDM7A	100515632	lysine demethylase 7A [Source:VGNC Symbol;Acc:VGNC:89417]
GID.11409	945.357	1.27159	0.0172207	ENSSSCG00000016510	UBN2	100519065	ubinuclein 2 [Source:VGNC Symbol;Acc:VGNC:94664]
GID.12331	1652.88	-1.46845	1.72913e-05	ENSSSCG00000013082	ENSSSCG00000013082	100519294	succinate dehydrogenase complex assembly factor 2 [Source:NCBI gene (formerly Entrezgene);Acc:100519294]
GID.12410	5451.26	1.33317	0.0224004	ENSSSCG00000030610	FNBP4	100526033	formin binding protein 4 [Source:VGNC Symbol;Acc:VGNC:88180]
GID.12513	18777.2	1.33245	0.0107479	ENSSSCG00000013297	CD44	100525150	CD44 molecule [Source:VGNC Symbol;Acc:VGNC:99614]
GID.1258	1014.11	1.15249	0.00848024	ENSSSCG00000023533	ZNF236	100621373	zinc finger protein 236 [Source:VGNC Symbol;Acc:VGNC:95209]
GID.12679	1707.52	0.991669	0.0284124	ENSSSCG00000022492	AMPD3	100620914	adenosine monophosphate deaminase 3 [Source:VGNC Symbol;Acc:VGNC:85288]
GID.13010	1086.55	1.2378	0.042872	ENSSSCG00000032506	ZNF317	100510891	zinc finger protein 317 [Source:VGNC Symbol;Acc:VGNC:95221]
GID.1310	4125.18	1.00959	0.0373662	ENSSSCG00000026454	PMAIP1	397278	phorbol-12-myristate-13-acetate-induced protein 1 [Source:NCBI gene (formerly Entrezgene);Acc:397278]
GID.13169	295.212	1.8143	0.0310531	ENSSSCG00000032785	SLC25A41	106509446	solute carrier family 25 member 41 [Source:NCBI gene (formerly Entrezgene);Acc:106509446]
GID.13209	2389.87	1.54501	0.00310026	ENSSSCG00000034615	TNFAIP8L1	110259359	TNF alpha induced protein 8 like 1 [Source:VGNC Symbol;Acc:VGNC:94254]
GID.13402	13696.7	1.40905	0.0310531	ENSSSCG00000014022	HNRNPH1	100519535	heterogeneous nuclear ribonucleoprotein H1 [Source:VGNC Symbol;Acc:VGNC:88920]
GID.13833	467.208	2.68285	0.00022889	ENSSSCG00000023737	CSF2	397208	colony stimulating factor 2 [Source:VGNC Symbol;Acc:VGNC:87032]
GID.13918	20913.1	1.94811	0.0136602	ENSSSCG00000014336	EGR1	100520726	early growth response 1 [Source:VGNC Symbol;Acc:VGNC:87590]
GID.14051	1681.63	-1.11732	0.0291708	ENSSSCG00000039674	SPINK6	NA	serine peptidase inhibitor Kazal type 6 [Source:HGNC Symbol;Acc:HGNC:29486]
GID.14130	519.53	1.47653	0.000684333	ENSSSCG00000007541	PDGFA	100519764	platelet derived growth factor subunit A [Source:VGNC Symbol;Acc:VGNC:91265]
GID.1424	2782.46	1.02802	0.00182953	ENSSSCG00000022828	PNN	100526149	pinin, desmosome associated protein [Source:VGNC Symbol;Acc:VGNC:91603]
GID.14334	5985.89	1.11831	0.0350838	ENSSSCG00000007668	GIGYF1	100620395	GRB10 interacting GYF protein 1 [Source:VGNC Symbol;Acc:VGNC:88444]
GID.14339	3185.44	1.39216	0.0166988	ENSSSCG00000034347	TRIM56	110259886	tripartite motif containing 56 [Source:VGNC Symbol;Acc:VGNC:94421]
GID.14340	6878.46	1.69773	0.00022889	ENSSSCG00000025698	SERPINE1	396945	serpin family E member 1 [Source:VGNC Symbol;Acc:VGNC:98310]
GID.14665	445.317	1.22179	0.01841	ENSSSCG00000007872	XYLT1	100514160	xylosyltransferase 1 [Source:VGNC Symbol;Acc:VGNC:95015]
GID.14776	1760.87	1.29028	0.0281589	ENSSSCG00000007939	ANKS3	100511250	ankyrin repeat and sterile alpha motif domain containing 3 [Source:VGNC Symbol;Acc:VGNC:85349]
GID.14786	388.795	1.65761	0.0346716	ENSSSCG00000040215	TFAP4	110259938	transcription factor AP-4 [Source:VGNC Symbol;Acc:VGNC:93912]
GID.14815	1996.3	1.03874	0.0234496	ENSSSCG00000007963	ZNF263	100520900	zinc finger protein 263 [Source:VGNC Symbol;Acc:VGNC:95213]
GID.14816	175.48	1.88751	0.0172418	ENSSSCG00000043838	ENSSSCG00000043838	NA
GID.14857	2351.04	0.978273	0.0136602	ENSSSCG00000008047	E4F1	100517704	E4F transcription factor 1 [Source:VGNC Symbol;Acc:VGNC:87520]
GID.149	1322.16	1.12022	0.0494878	ENSSSCG00000004071	ENSSSCG00000004071	100513248	CNKSR family member 3 [Source:VGNC Symbol;Acc:VGNC:86823]
GID.14964	3640.01	1.00121	0.0425319	ENSSSCG00000007979	LUC7L	100737615	LUC7 like [Source:VGNC Symbol;Acc:VGNC:89893]
GID.15015	2409.03	3.2561	9.87451e-17	ENSSSCG00000039214	ENSSSCG00000039214	397122	interleukin 1 beta [Source:NCBI gene (formerly Entrezgene);Acc:397122]
GID.15016	2791.61	1.04782	0.0136602	ENSSSCG00000008090	IL1A	397094	interleukin 1 alpha [Source:VGNC Symbol;Acc:VGNC:89091]
GID.15020	10740.3	1.46677	0.0282092	ENSSSCG00000032288	SLC20A1	100518065	solute carrier family 20 member 1 [Source:VGNC Symbol;Acc:VGNC:92970]
GID.15351	1663.12	1.22142	0.0474606	ENSSSCG00000008311	CYP26B1	100521659	cytochrome P450 26B1 [Source:NCBI gene (formerly Entrezgene);Acc:100521659]
GID.15410	7353.51	0.956598	0.0354782	ENSSSCG00000008358	ACTR2	100174962	actin related protein 2 [Source:VGNC Symbol;Acc:VGNC:85051]
GID.15492	21787.3	0.979557	0.0190524	ENSSSCG00000040786	SPTBN1	100516258	spectrin beta, non-erythrocytic 1 [Source:VGNC Symbol;Acc:VGNC:93436]
GID.15717	9888.83	1.42603	0.0418079	ENSSSCG00000032527	FOSL2	100623777	FOS like 2, AP-1 transcription factor subunit [Source:VGNC Symbol;Acc:VGNC:88192]
GID.15897	15452.5	2.12888	0.000136206	ENSSSCG00000008648	RSAD2	396752	radical S-adenosyl methionine domain containing 2 [Source:VGNC Symbol;Acc:VGNC:92472]
GID.16313	3258.38	1.08984	0.0448752	ENSSSCG00000034321	TP53INP1	100157451	tumor protein p53 inducible nuclear protein 1 [Source:VGNC Symbol;Acc:VGNC:94329]
GID.16447	296.195	1.30899	0.0454026	ENSSSCG00000006173	GDAP1	100157012	ganglioside induced differentiation associated protein 1 [Source:VGNC Symbol;Acc:VGNC:88394]
GID.16542	1916.25	1.14992	0.0206322	ENSSSCG00000006231	CHD7	100157083	chromodomain helicase DNA binding protein 7 [Source:VGNC Symbol;Acc:VGNC:86633]
GID.16562	519.912	-1.43838	0.0171919	ENSSSCG00000006243	PENK	100152093	proenkephalin [Source:VGNC Symbol;Acc:VGNC:91312]
GID.16565	256.585	-1.46522	0.0342559	ENSSSCG00000006245	SDR16C5	100157319	short chain dehydrogenase/reductase family 16C member 5 [Source:VGNC Symbol;Acc:VGNC:98853]
GID.16617	990.58	1.04132	0.0171521	ENSSSCG00000006274	PRKDC	100156379	protein kinase, DNA-activated, catalytic subunit [Source:VGNC Symbol;Acc:VGNC:91815]
GID.16633	156.321	5.3237	1.53943e-14	ENSSSCG00000006286	ENSSSCG00000006286	397508	selectin E [Source:NCBI gene (formerly Entrezgene);Acc:397508]
GID.16704	296.519	1.31251	0.00223351	ENSSSCG00000006345	OLFML2B	100156452	olfactomedin like 2B [Source:VGNC Symbol;Acc:VGNC:91034]
GID.16753	70.1744	2.1979	0.0284124	ENSSSCG00000006384	NHLH1	100512227	nescient helix-loop-helix 1 [Source:VGNC Symbol;Acc:VGNC:90735]
GID.16796	249.795	-1.06052	0.0474606	ENSSSCG00000006457	FCRL3	100158069	Fc receptor-like protein 3 [Source:NCBI gene (formerly Entrezgene);Acc:100158069]
GID.16809	2800.6	1.53685	0.00836235	ENSSSCG00000006461	ARHGEF11	100157291	Rho guanine nucleotide exchange factor 11 [Source:VGNC Symbol;Acc:VGNC:85487]
GID.16892	5869.58	1.53389	0.00492923	ENSSSCG00000006543	ADAR	100523784	adenosine deaminase RNA specific [Source:VGNC Symbol;Acc:VGNC:85097]
GID.17165	1897.43	1.14171	0.0102726	ENSSSCG00000006783	DDX20	100152786	DEAD-box helicase 20 [Source:VGNC Symbol;Acc:VGNC:87214]
GID.17197	4181.22	1.28909	0.00681945	ENSSSCG00000037449	CSF1	100513084	colony stimulating factor 1 [Source:VGNC Symbol;Acc:VGNC:87030]
GID.17238	67.5967	2.06064	0.0325328	ENSSSCG00000036331	ENSSSCG00000036331	397397	amylase, alpha 2B (pancreatic) [Source:NCBI gene (formerly Entrezgene);Acc:397397]
GID.17239	77.5595	2.10308	0.0195739	ENSSSCG00000028277	ENSSSCG00000028277	100521789	pancreatic alpha-amylase [Source:NCBI gene (formerly Entrezgene);Acc:100521789]
GID.17376	2471.37	1.2594	0.0166988	ENSSSCG00000038417	LRRC8D	100737439	leucine rich repeat containing 8 VRAC subunit D [Source:VGNC Symbol;Acc:VGNC:98088]
GID.17414	5591.96	0.975644	0.033294	ENSSSCG00000006940	CCN1	100153791	cellular communication network factor 1 [Source:VGNC Symbol;Acc:VGNC:86344]
GID.17646	9631.44	1.29525	0.042872	ENSSSCG00000000104	DDX17	100514347	DEAD-box helicase 17 [Source:NCBI gene (formerly Entrezgene);Acc:100514347]
GID.17687	864.971	-1.21624	0.00693532	ENSSSCG00000030209	MFNG	102161832	MFNG O-fucosylpeptide 3-beta-N-acetylglucosaminyltransferase [Source:VGNC Symbol;Acc:VGNC:90180]
GID.17759	6353.27	1.37841	0.0403488	ENSSSCG00000038562	RND1	100737739	Rho family GTPase 1 [Source:VGNC Symbol;Acc:VGNC:92343]
GID.1783	306.473	1.41862	0.00860323	ENSSSCG00000005240	DOCK8	100153522	dedicator of cytokinesis 8 [Source:VGNC Symbol;Acc:VGNC:87398]
GID.1812	3796.79	1.2885	0.00405974	ENSSSCG00000024257	CEMIP2	100516588	cell migration inducing hyaluronidase 2 [Source:VGNC Symbol;Acc:VGNC:86543]
GID.18311	4726.7	1.0442	0.0301413	ENSSSCG00000032097	DUSP16	100620494	dual specificity phosphatase 16 [Source:VGNC Symbol;Acc:VGNC:87480]
GID.18361	636.062	1.36449	0.0487527	ENSSSCG00000000665	RIMKLB	100152915	ribosomal modification protein rimK like family member B [Source:VGNC Symbol;Acc:VGNC:92308]
GID.18371	12830.6	1.52616	0.00873905	ENSSSCG00000022925	ENSSSCG00000022925	100626468	solute carrier family 2 member 3 [Source:NCBI gene (formerly Entrezgene);Acc:100626468]
GID.18624	1142.49	1.30793	0.0172418	ENSSSCG00000000837	CHST11	100157186	carbohydrate sulfotransferase 11 [Source:VGNC Symbol;Acc:VGNC:86675]
GID.18637	803.492	-1.56085	0.00552748	ENSSSCG00000000857	IGF1	397491	insulin like growth factor 1 [Source:VGNC Symbol;Acc:VGNC:98044]
GID.18638	4879.14	1.14501	0.00851261	ENSSSCG00000000853	NT5DC3	100521376	5'-nucleotidase domain containing 3 [Source:VGNC Symbol;Acc:VGNC:90924]
GID.19146	2386.82	1.3136	0.00929162	ENSSSCG00000024759	ENSSSCG00000024759	NA
GID.19241	548.738	1.43408	0.0400957	ENSSSCG00000002783	SLC9A5	396753	solute carrier family 9 member A5 [Source:VGNC Symbol;Acc:VGNC:93187]
GID.19425	421.142	1.41834	0.0194421	ENSSSCG00000002917	NFKBID	100524441	NFKB inhibitor delta [Source:VGNC Symbol;Acc:VGNC:90723]
GID.19507	11589.1	1.74581	0.0310531	ENSSSCG00000035570	HNRNPL	102163392	heterogeneous nuclear ribonucleoprotein L [Source:NCBI gene (formerly Entrezgene);Acc:102163392]
GID.19517	221.278	1.96198	0.0193146	ENSSSCG00000022692	RINL	102163514	Ras and Rab interactor like [Source:VGNC Symbol;Acc:VGNC:92313]
GID.19788	136.296	1.62967	0.0498969	ENSSSCG00000003135	KCNJ14	100521454	potassium inwardly rectifying channel subfamily J member 14 [Source:VGNC Symbol;Acc:VGNC:89354]
GID.2004	397.648	1.1424	0.0123456	ENSSSCG00000038824	FRRS1L	100155590	ferric chelate reductase 1 like [Source:VGNC Symbol;Acc:VGNC:88245]
GID.20044	1159.38	-1.7094	0.0224004	ENSSSCG00000025343	ZNF628	NA	zinc finger protein 628 [Source:HGNC Symbol;Acc:HGNC:28054]
GID.20103	259.88	1.49126	0.0193777	ENSSSCG00000033232	ENSSSCG00000033232	110261314	zinc finger protein OZF-like [Source:NCBI gene (formerly Entrezgene);Acc:110261314]
GID.20157	327.375	1.41678	0.0132536	ENSSSCG00000036554	ENSSSCG00000036554	100516085	zinc finger protein 256 [Source:NCBI gene (formerly Entrezgene);Acc:100516085]
GID.20187	1227.68	1.08312	0.0381134	ENSSSCG00000003336	TTLL10	102166129	tubulin tyrosine ligase like 10 [Source:VGNC Symbol;Acc:VGNC:94567]
GID.20217	4983.88	1.12673	0.0212249	ENSSSCG00000003354	CCNL2	100739567	cyclin L2 [Source:VGNC Symbol;Acc:VGNC:86364]
GID.20291	2731.62	1.70673	0.01841	ENSSSCG00000003379	KLHL21	106504088	kelch like family member 21 [Source:VGNC Symbol;Acc:VGNC:89520]
GID.20396	1508.7	1.0816	0.0109146	ENSSSCG00000003464	DNAJC16	100519845	DnaJ heat shock protein family (Hsp40) member C16 [Source:VGNC Symbol;Acc:VGNC:96624]
GID.20408	4457.46	1.69875	0.0331299	ENSSSCG00000003471	EPHA2	100522873	EPH receptor A2 [Source:VGNC Symbol;Acc:VGNC:87731]
GID.2041	3741.45	1.65924	0.0136602	ENSSSCG00000022780	UGCG	100152737	UDP-glucose ceramide glucosyltransferase [Source:VGNC Symbol;Acc:VGNC:94685]
GID.20427	1013.04	1.39182	0.0136602	ENSSSCG00000022839	IFFO2	100737107	intermediate filament family orphan 2 [Source:VGNC Symbol;Acc:VGNC:98475]
GID.20542	842.918	1.35358	0.0171919	ENSSSCG00000034449	RSRP1	100626780	arginine and serine rich protein 1 [Source:VGNC Symbol;Acc:VGNC:92489]
GID.20601	1955.2	1.0395	0.0474606	ENSSSCG00000027894	FAM76A	100627656	family with sequence similarity 76 member A [Source:VGNC Symbol;Acc:VGNC:87982]
GID.20767	10565.9	1.10971	0.0136602	ENSSSCG00000037815	ZC3H12A	110261148	zinc finger CCCH-type containing 12A [Source:VGNC Symbol;Acc:VGNC:95089]
GID.2112	985.276	1.07189	0.0342299	ENSSSCG00000039972	ENSSSCG00000039972	102164650	protein CutA homolog [Source:NCBI gene (formerly Entrezgene);Acc:102164650]
GID.21564	1480.56	1.47876	0.0285102	ENSSSCG00000046358	SNRNP48	100152326	small nuclear ribonucleoprotein U11/U12 subunit 48 [Source:NCBI gene (formerly Entrezgene);Acc:100152326]
GID.21567	10944.3	-1.74466	3.61552e-11	ENSSSCG00000034131	TXNDC5	100156354	thioredoxin domain containing 5 [Source:VGNC Symbol;Acc:VGNC:94608]
GID.21597	719.827	1.70413	0.0194357	ENSSSCG00000035598	EDN1	396915	endothelin 1 [Source:NCBI gene (formerly Entrezgene);Acc:396915]
GID.21634	475.88	-1.41162	0.0307854	ENSSSCG00000001067	STMND1	100524942	stathmin domain containing 1 [Source:VGNC Symbol;Acc:VGNC:93563]
GID.22075	1224.91	1.22624	0.0467458	ENSSSCG00000001561	ETV7	100156210	ETS variant transcription factor 7 [Source:VGNC Symbol;Acc:VGNC:87816]
GID.22088	1646.86	1.30371	0.036278	ENSSSCG00000001573	PIM1	100157844	Pim-1 proto-oncogene, serine/threonine kinase [Source:NCBI gene (formerly Entrezgene);Acc:100157844]
GID.22170	1633.21	1.20082	0.031375	ENSSSCG00000001680	ABCC10	100152696	ATP binding cassette subfamily C member 10 [Source:VGNC Symbol;Acc:VGNC:84953]
GID.22270	90.1704	2.32793	0.0107479	ENSSSCG00000001764	SH2D7	100154016	SH2 domain containing 7 [Source:VGNC Symbol;Acc:VGNC:92814]
GID.22276	14085.7	1.04577	0.0467458	ENSSSCG00000001769	MORF4L1	100154823	mortality factor 4 like 1 [Source:VGNC Symbol;Acc:VGNC:90306]
GID.22458	3734.79	1.65616	0.00546765	ENSSSCG00000001906	CYP1A1	403103	cytochrome P450 1A1 [Source:NCBI gene (formerly Entrezgene);Acc:403103]
GID.22532	23286.8	0.952124	0.0193146	ENSSSCG00000001952	NFKBIA	406188	NFKB inhibitor alpha [Source:VGNC Symbol;Acc:VGNC:90721]
GID.22775	3985.33	1.3136	0.00605909	ENSSSCG00000002252	ARRDC4	100155895	arrestin domain containing 4 [Source:VGNC Symbol;Acc:VGNC:85547]
GID.22888	7561.25	1.24029	0.00872519	ENSSSCG00000002311	SUSD6	100155733	sushi domain containing 6 [Source:VGNC Symbol;Acc:VGNC:93636]
GID.22890	4092.83	1.16619	0.0224004	ENSSSCG00000032583	SRSF5	100154509	serine and arginine rich splicing factor 5 [Source:VGNC Symbol;Acc:VGNC:93476]
GID.22965	308.499	1.38017	0.0396836	ENSSSCG00000035895	JDP2	100624820	Jun dimerization protein 2 [Source:VGNC Symbol;Acc:VGNC:89282]
GID.23006	3062.63	1.39332	0.00126322	ENSSSCG00000002397	POMT2	100155173	protein O-mannosyltransferase 2 [Source:VGNC Symbol;Acc:VGNC:91660]
GID.23079	4199.76	1.50175	0.0190524	ENSSSCG00000002441	PPP4R3A	100157672	protein phosphatase 4 regulatory subunit 3A [Source:VGNC Symbol;Acc:VGNC:91757]
GID.2309	1567.98	1.33421	0.0282092	ENSSSCG00000024341	USP20	100157102	ubiquitin specific peptidase 20 [Source:VGNC Symbol;Acc:VGNC:94752]
GID.23116	1660.44	1.11786	0.0487527	ENSSSCG00000002461	BTBD7	100152664	BTB domain containing 7 [Source:VGNC Symbol;Acc:VGNC:85908]
GID.23285	264.754	1.49153	0.0212	ENSSSCG00000038829	ENSSSCG00000038829	100621428	putative MORF4 family-associated protein 1-like protein UPP [Source:NCBI gene (formerly Entrezgene);Acc:100621428]
GID.23336	1618.92	0.962896	0.0190524	ENSSSCG00000021828	TAPT1	100626638	transmembrane anterior posterior transformation 1 [Source:VGNC Symbol;Acc:VGNC:93736]
GID.23436	5619.77	-1.36125	0.0460327	ENSSSCG00000021793	SMIM14	100627474	small integral membrane protein 14 [Source:VGNC Symbol;Acc:VGNC:93252]
GID.23585	1934.71	1.07377	0.0172286	ENSSSCG00000031175	FNIP2	106504653	folliculin interacting protein 2 [Source:VGNC Symbol;Acc:VGNC:88188]
GID.23594	1670.14	1.24129	0.0185862	ENSSSCG00000008881	RAPGEF2	100517409	Rap guanine nucleotide exchange factor 2 [Source:VGNC Symbol;Acc:VGNC:92092]
GID.23702	27541.8	1.40727	0.00681945	ENSSSCG00000008953	CXCL8	396880	C-X-C motif chemokine ligand 8 [Source:VGNC Symbol;Acc:VGNC:87106]
GID.23717	15759.6	1.84381	0.00121649	ENSSSCG00000008959	CXCL2	100525396	chemokine (C-X-C motif) ligand 2 [Source:NCBI gene (formerly Entrezgene);Acc:414904]
GID.23836	4196.39	1.19273	0.0184851	ENSSSCG00000009042	OTUD4	100524693	OTU deubiquitinase 4 [Source:VGNC Symbol;Acc:VGNC:91100]
GID.2396	3873.4	1.19597	0.00961104	ENSSSCG00000037241	RGS2	733670	regulator of G protein signaling 2 [Source:VGNC Symbol;Acc:VGNC:96538]
GID.24009	9818.89	1.25136	0.0172508	ENSSSCG00000009148	LEF1	100170126	lymphoid enhancer binding factor 1 [Source:VGNC Symbol;Acc:VGNC:89676]
GID.24027	1221.45	1.3925	0.0148392	ENSSSCG00000009157	TET2	100521465	tet methylcytosine dioxygenase 2 [Source:VGNC Symbol;Acc:VGNC:93889]
GID.24475	1380.3	1.26639	0.0359127	ENSSSCG00000014907	CREBZF	100518742	CREB/ATF bZIP transcription factor [Source:VGNC Symbol;Acc:VGNC:86988]
GID.24540	1972.34	1.14417	0.0112521	ENSSSCG00000034879	MAML2	100739654	mastermind like transcriptional coactivator 2 [Source:VGNC Symbol;Acc:VGNC:89964]
GID.24722	7093.8	1.20211	0.0232404	ENSSSCG00000015097	DDX6	100515499	DEAD-box helicase 6 [Source:VGNC Symbol;Acc:VGNC:87233]
GID.24950	1144.51	0.95648	0.0274025	ENSSSCG00000015288	RBBP5	100513301	RB binding protein 5, histone lysine methyltransferase complex subunit [Source:VGNC Symbol;Acc:VGNC:92135]
GID.25147	6069.89	1.38621	0.0139361	ENSSSCG00000020970	IL6	399500	interleukin 6 [Source:NCBI gene (formerly Entrezgene);Acc:399500]
GID.25245	3815.63	1.03036	0.0148392	ENSSSCG00000036113	GSAP	100512622	gamma-secretase activating protein [Source:NCBI gene (formerly Entrezgene);Acc:100512622]
GID.25431	2963.37	1.18436	0.0216298	ENSSSCG00000032621	TOR1AIP1	102165030	torsin 1A interacting protein 1 [Source:VGNC Symbol;Acc:VGNC:94317]
GID.25469	2240.21	1.12936	0.0493334	ENSSSCG00000015550	RGS16	397544	regulator of G protein signaling 16 [Source:VGNC Symbol;Acc:VGNC:92262]
GID.25544	4718.62	1.24054	0.0193146	ENSSSCG00000015598	PACC1	100524887	proton activated chloride channel 1 [Source:VGNC Symbol;Acc:VGNC:91137]
GID.25796	786.982	-1.42528	0.0288169	ENSSSCG00000038869	APLNR	110258749	apelin receptor [Source:VGNC Symbol;Acc:VGNC:85412]
GID.25960	722.056	0.999548	0.0285102	ENSSSCG00000034524	ENSSSCG00000034524	102166104	protein furry homolog [Source:NCBI gene (formerly Entrezgene);Acc:102166104]
GID.25989	2762.29	1.2746	0.0325328	ENSSSCG00000032986	AKAP17A	110258188	A-kinase anchoring protein 17A [Source:VGNC Symbol;Acc:VGNC:85217]
GID.26174	272502	-1.24569	0.0474163	ENSSSCG00000018086	ND4L	808509	NADH dehydrogenase subunit 4L [Source:NCBI gene (formerly Entrezgene);Acc:808509]
GID.26179	5638.04	-1.01187	0.0474606	ENSSSCG00000018092	ND6	808512	mitochondrially encoded NADH:ubiquinone oxidoreductase core subunit 6 [Source:VGNC Symbol;Acc:VGNC:99797]
GID.2651	1740.44	1.10888	0.0338357	ENSSSCG00000010925	PPP1R12B	100525832	protein phosphatase 1 regulatory subunit 12B [Source:VGNC Symbol;Acc:VGNC:96430]
GID.26527	28.027	4.09326	0.0285102	ENSSSCG00000043490	ENSSSCG00000043490	NA
GID.26962	603.956	1.05063	0.0413819	ENSSSCG00000012695	INTS6L	100521835	integrator complex subunit 6 like [Source:NCBI gene (formerly Entrezgene);Acc:100521835]
GID.2697	1249.31	1.28878	0.0354782	ENSSSCG00000010949	DAPK1	100516103	death associated protein kinase 1 [Source:NCBI gene (formerly Entrezgene);Acc:100516103]
GID.2823	205.043	1.30212	0.0420197	ENSSSCG00000036693	ZNF658	110255680	zinc finger protein 658 [Source:NCBI gene (formerly Entrezgene);Acc:110255680]
GID.2861	5783.83	1.39278	0.0136602	ENSSSCG00000011022	SVIL	100518681	supervillin [Source:VGNC Symbol;Acc:VGNC:95528]
GID.295	11203.1	1.98091	5.23311e-05	ENSSSCG00000004154	TNFAIP3	100622156	TNF alpha induced protein 3 [Source:VGNC Symbol;Acc:VGNC:94252]
GID.3025	3393.01	1.33007	0.00492923	ENSSSCG00000011102	NRP1	100286859	neuropilin 1 [Source:NCBI gene (formerly Entrezgene);Acc:100286859]
GID.3163	3075.59	1.57646	0.0169119	ENSSSCG00000009569	PSPC1	100520511	paraspeckle component 1 [Source:VGNC Symbol;Acc:VGNC:91930]
GID.3290	1531.16	1.16556	0.00984691	ENSSSCG00000009338	ENSSSCG00000009338	100155799	FRY microtubule binding protein [Source:NCBI gene (formerly Entrezgene);Acc:100155799]
GID.3513	532.384	-1.72122	0.0469383	ENSSSCG00000009444	OLFM4	NA	olfactomedin 4 [Source:HGNC Symbol;Acc:HGNC:17190]
GID.4073	778.272	1.21401	0.036278	ENSSSCG00000017262	SLC16A6	100739042	solute carrier family 16 member 6 [Source:VGNC Symbol;Acc:VGNC:92946]
GID.4179	1802.97	1.40435	0.036278	ENSSSCG00000017330	MAP3K14	100520402	mitogen-activated protein kinase kinase kinase 14 [Source:VGNC Symbol;Acc:VGNC:98105]
GID.4206	505.596	1.98761	0.0148489	ENSSSCG00000017376	MEOX1	100516574	mesenchyme homeobox 1 [Source:VGNC Symbol;Acc:VGNC:90141]
GID.4347	5769.63	1.85307	0.0272696	ENSSSCG00000017488	CSF3	396839	colony stimulating factor 3 [Source:VGNC Symbol;Acc:VGNC:87034]
GID.4430	1560.01	1.12444	0.0134795	ENSSSCG00000017539	HOXB6	100627849	homeobox B6 [Source:VGNC Symbol;Acc:VGNC:88946]
GID.4543	1358.86	1.16484	0.0351684	ENSSSCG00000038505	MSI2	100737226	musashi RNA binding protein 2 [Source:VGNC Symbol;Acc:VGNC:90422]
GID.4656	364.58	2.07413	6.41178e-08	ENSSSCG00000017700	CCL3L1	494459	chemokine (C-C motif) ligand 3-like 1 [Source:NCBI gene (formerly Entrezgene);Acc:494459]
GID.4671	573.072	1.16838	0.0367416	ENSSSCG00000040648	CCL8	100302703	chemokine (C-C motif) ligand 8 [Source:NCBI gene (formerly Entrezgene);Acc:100302703]
GID.4782	441.639	1.65673	0.0209791	ENSSSCG00000017792	CORO6	100516758	coronin 6 [Source:VGNC Symbol;Acc:VGNC:86917]
GID.4935	869.221	1.26939	0.0329177	ENSSSCG00000024285	DLG4	100626077	discs large MAGUK scaffold protein 4 [Source:VGNC Symbol;Acc:VGNC:87328]
GID.5048	1429.47	1.73324	0.0169852	ENSSSCG00000018008	SCO1	100517855	synthesis of cytochrome C oxidase 1 [Source:VGNC Symbol;Acc:VGNC:92644]
GID.5324	889.513	1.10359	0.016369	ENSSSCG00000030247	EPM2AIP1	100625707	EPM2A interacting protein 1 [Source:VGNC Symbol;Acc:VGNC:87741]
GID.5346	1483.59	1.2751	0.042872	ENSSSCG00000011253	OXSR1	397618	oxidative stress responsive kinase 1 [Source:VGNC Symbol;Acc:VGNC:98172]
GID.5405	404.891	1.80306	0.0148489	ENSSSCG00000031304	TCAIM	100627345	T cell activation inhibitor, mitochondrial [Source:VGNC Symbol;Acc:VGNC:93809]
GID.5476	1419.48	-1.06667	0.0474181	ENSSSCG00000024513	KLHL18	100736900	kelch like family member 18 [Source:VGNC Symbol;Acc:VGNC:89517]
GID.5649	717.394	1.26075	0.0193146	ENSSSCG00000011455	CACNA1D	100511102	calcium voltage-gated channel subunit alpha1 D [Source:VGNC Symbol;Acc:VGNC:86117]
GID.5719	1314.46	1.29782	0.00681945	ENSSSCG00000011493	ENSSSCG00000011493	100519688	ataxin 7 [Source:VGNC Symbol;Acc:VGNC:99704]
GID.5867	1545.35	1.08126	0.0463016	ENSSSCG00000011567	ENSSSCG00000011567	100739306	von Hippel-Lindau tumor suppressor [Source:VGNC Symbol;Acc:VGNC:98407]
GID.5986	3235.17	1.33287	0.042872	ENSSSCG00000011643	AMOTL2	100523696	angiomotin like 2 [Source:VGNC Symbol;Acc:VGNC:85285]
GID.5994	1928.5	1.5929	0.0134795	ENSSSCG00000011650	MSL2	100155763	MSL complex subunit 2 [Source:VGNC Symbol;Acc:VGNC:90424]
GID.6085	147.95	-1.2201	0.0416638	ENSSSCG00000011701	TM4SF18	100522214	transmembrane 4 L six family member 18 [Source:VGNC Symbol;Acc:VGNC:94031]
GID.6136	2817.61	1.18718	0.042872	ENSSSCG00000038366	RAP2B	100144507	RAP2B, member of RAS oncogene family [Source:VGNC Symbol;Acc:VGNC:92089]
GID.6168	4920.85	1.52978	0.0278535	ENSSSCG00000029352	CCNL1	100626293	cyclin L1 [Source:VGNC Symbol;Acc:VGNC:86363]
GID.6213	65.0025	3.27592	0.0171521	ENSSSCG00000011737	SERPINI2	100516831	serpin family I member 2 [Source:VGNC Symbol;Acc:VGNC:92748]
GID.6255	2640.22	1.98717	0.000784764	ENSSSCG00000020906	GHSR	406191	TNF superfamily member 10 [Source:NCBI gene (formerly Entrezgene);Acc:406191]
GID.6340	322.206	1.31948	0.0135124	ENSSSCG00000031476	ENSSSCG00000031476	100625137	kelch like family member 6 [Source:NCBI gene (formerly Entrezgene);Acc:100625137]
GID.6650	9132.24	1.58371	0.0142145	ENSSSCG00000011951	NFKBIZ	100520981	NFKB inhibitor zeta [Source:VGNC Symbol;Acc:VGNC:90726]
GID.6876	3452.36	1.09344	0.00405974	ENSSSCG00000030480	DYRK1A	100514684	dual specificity tyrosine phosphorylation regulated kinase 1A [Source:VGNC Symbol;Acc:VGNC:87505]
GID.7018	1169.92	1.95008	0.00125237	ENSSSCG00000035249	GADD45G	100152997	growth arrest and DNA damage inducible gamma [Source:VGNC Symbol;Acc:VGNC:88318]
GID.7177	3713.59	1.11975	0.0448752	ENSSSCG00000009716	SH3RF1	100157666	SH3 domain containing ring finger 1 [Source:VGNC Symbol;Acc:VGNC:98316]
GID.7193	255.213	1.0787	0.0425907	ENSSSCG00000035148	ZNF268	100154415	zinc finger protein 268 [Source:NCBI gene (formerly Entrezgene);Acc:100154415]
GID.7641	2424.67	1.08048	0.0136602	ENSSSCG00000010071	MMP11	100153503	matrix metallopeptidase 11 [Source:VGNC Symbol;Acc:VGNC:90267]
GID.7707	284.761	1.3145	0.0470938	ENSSSCG00000010142	RYR2	396856	ryanodine receptor 2 [Source:VGNC Symbol;Acc:VGNC:92534]
GID.7822	3793.5	1.04399	0.0350838	ENSSSCG00000010211	CCDC6	100155896	coiled-coil domain containing 6 [Source:VGNC Symbol;Acc:VGNC:86304]
GID.8019	2483.22	-2.14681	0.00528129	ENSSSCG00000024300	TMEM254	NA	transmembrane protein 254 [Source:VGNC Symbol;Acc:VGNC:94160]
GID.8142	801.991	1.81407	0.0138543	ENSSSCG00000010448	ENSSSCG00000010448	396826	Fas cell surface death receptor [Source:VGNC Symbol;Acc:VGNC:88015]
GID.8322	3691.65	2.2607	0.000136206	ENSSSCG00000038856	TRIM8	100154191	tripartite motif containing 8 [Source:VGNC Symbol;Acc:VGNC:94433]
GID.8400	1042.65	1.0532	0.0425319	ENSSSCG00000010638	TCF7L2	100153922	transcription factor 7 like 2 [Source:VGNC Symbol;Acc:VGNC:93825]
GID.8907	9124.31	0.965598	0.0377682	ENSSSCG00000015823	ENSSSCG00000015823	100625212	RAB11 family interacting protein 1 [Source:NCBI gene (formerly Entrezgene);Acc:100625212]
GID.9032	3705.35	1.01375	0.033294	ENSSSCG00000015880	TANC1	100523471	tetratricopeptide repeat, ankyrin repeat and coiled-coil containing 1 [Source:VGNC Symbol;Acc:VGNC:99730]
GID.9250	797.325	1.11548	0.0123456	ENSSSCG00000016041	ENSSSCG00000016041	100513955	asparagine synthetase domain containing 1 [Source:NCBI gene (formerly Entrezgene);Acc:100513955]
GID.9270	479.197	1.5932	0.00230735	ENSSSCG00000016053	NEMP2	100515587	nuclear envelope integral membrane protein 2 [Source:NCBI gene (formerly Entrezgene);Acc:100515587]
GID.9471	43988.5	1.34538	0.0172418	ENSSSCG00000025924	IGFBP5	397182	insulin like growth factor binding protein 5 [Source:VGNC Symbol;Acc:VGNC:96368]
GID.9521	274.604	1.21801	0.0307854	ENSSSCG00000032522	ENSSSCG00000032522	NA
GID.9560	884.023	1.24249	0.0193146	ENSSSCG00000038149	KCNE4	397167	potassium voltage-gated channel subfamily E regulatory subunit 4 [Source:VGNC Symbol;Acc:VGNC:96387]
GID.9754	230.227	1.29174	0.0284124	ENSSSCG00000016365	ENSSSCG00000016365	NA
GID.9767	1274.72	1.28422	0.0216157	ENSSSCG00000036261	CROCC2	102161907	ciliary rootlet coiled-coil, rootletin family member 2 [Source:VGNC Symbol;Acc:VGNC:96358]

## Sheet: PIO vs LPS
Experimantal gene ID	base mean	log2FC	padj	ENSEMBL gene ID	Gene symbol/ENSEMBL ID	entrezgene ID	gene description
ENSSSCG00000004956	35.8414	2.14023	0.0354978	ENSSSCG00000004956	SKOR1	100152847	SKI family transcriptional corepressor 1 [Source:VGNC Symbol;Acc:VGNC:92905]
ENSSSCG00000005485	42.6625	3.28624	0.00271576	ENSSSCG00000005485	AMBP	397593	alpha-1-microglobulin/bikunin precursor [Source:NCBI gene (formerly Entrezgene);Acc:397593]
ENSSSCG00000005707	31.8256	-2.75674	0.0359453	ENSSSCG00000005707	FIBCD1	100523302	fibrinogen C domain containing 1 [Source:VGNC Symbol;Acc:VGNC:88133]
ENSSSCG00000007710	86.2604	1.98281	0.000501851	ENSSSCG00000007710	MLXIPL	100170769	MLX interacting protein like [Source:VGNC Symbol;Acc:VGNC:90263]
ENSSSCG00000007859	15.9655	-3.92427	0.0451841	ENSSSCG00000007859	UMOD	100511125	uromodulin [Source:VGNC Symbol;Acc:VGNC:94698]
ENSSSCG00000009601	72.8172	1.76272	0.0244985	ENSSSCG00000009601	SLC18A1	100154435	solute carrier family 18 member A1 [Source:VGNC Symbol;Acc:VGNC:92957]
ENSSSCG00000011793	41.56	-2.66278	0.0401213	ENSSSCG00000011793	LIPH	100737989	lipase H [Source:VGNC Symbol;Acc:VGNC:89740]
ENSSSCG00000013916	10.4314	6.72094	0.00263706	ENSSSCG00000013916	COMP	396554	cartilage oligomeric matrix protein [Source:VGNC Symbol;Acc:VGNC:86892]
ENSSSCG00000018007	194.363	2.13153	0.00491607	ENSSSCG00000018007	MYH3	396711	myosin heavy chain 3 [Source:VGNC Symbol;Acc:VGNC:98145]
ENSSSCG00000018056	88.0974	1.83463	0.0342844	ENSSSCG00000018056	SRCIN1	100513819	SRC kinase signaling inhibitor 1 [Source:VGNC Symbol;Acc:VGNC:93448]
ENSSSCG00000021490	105.497	1.43568	0.0472023	ENSSSCG00000021490	PRDM16	100624476	PR/SET domain 16 [Source:VGNC Symbol;Acc:VGNC:91777]
ENSSSCG00000028858	41.8429	3.18216	0.010769	ENSSSCG00000028858	FAM83C	102163927	family with sequence similarity 83 member C [Source:VGNC Symbol;Acc:VGNC:95746]
ENSSSCG00000029541	78.2534	2.36902	0.045119	ENSSSCG00000029541	PSD2	100737524	pleckstrin and Sec7 domain containing 2 [Source:VGNC Symbol;Acc:VGNC:91896]
ENSSSCG00000030228	38.6443	2.35192	0.0117038	ENSSSCG00000030228	PIWIL2	100152834	piwi like RNA-mediated gene silencing 2 [Source:VGNC Symbol;Acc:VGNC:98198]
ENSSSCG00000033397	9.50029	-5.25098	0.0368551	ENSSSCG00000033397	KCNK9	100152456	potassium two pore domain channel subfamily K member 9 [Source:VGNC Symbol;Acc:VGNC:89375]
ENSSSCG00000034821	177.613	1.34204	0.0132678	ENSSSCG00000034821	ARMCX4	110257665	armadillo repeat containing X-linked 4 [Source:NCBI gene (formerly Entrezgene);Acc:110257665]
ENSSSCG00000035091	81.756	2.79137	0.000264968	ENSSSCG00000035091	ENSSSCG00000035091	102159001	neuroblastoma breakpoint family member 6-like [Source:NCBI gene (formerly Entrezgene);Acc:102159001]
ENSSSCG00000036052	21.9069	3.67294	0.0317633	ENSSSCG00000036052	ENSSSCG00000036052	NA
ENSSSCG00000040173	8.56891	5.01875	0.0280502	ENSSSCG00000040173	DLGAP3	100623214	DLG associated protein 3 [Source:VGNC Symbol;Acc:VGNC:87331]
ENSSSCG00000051243	92.5951	2.58047	0.00206161	ENSSSCG00000051243	ENSSSCG00000051243	NA
GID.10040	1154.12	1.30819	0.0123388	ENSSSCG00000016918	MAP3K1	396617	mitogen-activated protein kinase kinase kinase 1 [Source:VGNC Symbol;Acc:VGNC:98104]
GID.10114	6956.03	0.957611	0.0434315	ENSSSCG00000016778	NLN	397646	neurolysin [Source:VGNC Symbol;Acc:VGNC:90780]
GID.10117	3108.74	1.24195	0.00120738	ENSSSCG00000016958	PIK3R1	100623707	phosphoinositide-3-kinase regulatory subunit 1 [Source:VGNC Symbol;Acc:VGNC:91445]
GID.10118	4814.49	1.36902	0.000525609	ENSSSCG00000016956	MAST4	100514689	microtubule associated serine/threonine kinase family member 4 [Source:VGNC Symbol;Acc:VGNC:90037]
GID.1023	2160.34	1.16548	0.00817896	ENSSSCG00000004663	SEMA6D	100511850	semaphorin 6D [Source:VGNC Symbol;Acc:VGNC:92711]
GID.10253	14577.1	-1.1845	0.000718066	ENSSSCG00000017024	CCNG1	595110	cyclin G1 [Source:VGNC Symbol;Acc:VGNC:86357]
GID.10267	163.782	1.59945	0.028575	ENSSSCG00000038662	ZBED8	NA	zinc finger BED-type containing 8 [Source:HGNC Symbol;Acc:HGNC:30804]
GID.1032	822.309	-0.951765	0.00519963	ENSSSCG00000004674	SHF	100157418	Src homology 2 domain containing F [Source:NCBI gene (formerly Entrezgene);Acc:100157418]
GID.10324	10861.9	1.10232	0.0274518	ENSSSCG00000017069	LARP1	100525545	La ribonucleoprotein 1, translational regulator [Source:VGNC Symbol;Acc:VGNC:98067]
GID.10459	98.7129	1.86935	0.0142032	ENSSSCG00000007005	ENSSSCG00000007005	100517735	chondroitin sulfate N-acetylgalactosaminyltransferase 1 [Source:NCBI gene (formerly Entrezgene);Acc:100517735]
GID.10460	15095.2	1.25562	0.00168214	ENSSSCG00000007007	IDO1	100519877	indoleamine 2,3-dioxygenase 1 [Source:VGNC Symbol;Acc:VGNC:96371]
GID.10466	1091.99	2.14376	1.24878e-05	ENSSSCG00000032320	TCIM	100628052	transcriptional and immune response regulator [Source:VGNC Symbol;Acc:VGNC:95587]
GID.10485	674.554	1.07409	0.0460107	ENSSSCG00000035371	ENSSSCG00000035371	102166124	chondroitin sulfate N-acetylgalactosaminyltransferase 1 [Source:NCBI gene (formerly Entrezgene);Acc:102166124]
GID.10531	2882.03	-1.3456	0.00245118	ENSSSCG00000007039	PRNP	494014	prion protein [Source:NCBI gene (formerly Entrezgene);Acc:494014]
GID.10533	3145.32	1.19488	0.0020645	ENSSSCG00000032601	RASSF2	100157105	Ras association domain family member 2 [Source:VGNC Symbol;Acc:VGNC:96531]
GID.10565	1605.94	1.08047	0.0214653	ENSSSCG00000039442	BMP2	100157103	bone morphogenetic protein 2 [Source:VGNC Symbol;Acc:VGNC:95488]
GID.1059	806.349	-0.999808	0.00148374	ENSSSCG00000004703	ENSSSCG00000004703	100519994	creatine kinase, mitochondrial 1A [Source:NCBI gene (formerly Entrezgene);Acc:100519994]
GID.10675	373.575	1.6046	0.0453955	ENSSSCG00000031219	NAPB	100515106	NSF attachment protein beta [Source:VGNC Symbol;Acc:VGNC:95650]
GID.10705	455.105	1.37223	0.0159809	ENSSSCG00000033297	AP5S1	100524719	adaptor related protein complex 5 subunit sigma 1 [Source:VGNC Symbol;Acc:VGNC:95686]
GID.10717	1778.42	1.42275	0.00261835	ENSSSCG00000007145	ADAM33	100738366	ADAM metallopeptidase domain 33 [Source:VGNC Symbol;Acc:VGNC:95643]
GID.10750	2268.21	1.05607	0.00904234	ENSSSCG00000007179	STK35	100524534	serine/threonine kinase 35 [Source:VGNC Symbol;Acc:VGNC:95802]
GID.10755	3136.69	1.16658	0.00233827	ENSSSCG00000028461	ENSSSCG00000028461	494566	signal regulatory protein alpha [Source:NCBI gene (formerly Entrezgene);Acc:494566]
GID.1081	1100.28	0.952119	0.0184305	ENSSSCG00000022039	ENSSSCG00000022039	NA
GID.10814	3332.33	0.974584	0.0210259	ENSSSCG00000033613	FOXS1	102167710	forkhead box S1 [Source:VGNC Symbol;Acc:VGNC:96303]
GID.10841	733.166	-1.17701	0.00167898	ENSSSCG00000007268	E2F1	100153846	E2F transcription factor 1 [Source:VGNC Symbol;Acc:VGNC:96256]
GID.10858	8247.24	-1.04848	0.00126751	ENSSSCG00000007278	AHCY	497050	adenosylhomocysteinase [Source:NCBI gene (formerly Entrezgene);Acc:497050]
GID.1086	1971.22	0.967974	0.0303611	ENSSSCG00000004725	ZNF106	100620097	zinc finger protein 106 [Source:VGNC Symbol;Acc:VGNC:95190]
GID.10869	329.012	1.27057	0.00339699	ENSSSCG00000007288	MYH7B	100157870	myosin heavy chain 7B [Source:VGNC Symbol;Acc:VGNC:95701]
GID.10914	947.575	1.18949	0.00205378	ENSSSCG00000036002	TGIF2	110257437	TGFB induced factor homeobox 2 [Source:VGNC Symbol;Acc:VGNC:95656]
GID.10969	5477.6	0.965215	0.00374065	ENSSSCG00000007356	PLCG1	100152497	phospholipase C gamma 1 [Source:VGNC Symbol;Acc:VGNC:96492]
GID.11029	363.376	-1.76156	0.0032139	ENSSSCG00000035724	ENSSSCG00000035724	396887	Sus scrofa plasmin trypsin inhibitor (UPTI), mRNA. [Source:RefSeq mRNA;Acc:NM_213871]
GID.11093	2269.96	0.956009	0.0141411	ENSSSCG00000007466	SLC9A8	102158489	solute carrier family 9 member A8 [Source:VGNC Symbol;Acc:VGNC:95943]
GID.11131	1609.55	-1.08169	0.000195338	ENSSSCG00000007487	PFDN4	100144532	prefoldin subunit 4 [Source:NCBI gene (formerly Entrezgene);Acc:100144532]
GID.11143	5370.49	0.976207	0.0234691	ENSSSCG00000007484	ZNF217	100141410	zinc finger protein 217 [Source:VGNC Symbol;Acc:VGNC:95573]
GID.11170	2289.95	-0.96913	0.0376376	ENSSSCG00000034259	PMEPA1	100144523	prostate transmembrane protein, androgen induced 1 [Source:VGNC Symbol;Acc:VGNC:95606]
GID.11223	1995.13	1.06195	0.00123082	ENSSSCG00000033946	DIDO1	110257485	death inducer-obliterator 1 [Source:VGNC Symbol;Acc:VGNC:96141]
GID.1136	737.21	0.956496	0.0199712	ENSSSCG00000023975	CCDC9B	100153607	coiled-coil domain containing 9B [Source:VGNC Symbol;Acc:VGNC:86332]
GID.11402	1195.89	1.83636	0.000721018	ENSSSCG00000016501	KDM7A	100515632	lysine demethylase 7A [Source:VGNC Symbol;Acc:VGNC:89417]
GID.11409	956.554	1.31482	0.00661861	ENSSSCG00000016510	UBN2	100519065	ubinuclein 2 [Source:VGNC Symbol;Acc:VGNC:94664]
GID.11549	11014.8	0.955078	0.000986523	ENSSSCG00000016581	CALU	397301	calumenin [Source:VGNC Symbol;Acc:VGNC:86151]
GID.11554	227.387	1.79298	0.00551523	ENSSSCG00000048237	ENSSSCG00000048237	NA
GID.11593	1392.76	1.06532	0.00124593	ENSSSCG00000016625	CTTNBP2	100517505	cortactin binding protein 2 [Source:NCBI gene (formerly Entrezgene);Acc:100517505]
GID.11642	2446.52	-0.984903	0.00756661	ENSSSCG00000025910	ZNF277	100620722	zinc finger protein 277 [Source:VGNC Symbol;Acc:VGNC:95215]
GID.11754	929.172	1.1483	0.00124341	ENSSSCG00000016690	CREB5	100515635	cAMP responsive element binding protein 5 [Source:VGNC Symbol;Acc:VGNC:86984]
GID.11770	488.112	0.973361	0.00232356	ENSSSCG00000028997	ENSSSCG00000028997	100519066	homeobox A9 [Source:NCBI gene (formerly Entrezgene);Acc:100519066]
GID.11773	1622.56	1.06171	0.0015673	ENSSSCG00000016703	HOXA5	100499568	homeobox A5 [Source:VGNC Symbol;Acc:VGNC:88939]
GID.11819	10442.6	-1.23569	6.42709e-05	ENSSSCG00000030388	UPP1	100625277	uridine phosphorylase 1 [Source:VGNC Symbol;Acc:VGNC:94725]
GID.11875	1691.43	1.0046	0.0018701	ENSSSCG00000016755	ENSSSCG00000016755	100515113	DNA polymerase mu [Source:VGNC Symbol;Acc:VGNC:91639]
GID.11925	350.725	1.05748	0.0347907	ENSSSCG00000034873	KRBA1	102162331	KRAB-A domain containing 1 [Source:VGNC Symbol;Acc:VGNC:89570]
GID.11929	6598.89	-1.047	0.00953385	ENSSSCG00000040257	ZNF862	100623772	zinc finger protein 862 [Source:VGNC Symbol;Acc:VGNC:95311]
GID.1209	1623.6	1.05568	0.0370016	ENSSSCG00000004825	CHSY1	100520288	chondroitin sulfate synthase 1 [Source:VGNC Symbol;Acc:VGNC:86684]
GID.12180	6071.43	0.960995	0.00522623	ENSSSCG00000012983	PCNX3	100517513	pecanex 3 [Source:VGNC Symbol;Acc:VGNC:91226]
GID.12268	380.889	-1.06226	0.00245933	ENSSSCG00000013043	MACROD1	100522538	mono-ADP ribosylhydrolase 1 [Source:VGNC Symbol;Acc:VGNC:98096]
GID.1230	272.194	1.35272	0.0054614	ENSSSCG00000004835	MAGEL2	100154924	MAGE family member L2 [Source:VGNC Symbol;Acc:VGNC:89954]
GID.12410	5611.13	1.40424	0.00121598	ENSSSCG00000030610	FNBP4	100526033	formin binding protein 4 [Source:VGNC Symbol;Acc:VGNC:88180]
GID.12415	852.11	1.89004	0.000445526	ENSSSCG00000013231	ENSSSCG00000013231	100511621	C1q and TNF related 4 [Source:VGNC Symbol;Acc:VGNC:85984]
GID.12497	440.996	1.23218	0.00910519	ENSSSCG00000013294	LDLRAD3	100511916	low density lipoprotein receptor class A domain containing 3 [Source:VGNC Symbol;Acc:VGNC:89672]
GID.12513	17925	1.24757	0.00347223	ENSSSCG00000013297	CD44	100525150	CD44 molecule [Source:VGNC Symbol;Acc:VGNC:99614]
GID.1258	991.747	1.07473	0.000293448	ENSSSCG00000023533	ZNF236	100621373	zinc finger protein 236 [Source:VGNC Symbol;Acc:VGNC:95209]
GID.12675	2856.57	1.11522	0.00382253	ENSSSCG00000013406	CTR9	100627268	CTR9 homolog, Paf1/RNA polymerase II complex component [Source:VGNC Symbol;Acc:VGNC:87072]
GID.12717	1831.78	-1.26315	0.0172218	ENSSSCG00000013976	ENSSSCG00000013976	100525099	L-amino-acid oxidase-like [Source:NCBI gene (formerly Entrezgene);Acc:100525099]
GID.12775	1275.62	1.04965	0.00608439	ENSSSCG00000025839	SUGP2	100511863	SURP and G-patch domain containing 2 [Source:VGNC Symbol;Acc:VGNC:93610]
GID.12906	707.441	0.975745	0.027946	ENSSSCG00000013786	ZNF333	100516595	zinc finger protein 333 [Source:VGNC Symbol;Acc:VGNC:95226]
GID.12920	2986.3	0.999172	0.0259215	ENSSSCG00000013773	ADGRL1	100514215	adhesion G protein-coupled receptor L1 [Source:VGNC Symbol;Acc:VGNC:85135]
GID.1300	676.509	1.19926	0.0173414	ENSSSCG00000004896	PHLPP1	100154633	PH domain and leucine rich repeat protein phosphatase 1 [Source:VGNC Symbol;Acc:VGNC:98185]
GID.13010	1074.23	1.24235	0.0168429	ENSSSCG00000032506	ZNF317	100510891	zinc finger protein 317 [Source:VGNC Symbol;Acc:VGNC:95221]
GID.13022	602.622	1.27105	0.013069	ENSSSCG00000033816	ENSSSCG00000033816	100738906	zinc finger protein 177-like [Source:NCBI gene (formerly Entrezgene);Acc:100738906]
GID.1309	1496.75	1.26883	0.0290959	ENSSSCG00000004902	RNF152	100155834	ring finger protein 152 [Source:VGNC Symbol;Acc:VGNC:92364]
GID.1310	4015.14	0.956687	0.0134801	ENSSSCG00000026454	PMAIP1	397278	phorbol-12-myristate-13-acetate-induced protein 1 [Source:NCBI gene (formerly Entrezgene);Acc:397278]
GID.13109	679.664	0.956906	0.00480806	ENSSSCG00000026994	ADAMTS10	100624519	ADAM metallopeptidase with thrombospondin type 1 motif 10 [Source:VGNC Symbol;Acc:VGNC:85073]
GID.13152	1904.39	1.14269	0.00115859	ENSSSCG00000013566	INSR	396755	insulin receptor [Source:VGNC Symbol;Acc:VGNC:89153]
GID.13169	336.93	1.98391	0.00132407	ENSSSCG00000032785	SLC25A41	106509446	solute carrier family 25 member 41 [Source:NCBI gene (formerly Entrezgene);Acc:106509446]
GID.13198	3486.08	1.03045	0.0023342	ENSSSCG00000028612	PTPRS	106509452	protein tyrosine phosphatase receptor type S [Source:VGNC Symbol;Acc:VGNC:91994]
GID.13209	2747.58	1.87668	3.75363e-05	ENSSSCG00000034615	TNFAIP8L1	110259359	TNF alpha induced protein 8 like 1 [Source:VGNC Symbol;Acc:VGNC:94254]
GID.13213	41.045	2.60536	0.0258898	ENSSSCG00000013512	PLIN4	100524667	perilipin 4 [Source:VGNC Symbol;Acc:VGNC:91560]
GID.13222	63.2238	1.84104	0.0433854	ENSSSCG00000013503	SHD	100523303	Src homology 2 domain containing transforming protein D [Source:VGNC Symbol;Acc:VGNC:92841]
GID.1323	941.877	1.56781	0.000691893	ENSSSCG00000034704	ZNF532	NA	zinc finger protein 532 [Source:HGNC Symbol;Acc:HGNC:30940]
GID.13265	1328	-0.991249	0.00896232	ENSSSCG00000013473	GNA15	100518537	G protein subunit alpha 15 [Source:VGNC Symbol;Acc:VGNC:88520]
GID.13281	5003.04	1.21784	5.26517e-05	ENSSSCG00000022689	GADD45B	100621090	growth arrest and DNA damage inducible beta [Source:VGNC Symbol;Acc:VGNC:88317]
GID.13402	13632.7	1.45074	0.000967032	ENSSSCG00000014022	HNRNPH1	100519535	heterogeneous nuclear ribonucleoprotein H1 [Source:VGNC Symbol;Acc:VGNC:88920]
GID.13414	1217.24	1.04399	0.0304168	ENSSSCG00000014028	CLK4	100521252	CDC like kinase 4 [Source:VGNC Symbol;Acc:VGNC:86768]
GID.13459	608.298	1.1664	0.00985771	ENSSSCG00000029096	HRH2	100625720	histamine receptor H2 [Source:VGNC Symbol;Acc:VGNC:88974]
GID.13503	2351.3	1.35756	0.0206581	ENSSSCG00000014081	CERT1	100518474	ceramide transporter 1 [Source:VGNC Symbol;Acc:VGNC:86590]
GID.13777	2145.62	1.19625	0.00522973	ENSSSCG00000014239	CEP120	100511682	centrosomal protein 120 [Source:VGNC Symbol;Acc:VGNC:86559]
GID.13782	430.634	1.51791	0.000889489	ENSSSCG00000014242	ENSSSCG00000014242	NA
GID.13815	190.45	1.88139	0.000962227	ENSSSCG00000014259	ADAMTS19	100518181	ADAM metallopeptidase with thrombospondin type 1 motif 19 [Source:VGNC Symbol;Acc:VGNC:96786]
GID.13833	401.909	2.46641	5.74378e-05	ENSSSCG00000023737	CSF2	397208	colony stimulating factor 2 [Source:VGNC Symbol;Acc:VGNC:87032]
GID.13900	200.344	1.27794	0.00922737	ENSSSCG00000014321	KLHL3	100519539	kelch like family member 3 [Source:VGNC Symbol;Acc:VGNC:89525]
GID.13902	3464.95	-1.46029	0.00504554	ENSSSCG00000042630	HNRNPA0	100519826	heterogeneous nuclear ribonucleoprotein A0 [Source:NCBI gene (formerly Entrezgene);Acc:100519826]
GID.13918	20030.4	2.05827	0.000520811	ENSSSCG00000014336	EGR1	100520726	early growth response 1 [Source:VGNC Symbol;Acc:VGNC:87590]
GID.14051	1716.97	-1.08262	0.00638741	ENSSSCG00000039674	SPINK6	NA	serine peptidase inhibitor Kazal type 6 [Source:HGNC Symbol;Acc:HGNC:29486]
GID.14130	661.702	1.8399	1.10493e-06	ENSSSCG00000007541	PDGFA	100519764	platelet derived growth factor subunit A [Source:VGNC Symbol;Acc:VGNC:91265]
GID.14205	79214.4	1.28876	0.00770266	ENSSSCG00000007585	ACTB	414396	actin beta [Source:VGNC Symbol;Acc:VGNC:96915]
GID.1424	3138.72	1.23348	0.00609164	ENSSSCG00000022828	PNN	100526149	pinin, desmosome associated protein [Source:VGNC Symbol;Acc:VGNC:91603]
GID.14276	6292.93	1.07587	0.00664675	ENSSSCG00000000146	MYH11	100627924	myosin heavy chain 11 [Source:VGNC Symbol;Acc:VGNC:90510]
GID.14334	6549.92	1.31261	0.000415263	ENSSSCG00000007668	GIGYF1	100620395	GRB10 interacting GYF protein 1 [Source:VGNC Symbol;Acc:VGNC:88444]
GID.14339	3486.95	1.73318	0.000231854	ENSSSCG00000034347	TRIM56	110259886	tripartite motif containing 56 [Source:VGNC Symbol;Acc:VGNC:94421]
GID.14340	6341.79	1.55146	0.000231854	ENSSSCG00000025698	SERPINE1	396945	serpin family E member 1 [Source:VGNC Symbol;Acc:VGNC:98310]
GID.14435	550.498	1.07098	0.0160333	ENSSSCG00000040985	KCTD7	100622993	potassium channel tetramerization domain containing 7 [Source:VGNC Symbol;Acc:VGNC:89403]
GID.1444	1650.39	1.16966	0.00819764	ENSSSCG00000004997	PRPF39	100153928	pre-mRNA processing factor 39 [Source:VGNC Symbol;Acc:VGNC:91842]
GID.145	2900.32	1.03109	0.00409891	ENSSSCG00000004064	ARID1B	100152904	AT-rich interaction domain 1B [Source:VGNC Symbol;Acc:VGNC:85506]
GID.14552	23.5898	3.40138	0.0488936	ENSSSCG00000007805	ATP2A1	100516962	ATPase sarcoplasmic/endoplasmic reticulum Ca2+ transporting 1 [Source:VGNC Symbol;Acc:VGNC:85646]
GID.14610	1422.94	1.45167	0.0111338	ENSSSCG00000030424	USP31	102162297	ubiquitin specific peptidase 31 [Source:NCBI gene (formerly Entrezgene);Acc:102162297]
GID.14612	139	1.92537	0.00598843	ENSSSCG00000007842	SDR42E2	100737047	short chain dehydrogenase/reductase family 42E, member 2 [Source:VGNC Symbol;Acc:VGNC:92663]
GID.14665	587.848	1.78083	1.44396e-06	ENSSSCG00000007872	XYLT1	100514160	xylosyltransferase 1 [Source:VGNC Symbol;Acc:VGNC:95015]
GID.14772	6367.36	0.99805	0.00454157	ENSSSCG00000007931	GLYR1	100525456	glyoxylate reductase 1 homolog [Source:VGNC Symbol;Acc:VGNC:88505]
GID.14776	1939.74	1.46854	0.000634507	ENSSSCG00000007939	ANKS3	100511250	ankyrin repeat and sterile alpha motif domain containing 3 [Source:VGNC Symbol;Acc:VGNC:85349]
GID.14786	401.993	1.78117	0.00166784	ENSSSCG00000040215	TFAP4	110259938	transcription factor AP-4 [Source:VGNC Symbol;Acc:VGNC:93912]
GID.14793	6692.92	1.22365	0.000157	ENSSSCG00000007951	CREBBP	100620215	CREB binding protein [Source:VGNC Symbol;Acc:VGNC:86985]
GID.14816	174.368	1.80925	0.00317425	ENSSSCG00000043838	ENSSSCG00000043838	NA
GID.14825	319.204	-1.00681	0.00704992	ENSSSCG00000023743	CLDN6	100302020	claudin 6 [Source:VGNC Symbol;Acc:VGNC:86739]
GID.14829	276.365	-1.00782	0.0446245	ENSSSCG00000029264	PKMYT1	100286809	protein kinase, membrane associated tyrosine/threonine 1 [Source:VGNC Symbol;Acc:VGNC:91480]
GID.14857	2684.17	1.25686	1.91713e-05	ENSSSCG00000008047	E4F1	100517704	E4F transcription factor 1 [Source:VGNC Symbol;Acc:VGNC:87520]
GID.14868	4039.34	0.984341	0.000419546	ENSSSCG00000008041	PKD1	100516429	polycystin 1, transient receptor potential channel interacting [Source:VGNC Symbol;Acc:VGNC:91471]
GID.14880	129510	-0.970229	0.0203873	ENSSSCG00000033697	RPS2	100624157	ribosomal protein S2 [Source:NCBI gene (formerly Entrezgene);Acc:100624157]
GID.14898	2345.81	1.14585	0.0291982	ENSSSCG00000008026	CRAMP1	100522247	cramped chromatin regulator homolog 1 [Source:VGNC Symbol;Acc:VGNC:97941]
GID.149	1408.36	1.25506	0.00261562	ENSSSCG00000004071	ENSSSCG00000004071	100513248	CNKSR family member 3 [Source:VGNC Symbol;Acc:VGNC:86823]
GID.14903	264.61	0.998322	0.0322229	ENSSSCG00000037262	PTX4	NA	pentraxin 4 [Source:HGNC Symbol;Acc:HGNC:14171]
GID.14905	87.931	2.43167	0.00449761	ENSSSCG00000028139	CCDC154	100522069	coiled-coil domain containing 154 [Source:VGNC Symbol;Acc:VGNC:86266]
GID.14933	427.692	-1.552	0.00652972	ENSSSCG00000008001	ENSSSCG00000008001	100524016	mesothelin [Source:NCBI gene (formerly Entrezgene);Acc:100524016]
GID.14964	3846.55	1.13552	0.000923664	ENSSSCG00000007979	LUC7L	100737615	LUC7 like [Source:VGNC Symbol;Acc:VGNC:89893]
GID.14970	8876.16	-1.59192	0.00402376	ENSSSCG00000007978	ENSSSCG00000007978	110259958	hemoglobin subunit alpha-like [Source:NCBI gene (formerly Entrezgene);Acc:100737768]
GID.14971	79.538	-2.65315	0.0311663	ENSSSCG00000007977	HBM	100737727	hemoglobin subunit mu [Source:VGNC Symbol;Acc:VGNC:88793]
GID.15015	2091.26	3.08327	6.52059e-13	ENSSSCG00000039214	ENSSSCG00000039214	397122	interleukin 1 beta [Source:NCBI gene (formerly Entrezgene);Acc:397122]
GID.15020	10635.9	1.46313	0.0041614	ENSSSCG00000032288	SLC20A1	100518065	solute carrier family 20 member 1 [Source:VGNC Symbol;Acc:VGNC:92970]
GID.15082	1024.3	-1.34763	3.75363e-05	ENSSSCG00000008115	MAL	100738720	mal, T cell differentiation protein [Source:NCBI gene (formerly Entrezgene);Acc:100521617]
GID.15102	684.772	1.00306	0.0117038	ENSSSCG00000035971	DUSP2	100622812	dual specificity phosphatase 2 [Source:VGNC Symbol;Acc:VGNC:87481]
GID.1518	3373.61	0.973202	0.000806604	ENSSSCG00000023408	SAMD4A	100156574	sterile alpha motif domain containing 4A [Source:VGNC Symbol;Acc:VGNC:92569]
GID.15204	4758.9	1.11006	0.000126594	ENSSSCG00000008197	SEMA4C	100525283	semaphorin 4C [Source:VGNC Symbol;Acc:VGNC:92702]
GID.15265	11267.3	-0.990914	0.000209744	ENSSSCG00000008239	CAPG	100519653	capping actin protein, gelsolin like [Source:VGNC Symbol;Acc:VGNC:86169]
GID.15351	1634.87	1.26594	0.010769	ENSSSCG00000008311	CYP26B1	100521659	cytochrome P450 26B1 [Source:NCBI gene (formerly Entrezgene);Acc:100521659]
GID.15385	859.79	0.980274	0.0282058	ENSSSCG00000008334	MXD1	100625349	MAX dimerization protein 1 [Source:VGNC Symbol;Acc:VGNC:90492]
GID.15535	2898.95	-1.15446	0.0433854	ENSSSCG00000021325	MCFD2	100736833	multiple coagulation factor deficiency 2, ER cargo receptor complex subunit [Source:NCBI gene (formerly Entrezgene);Acc:100736833]
GID.15537	621.408	-0.992231	0.00546827	ENSSSCG00000008440	PIGF	100524018	phosphatidylinositol glycan anchor biosynthesis class F [Source:VGNC Symbol;Acc:VGNC:98193]
GID.15645	2259.2	-0.973631	0.0113147	ENSSSCG00000039004	ENSSSCG00000039004	100522251	CEBPZ opposite strand [Source:NCBI gene (formerly Entrezgene);Acc:100522251]
GID.15667	3647.57	1.02839	0.0150415	ENSSSCG00000008513	BIRC6	100049694	baculoviral IAP repeat containing 6 [Source:VGNC Symbol;Acc:VGNC:97038]
GID.1568	1736.19	0.997319	0.0169211	ENSSSCG00000005078	DAAM1	100517445	dishevelled associated activator of morphogenesis 1 [Source:VGNC Symbol;Acc:VGNC:87141]
GID.15717	9802.75	1.50389	0.000295611	ENSSSCG00000032527	FOSL2	100623777	FOS like 2, AP-1 transcription factor subunit [Source:VGNC Symbol;Acc:VGNC:88192]
GID.15784	1390.86	0.976492	0.0103972	ENSSSCG00000029413	DNMT3A	100037301	DNA methyltransferase 3 alpha [Source:VGNC Symbol;Acc:VGNC:87384]
GID.15816	215.003	-1.09175	0.0410323	ENSSSCG00000008586	TP53I3	100521786	tumor protein p53 inducible protein 3 [Source:VGNC Symbol;Acc:VGNC:94328]
GID.15897	13109.8	1.67237	0.00247096	ENSSSCG00000008648	RSAD2	396752	radical S-adenosyl methionine domain containing 2 [Source:VGNC Symbol;Acc:VGNC:92472]
GID.15898	63.5171	1.52939	0.0433854	ENSSSCG00000008649	SOX11	100514639	SRY-box transcription factor 11 [Source:VGNC Symbol;Acc:VGNC:93351]
GID.15960	42.2339	2.1692	0.0317773	ENSSSCG00000005910	TMEM249	100154454	transmembrane protein 249 [Source:VGNC Symbol;Acc:VGNC:94156]
GID.16016	22.7749	-3.04655	0.0213569	ENSSSCG00000035372	PSCA	110260201	prostate stem cell antigen [Source:VGNC Symbol;Acc:VGNC:91894]
GID.16025	665.688	1.37706	5.67159e-05	ENSSSCG00000036022	ENSSSCG00000036022	110260205	t-SNARE domain containing 1 [Source:VGNC Symbol;Acc:VGNC:94496]
GID.16070	333.857	1.03022	0.00403574	ENSSSCG00000005949	ENSSSCG00000005949	100156099	Src like adaptor [Source:VGNC Symbol;Acc:VGNC:92908]
GID.16107	1116.92	1.11665	0.00660182	ENSSSCG00000005975	MTSS1	106509958	MTSS I-BAR domain containing 1 [Source:VGNC Symbol;Acc:VGNC:90474]
GID.16189	25967.9	-1.03299	0.00677599	ENSSSCG00000006033	EIF3E	100156671	eukaryotic translation initiation factor 3 subunit E [Source:VGNC Symbol;Acc:VGNC:87617]
GID.16313	3404.35	1.22775	0.00840726	ENSSSCG00000034321	TP53INP1	100157451	tumor protein p53 inducible nuclear protein 1 [Source:VGNC Symbol;Acc:VGNC:94329]
GID.16447	331.081	1.66282	0.000372762	ENSSSCG00000006173	GDAP1	100157012	ganglioside induced differentiation associated protein 1 [Source:VGNC Symbol;Acc:VGNC:88394]
GID.16449	6116.83	-1.03205	0.0103972	ENSSSCG00000006175	LY96	100125555	lymphocyte antigen 96 [Source:VGNC Symbol;Acc:VGNC:89907]
GID.16542	2061.83	1.30722	0.000985809	ENSSSCG00000006231	CHD7	100157083	chromodomain helicase DNA binding protein 7 [Source:VGNC Symbol;Acc:VGNC:86633]
GID.1660	1095.39	-1.07043	0.0448149	ENSSSCG00000043817	ENSSSCG00000043817	NA
GID.16607	1298.1	1.71477	0.00198276	ENSSSCG00000039568	SNAI2	102162332	Sus scrofa snail family transcriptional repressor 2 (SNAI2), mRNA. [Source:RefSeq mRNA;Acc:NM_001128439]
GID.16633	195.204	5.62731	1.5883e-14	ENSSSCG00000006286	ENSSSCG00000006286	397508	selectin E [Source:NCBI gene (formerly Entrezgene);Acc:397508]
GID.16660	966.686	-1.54005	0.0292294	ENSSSCG00000006312	GPA33	102163953	glycoprotein A33 [Source:VGNC Symbol;Acc:VGNC:88568]
GID.16704	297.34	1.3233	0.00115859	ENSSSCG00000006345	OLFML2B	100156452	olfactomedin like 2B [Source:VGNC Symbol;Acc:VGNC:91034]
GID.16751	1022.87	1.24745	0.0109756	ENSSSCG00000006383	VANGL2	100158100	VANGL planar cell polarity protein 2 [Source:VGNC Symbol;Acc:VGNC:94798]
GID.16809	3118.08	1.76105	5.74378e-05	ENSSSCG00000006461	ARHGEF11	100157291	Rho guanine nucleotide exchange factor 11 [Source:VGNC Symbol;Acc:VGNC:85487]
GID.16811	1687.86	1.18147	0.00381948	ENSSSCG00000006462	LRRC71	100158094	leucine rich repeat containing 71 [Source:VGNC Symbol;Acc:VGNC:89852]
GID.16878	9736.46	1.05169	0.00134793	ENSSSCG00000006530	EFNA1	100144501	ephrin A1 [Source:VGNC Symbol;Acc:VGNC:98789]
GID.16892	5982.07	1.58938	0.000300728	ENSSSCG00000006543	ADAR	100523784	adenosine deaminase RNA specific [Source:VGNC Symbol;Acc:VGNC:85097]
GID.16896	4951.59	0.997767	0.0237216	ENSSSCG00000027628	IL6R	399522	interleukin 6 receptor [Source:VGNC Symbol;Acc:VGNC:89112]
GID.16946	5074.32	-0.964861	0.00145278	ENSSSCG00000006587	PPGRP-S	396556	peptidoglycan recognition protein 4 [Source:VGNC Symbol;Acc:VGNC:98833]
GID.16978	300.219	-1.1124	0.00338847	ENSSSCG00000006634	TNFAIP8L2	100155916	TNF alpha induced protein 8 like 2 [Source:VGNC Symbol;Acc:VGNC:94255]
GID.16982	517.228	1.71157	0.0117038	ENSSSCG00000030278	MLLT11	100520242	MLLT11 transcription factor 7 cofactor [Source:VGNC Symbol;Acc:VGNC:96591]
GID.17075	143.855	1.86586	0.00145278	ENSSSCG00000006704	ENSSSCG00000006704	100519022	neuroblastoma breakpoint family member 6-like [Source:NCBI gene (formerly Entrezgene);Acc:100519022]
GID.17129	290.835	1.04202	0.0112418	ENSSSCG00000032417	NGF	100738968	nerve growth factor [Source:VGNC Symbol;Acc:VGNC:98826]
GID.17136	1379.97	0.958071	0.00176403	ENSSSCG00000006757	TRIM33	100516192	tripartite motif containing 33 [Source:VGNC Symbol;Acc:VGNC:98881]
GID.17154	1280.49	1.16898	0.0150958	ENSSSCG00000034581	LRIG2	100154795	leucine rich repeats and immunoglobulin like domains 2 [Source:VGNC Symbol;Acc:VGNC:89811]
GID.17197	4221.59	1.31734	6.78998e-05	ENSSSCG00000037449	CSF1	100513084	colony stimulating factor 1 [Source:VGNC Symbol;Acc:VGNC:87030]
GID.17210	767.385	1.1701	0.0130346	ENSSSCG00000006828	ATXN7L2	100517342	ataxin 7 like 2 [Source:VGNC Symbol;Acc:VGNC:85693]
GID.17238	79.7497	2.28127	0.00454157	ENSSSCG00000036331	ENSSSCG00000036331	397397	amylase, alpha 2B (pancreatic) [Source:NCBI gene (formerly Entrezgene);Acc:397397]
GID.17239	84.9068	2.23654	0.00311891	ENSSSCG00000028277	ENSSSCG00000028277	100521789	pancreatic alpha-amylase [Source:NCBI gene (formerly Entrezgene);Acc:100521789]
GID.17240	822.645	1.21549	0.00873484	ENSSSCG00000030140	ENSSSCG00000030140	NA
GID.17309	881.094	1.23344	0.0495614	ENSSSCG00000006879	PTBP2	100515203	polypyrimidine tract binding protein 2 [Source:VGNC Symbol;Acc:VGNC:91937]
GID.17371	4056.17	1.3898	0.00490549	ENSSSCG00000038253	ZNF326	100737600	DBIRD complex subunit ZNF326 [Source:NCBI gene (formerly Entrezgene);Acc:100737600]
GID.17376	3150.16	1.77607	7.87143e-10	ENSSSCG00000038417	LRRC8D	100737439	leucine rich repeat containing 8 VRAC subunit D [Source:VGNC Symbol;Acc:VGNC:98088]
GID.1742	896.815	1.09301	0.00375834	ENSSSCG00000005204	RANBP6	100518819	RAN binding protein 6 [Source:VGNC Symbol;Acc:VGNC:92081]
GID.17449	542.644	1.1061	0.0383234	ENSSSCG00000000982	TTLL8	100520675	tubulin tyrosine ligase like 8 [Source:VGNC Symbol;Acc:VGNC:94572]
GID.17459	2222.1	1.12727	0.000155705	ENSSSCG00000032820	BRD1	100626172	bromodomain containing 1 [Source:VGNC Symbol;Acc:VGNC:85871]
GID.17496	1116.13	-0.995024	0.00522623	ENSSSCG00000027365	WNT7B	100626947	Wnt family member 7B [Source:VGNC Symbol;Acc:VGNC:94975]
GID.17510	395.094	1.89933	0.0008011	ENSSSCG00000000020	PHF21B	100522673	PHD finger protein 21B [Source:VGNC Symbol;Acc:VGNC:91385]
GID.17525	170.663	1.03354	0.035283	ENSSSCG00000027266	PNPLA3	100049690	patatin like phospholipase domain containing 3 [Source:NCBI gene (formerly Entrezgene);Acc:100049690]
GID.17550	295.15	-1.00409	0.0224286	ENSSSCG00000037425	NFAM1	102162068	NFAT activating protein with ITAM motif 1 [Source:VGNC Symbol;Acc:VGNC:90706]
GID.17646	9631.69	1.20095	0.0279598	ENSSSCG00000000104	DDX17	100514347	DEAD-box helicase 17 [Source:NCBI gene (formerly Entrezgene);Acc:100514347]
GID.17649	5498.94	1.44948	0.000266293	ENSSSCG00000000108	TMEM184B	100157699	transmembrane protein 184B [Source:VGNC Symbol;Acc:VGNC:94120]
GID.17687	934.891	-0.964917	0.04556	ENSSSCG00000030209	MFNG	102161832	MFNG O-fucosylpeptide 3-beta-N-acetylglucosaminyltransferase [Source:VGNC Symbol;Acc:VGNC:90180]
GID.17759	8327.38	1.92735	8.71358e-05	ENSSSCG00000038562	RND1	100737739	Rho family GTPase 1 [Source:VGNC Symbol;Acc:VGNC:92343]
GID.17784	978.046	-1.26286	0.00708884	ENSSSCG00000000207	ENSSSCG00000000207	NA
GID.17818	75.0721	2.45484	0.000691893	ENSSSCG00000000228	SCN8A	100522189	sodium voltage-gated channel alpha subunit 8 [Source:VGNC Symbol;Acc:VGNC:92638]
GID.17826	3142.13	1.17613	0.0109756	ENSSSCG00000031321	NR4A1	NA	nuclear receptor subfamily 4 group A member 1 [Source:HGNC Symbol;Acc:HGNC:7980]
GID.1783	277.602	1.21653	0.0304429	ENSSSCG00000005240	DOCK8	100153522	dedicator of cytokinesis 8 [Source:VGNC Symbol;Acc:VGNC:87398]
GID.17832	19967.4	-0.988413	0.00532206	ENSSSCG00000038966	KRT7	NA	keratin 7 [Source:HGNC Symbol;Acc:HGNC:6445]
GID.17866	4888.13	1.01958	0.0200243	ENSSSCG00000000272	SP1	396575	Sp1 transcription factor [Source:VGNC Symbol;Acc:VGNC:93360]
GID.17868	73.3512	1.98742	0.0499446	ENSSSCG00000000271	AMHR2	100154297	anti-Mullerian hormone receptor type 2 [Source:VGNC Symbol;Acc:VGNC:85279]
GID.17937	99919	-0.960919	0.0315057	ENSSSCG00000033310	ENSSSCG00000033310	NA
GID.17967	155.871	1.37116	0.0221471	ENSSSCG00000000415	SDR9C7	100626104	short chain dehydrogenase/reductase family 9C member 7 [Source:VGNC Symbol;Acc:VGNC:92664]
GID.1806	4148.84	1.04341	0.000497225	ENSSSCG00000021646	KLF9	494562	Kruppel like factor 9 [Source:NCBI gene (formerly Entrezgene);Acc:494562]
GID.18115	24.1024	3.00685	0.0378428	ENSSSCG00000000499	BEST3	100156203	bestrophin 3 [Source:VGNC Symbol;Acc:VGNC:85805]
GID.18117	93.5582	-3.0178	0.00904933	ENSSSCG00000031173	KCNMB4	100154587	potassium calcium-activated channel subfamily M regulatory beta subunit 4 [Source:VGNC Symbol;Acc:VGNC:89378]
GID.1812	4445.69	1.60208	3.47864e-08	ENSSSCG00000024257	CEMIP2	100516588	cell migration inducing hyaluronidase 2 [Source:VGNC Symbol;Acc:VGNC:86543]
GID.18263	5050.85	1.06314	0.00271576	ENSSSCG00000000571	ABCC9	100127449	ATP binding cassette subfamily C member 9 [Source:VGNC Symbol;Acc:VGNC:84960]
GID.18311	4776.59	1.07957	0.00339381	ENSSSCG00000032097	DUSP16	100620494	dual specificity phosphatase 16 [Source:VGNC Symbol;Acc:VGNC:87480]
GID.18332	248.41	-1.1837	0.0214653	ENSSSCG00000000640	ENSSSCG00000000640	100523789	NKG2-A/NKG2-B type II integral membrane protein [Source:NCBI gene (formerly Entrezgene);Acc:100523789]
GID.18346	368.403	-1.18907	0.000850592	ENSSSCG00000034555	ENSSSCG00000034555	100520491	killer cell lectin-like receptor subfamily B member 1B allele B [Source:NCBI gene (formerly Entrezgene);Acc:100520491]
GID.18354	15022	1.16064	0.00040115	ENSSSCG00000000660	A2M	403166	alpha-2-macroglobulin [Source:NCBI gene (formerly Entrezgene);Acc:403166]
GID.18361	537.13	1.18435	0.0323666	ENSSSCG00000000665	RIMKLB	100152915	ribosomal modification protein rimK like family member B [Source:VGNC Symbol;Acc:VGNC:92308]
GID.18371	12479.8	1.4204	0.00317425	ENSSSCG00000022925	ENSSSCG00000022925	100626468	solute carrier family 2 member 3 [Source:NCBI gene (formerly Entrezgene);Acc:100626468]
GID.18420	56.1091	-1.98989	0.0278246	ENSSSCG00000050094	ENSSSCG00000050094	NA
GID.18507	2002.22	1.00588	0.00474952	ENSSSCG00000027725	ENSSSCG00000027725	NA	calcium voltage-gated channel subunit alpha1 C [Source:VGNC Symbol;Acc:VGNC:99706]
GID.18604	481.7	1.42376	0.0368551	ENSSSCG00000000816	SENP1	100157986	SUMO specific peptidase 1 [Source:VGNC Symbol;Acc:VGNC:92712]
GID.18624	1266.64	1.54365	0.000552038	ENSSSCG00000000837	CHST11	100157186	carbohydrate sulfotransferase 11 [Source:VGNC Symbol;Acc:VGNC:86675]
GID.18638	4784.36	1.09667	0.000206204	ENSSSCG00000000853	NT5DC3	100521376	5'-nucleotidase domain containing 3 [Source:VGNC Symbol;Acc:VGNC:90924]
GID.18687	1545.49	1.19205	0.0245062	ENSSSCG00000000884	APAF1	100513283	apoptotic peptidase activating factor 1 [Source:VGNC Symbol;Acc:VGNC:85398]
GID.18707	15.4449	3.92432	0.0357893	ENSSSCG00000000892	HAL	100154617	histidine ammonia-lyase [Source:VGNC Symbol;Acc:VGNC:88775]
GID.18815	2040.01	1.13123	0.00362545	ENSSSCG00000002633	GAS8	100522374	growth arrest specific 8 [Source:VGNC Symbol;Acc:VGNC:88360]
GID.18822	289.317	-1.15389	0.00117258	ENSSSCG00000002637	ENSSSCG00000002637	100738701	dysbindin domain containing 1 [Source:VGNC Symbol;Acc:VGNC:87165]
GID.18840	4217.71	1.05213	0.00233286	ENSSSCG00000029228	ZNF276	100628034	zinc finger protein 276 [Source:VGNC Symbol;Acc:VGNC:95214]
GID.18850	9141.13	1.22547	0.000209744	ENSSSCG00000039541	ANKRD11	100627188	ankyrin repeat domain 11 [Source:VGNC Symbol;Acc:VGNC:85323]
GID.18899	4025.01	0.969686	0.00441487	ENSSSCG00000002656	ZCCHC14	100512105	zinc finger CCHC-type containing 14 [Source:VGNC Symbol;Acc:VGNC:95107]
GID.18918	841.475	1.11998	0.000332052	ENSSSCG00000038460	FOXF1	106510450	forkhead box F1 [Source:VGNC Symbol;Acc:VGNC:88204]
GID.18950	665.243	0.982186	0.0116253	ENSSSCG00000002672	MEAK7	100514962	MTOR associated protein, eak-7 homolog [Source:VGNC Symbol;Acc:VGNC:90099]
GID.18975	150.827	1.9018	0.00206161	ENSSSCG00000036572	BCO1	100192320	beta-carotene oxygenase 1 [Source:VGNC Symbol;Acc:VGNC:85789]
GID.19009	275.898	1.39284	0.00149966	ENSSSCG00000038627	ADAMTS18	102167408	ADAM metallopeptidase with thrombospondin type 1 motif 18 [Source:VGNC Symbol;Acc:VGNC:85080]
GID.19043	1565.25	1.47815	0.000754416	ENSSSCG00000002716	MLKL	100736836	mixed lineage kinase domain like pseudokinase [Source:VGNC Symbol;Acc:VGNC:90254]
GID.19065	2438.83	1.27701	0.00221778	ENSSSCG00000040037	MTSS2	100513016	MTSS I-BAR domain containing 2 [Source:VGNC Symbol;Acc:VGNC:90475]
GID.19146	2479.03	1.46142	6.76256e-05	ENSSSCG00000024759	ENSSSCG00000024759	NA
GID.19171	5483.2	1.29864	0.000366914	ENSSSCG00000021911	NDRG4	100513927	NDRG family member 4 [Source:VGNC Symbol;Acc:VGNC:90633]
GID.19241	672.3	1.73998	0.000320574	ENSSSCG00000002783	SLC9A5	396753	solute carrier family 9 member A5 [Source:VGNC Symbol;Acc:VGNC:93187]
GID.19280	6544.98	1.02701	0.00890072	ENSSSCG00000002822	AMFR	100516197	autocrine motility factor receptor [Source:VGNC Symbol;Acc:VGNC:85278]
GID.19318	388.318	1.51466	0.000212815	ENSSSCG00000002838	ZNF423	100520077	zinc finger protein 423 [Source:VGNC Symbol;Acc:VGNC:98752]
GID.19425	429.75	1.51369	0.00351297	ENSSSCG00000002917	NFKBID	100524441	NFKB inhibitor delta [Source:VGNC Symbol;Acc:VGNC:90723]
GID.19507	11073.5	1.66824	0.00817896	ENSSSCG00000035570	HNRNPL	102163392	heterogeneous nuclear ribonucleoprotein L [Source:NCBI gene (formerly Entrezgene);Acc:102163392]
GID.19517	260.255	2.21497	0.000445526	ENSSSCG00000022692	RINL	102163514	Ras and Rab interactor like [Source:VGNC Symbol;Acc:VGNC:92313]
GID.19606	2725.07	1.12569	0.000837008	ENSSSCG00000003021	MEGF8	100513862	multiple EGF like domains 8 [Source:VGNC Symbol;Acc:VGNC:90129]
GID.19614	3008.82	-1.15312	4.96781e-05	ENSSSCG00000003048	ENSSSCG00000003048	100737180	C-X-C motif chemokine 17-like [Source:NCBI gene (formerly Entrezgene);Acc:100737180]
GID.19632	2072.19	-1.12283	0.00024573	ENSSSCG00000037422	ENSSSCG00000037422	110260995	C-X-C motif chemokine 17-like [Source:NCBI gene (formerly Entrezgene);Acc:110260995]
GID.19650	491.805	1.00039	0.0231447	ENSSSCG00000033420	ZNF227	100627091	zinc finger protein 227 [Source:NCBI gene (formerly Entrezgene);Acc:100627091]
GID.19730	72.2098	2.36873	0.0332937	ENSSSCG00000003101	HIF3A	100621574	hypoxia inducible factor 3 subunit alpha [Source:VGNC Symbol;Acc:VGNC:88881]
GID.19750	2667.76	1.42165	0.000715349	ENSSSCG00000003110	ZC3H4	100515084	zinc finger CCCH-type containing 4 [Source:VGNC Symbol;Acc:VGNC:95097]
GID.19751	875.595	-1.00657	0.0322229	ENSSSCG00000029371	C5AR1	100048955	complement C5a receptor 1 [Source:VGNC Symbol;Acc:VGNC:86038]
GID.19788	122.237	1.41046	0.0325955	ENSSSCG00000003135	KCNJ14	100521454	potassium inwardly rectifying channel subfamily J member 14 [Source:VGNC Symbol;Acc:VGNC:89354]
GID.19822	202.145	-1.02891	0.0414867	ENSSSCG00000033849	CD37	100624694	CD37 molecule [Source:VGNC Symbol;Acc:VGNC:86411]
GID.19874	530.054	1.51784	0.00399562	ENSSSCG00000003218	MYBPC2	100511817	myosin binding protein C2 [Source:VGNC Symbol;Acc:VGNC:90500]
GID.19894	70825.9	-1.10531	0.0112418	ENSSSCG00000029785	RPS9	100622613	ribosomal protein S9 [Source:VGNC Symbol;Acc:VGNC:92449]
GID.19934	1605.15	1.09668	0.00211237	ENSSSCG00000040433	ENSSSCG00000040433	NA
GID.20016	10238.1	1.37331	0.000366914	ENSSSCG00000003271	TTYH1	100524682	tweety family member 1 [Source:VGNC Symbol;Acc:VGNC:94574]
GID.20019	279.826	-1.24096	0.00449761	ENSSSCG00000003278	ENSSSCG00000003278	100511639	leukocyte immunoglobulin-like receptor subfamily B member 3-like [Source:NCBI gene (formerly Entrezgene);Acc:100511639]
GID.2004	394.005	1.20956	0.0176772	ENSSSCG00000038824	FRRS1L	100155590	ferric chelate reductase 1 like [Source:VGNC Symbol;Acc:VGNC:88245]
GID.20093	1689.87	1.21098	0.0151296	ENSSSCG00000003326	PEG3	100522552	paternally expressed 3 [Source:VGNC Symbol;Acc:VGNC:98530]
GID.20101	1009.99	1.21778	0.000304357	ENSSSCG00000034301	ZNF304	110261310	zinc finger protein 304 [Source:NCBI gene (formerly Entrezgene);Acc:110261310]
GID.20103	270.187	1.57035	0.00141871	ENSSSCG00000033232	ENSSSCG00000033232	110261314	zinc finger protein OZF-like [Source:NCBI gene (formerly Entrezgene);Acc:110261314]
GID.20110	707.54	1.1992	0.0115137	ENSSSCG00000047112	ENSSSCG00000047112	NA
GID.20114	209.848	1.39545	0.0285321	ENSSSCG00000033351	ENSSSCG00000033351	110261320	zinc finger protein OZF-like [Source:NCBI gene (formerly Entrezgene);Acc:110261320]
GID.20157	322.233	1.3988	0.00214068	ENSSSCG00000036554	ENSSSCG00000036554	100516085	zinc finger protein 256 [Source:NCBI gene (formerly Entrezgene);Acc:100516085]
GID.20187	1368.02	1.351	0.000774641	ENSSSCG00000003336	TTLL10	102166129	tubulin tyrosine ligase like 10 [Source:VGNC Symbol;Acc:VGNC:94567]
GID.20217	4685.19	0.965687	0.00523145	ENSSSCG00000003354	CCNL2	100739567	cyclin L2 [Source:VGNC Symbol;Acc:VGNC:86364]
GID.20243	404.851	1.40535	0.00624954	ENSSSCG00000028706	MORN1	100624218	MORN repeat-containing protein 1 [Source:NCBI gene (formerly Entrezgene);Acc:100624218]
GID.20246	1021.84	1.25689	0.00115859	ENSSSCG00000027916	ENSSSCG00000027916	100736805	peroxisomal biogenesis factor 10 [Source:VGNC Symbol;Acc:VGNC:91320]
GID.20248	1420.18	1.24279	0.00203825	ENSSSCG00000027299	PANK4	100623847	pantothenate kinase 4 (inactive) [Source:VGNC Symbol;Acc:VGNC:98527]
GID.20279	1163.2	-0.982324	0.0013421	ENSSSCG00000003377	ACOT7	100514773	acyl-CoA thioesterase 7 [Source:VGNC Symbol;Acc:VGNC:96893]
GID.20310	11735.7	1.19181	0.00323817	ENSSSCG00000033497	ENSSSCG00000033497	100738753	arginine-glutamic acid dipeptide repeats [Source:VGNC Symbol;Acc:VGNC:92216]
GID.20352	1292.28	1.08886	0.0224687	ENSSSCG00000003407	CASZ1	100510911	castor zinc finger 1 [Source:VGNC Symbol;Acc:VGNC:86207]
GID.20386	1941.29	1.08887	0.000962227	ENSSSCG00000020710	PRDM2	100518559	PR/SET domain 2 [Source:VGNC Symbol;Acc:VGNC:91778]
GID.20396	1423	0.955724	0.0103972	ENSSSCG00000003464	DNAJC16	100519845	DnaJ heat shock protein family (Hsp40) member C16 [Source:VGNC Symbol;Acc:VGNC:96624]
GID.20408	4050.64	1.48862	0.00490549	ENSSSCG00000003471	EPHA2	100522873	EPH receptor A2 [Source:VGNC Symbol;Acc:VGNC:87731]
GID.2041	3630.31	1.65808	0.00677599	ENSSSCG00000022780	UGCG	100152737	UDP-glucose ceramide glucosyltransferase [Source:VGNC Symbol;Acc:VGNC:94685]
GID.20427	1008.27	1.42386	0.00282909	ENSSSCG00000022839	IFFO2	100737107	intermediate filament family orphan 2 [Source:VGNC Symbol;Acc:VGNC:98475]
GID.20446	1025.04	1.14594	0.00270797	ENSSSCG00000039652	OTUD3	110261108	OTU deubiquitinase 3 [Source:VGNC Symbol;Acc:VGNC:91099]
GID.20538	4918.1	1.58629	0.00173634	ENSSSCG00000032947	SRRM1	100521629	serine and arginine repetitive matrix 1 [Source:VGNC Symbol;Acc:VGNC:93467]
GID.20542	763.577	1.0639	0.0378802	ENSSSCG00000034449	RSRP1	100626780	arginine and serine rich protein 1 [Source:VGNC Symbol;Acc:VGNC:92489]
GID.2059	1235.03	0.980145	0.0125272	ENSSSCG00000005487	COL27A1	102159686	collagen type XXVII alpha 1 chain [Source:VGNC Symbol;Acc:VGNC:86872]
GID.20593	10937.8	1.26703	0.00239661	ENSSSCG00000003577	WASF2	100512789	WASP family member 2 [Source:VGNC Symbol;Acc:VGNC:94893]
GID.20601	1892.42	0.994686	0.0355949	ENSSSCG00000027894	FAM76A	100627656	family with sequence similarity 76 member A [Source:VGNC Symbol;Acc:VGNC:87982]
GID.20611	2554.24	-1.42446	0.00216178	ENSSSCG00000003580	EYA3	100514654	EYA transcriptional coactivator and phosphatase 3 [Source:VGNC Symbol;Acc:VGNC:87852]
GID.20652	337.128	-1.07773	0.001929	ENSSSCG00000032193	NKAIN1	100516496	sodium/potassium transporting ATPase interacting 1 [Source:VGNC Symbol;Acc:VGNC:90754]
GID.20755	9587.31	1.01973	0.00913684	ENSSSCG00000029954	THRAP3	100627402	thyroid hormone receptor associated protein 3 [Source:VGNC Symbol;Acc:VGNC:93964]
GID.20767	10672.4	1.13679	0.000497225	ENSSSCG00000037815	ZC3H12A	110261148	zinc finger CCCH-type containing 12A [Source:VGNC Symbol;Acc:VGNC:95089]
GID.20825	18220.1	0.986416	0.00795299	ENSSSCG00000003654	MACF1	106504077	microtubule actin crosslinking factor 1 [Source:VGNC Symbol;Acc:VGNC:98496]
GID.20838	702.187	1.1056	0.0131823	ENSSSCG00000038956	HEYL	100518256	hes related family bHLH transcription factor with YRPW motif like [Source:VGNC Symbol;Acc:VGNC:88865]
GID.20839	15.9664	3.59086	0.0322229	ENSSSCG00000003662	NT5C1A	100516203	5'-nucleotidase, cytosolic IA [Source:VGNC Symbol;Acc:VGNC:90919]
GID.20844	572.879	1.11741	0.0322229	ENSSSCG00000003667	TRIT1	100517163	tRNA isopentenyltransferase 1 [Source:NCBI gene (formerly Entrezgene);Acc:100517163]
GID.20943	2282.36	-1.21495	0.00069621	ENSSSCG00000040452	TMEM241	102167268	transmembrane protein 241 [Source:VGNC Symbol;Acc:VGNC:94151]
GID.20997	254.631	1.30678	0.012471	ENSSSCG00000039052	ZNF397	102164512	zinc finger protein 397 [Source:VGNC Symbol;Acc:VGNC:95236]
GID.21039	748.628	-1.06453	0.00870388	ENSSSCG00000003753	ENSSSCG00000003753	414756	PDZK1 interacting protein 1 [Source:NCBI gene (formerly Entrezgene);Acc:414756]
GID.2112	978.596	1.04399	0.00721805	ENSSSCG00000039972	ENSSSCG00000039972	102164650	protein CutA homolog [Source:NCBI gene (formerly Entrezgene);Acc:102164650]
GID.2117	7227.89	-1.84069	0.000393746	ENSSSCG00000005514	RAB14	595112	RAB14, member RAS oncogene family [Source:VGNC Symbol;Acc:VGNC:98238]
GID.2119	755.653	1.09499	0.0190281	ENSSSCG00000032297	ENSSSCG00000032297	100153004	centriolin [Source:NCBI gene (formerly Entrezgene);Acc:100153004]
GID.21216	1039.73	1.33949	0.00633656	ENSSSCG00000003830	MYSM1	100511137	Myb like, SWIRM and MPN domains 1 [Source:VGNC Symbol;Acc:VGNC:90548]
GID.21296	1025.65	-1.00933	0.0204355	ENSSSCG00000003861	ORC1	100520746	origin recognition complex subunit 1 [Source:VGNC Symbol;Acc:VGNC:91060]
GID.21398	197.259	1.16597	0.0162823	ENSSSCG00000031977	PTCH2	100623280	patched 2 [Source:VGNC Symbol;Acc:VGNC:91941]
GID.21448	3519.32	1.01315	0.00193404	ENSSSCG00000003941	SZT2	100737128	SZT2 subunit of KICSTOR complex [Source:VGNC Symbol;Acc:VGNC:93696]
GID.21454	40864.2	-1.0316	0.015794	ENSSSCG00000028485	YBX1	100620708	Y-box binding protein 1 [Source:VGNC Symbol;Acc:VGNC:98681]
GID.21486	230.463	1.68494	0.00123282	ENSSSCG00000003972	SLFNL1	100526058	schlafen like 1 [Source:VGNC Symbol;Acc:VGNC:93202]
GID.21564	1646.37	1.67288	0.000741695	ENSSSCG00000046358	SNRNP48	100152326	small nuclear ribonucleoprotein U11/U12 subunit 48 [Source:NCBI gene (formerly Entrezgene);Acc:100152326]
GID.21567	13278.2	-0.959149	0.0162977	ENSSSCG00000034131	TXNDC5	100156354	thioredoxin domain containing 5 [Source:VGNC Symbol;Acc:VGNC:94608]
GID.21573	136.992	1.27665	0.025351	ENSSSCG00000001036	TFAP2A	100049668	transcription factor AP-2 alpha [Source:VGNC Symbol;Acc:VGNC:93908]
GID.21597	618.664	1.52072	0.0109756	ENSSSCG00000035598	EDN1	396915	endothelin 1 [Source:NCBI gene (formerly Entrezgene);Acc:396915]
GID.21599	580.968	1.6727	0.00308555	ENSSSCG00000035867	GFOD1	100739137	glucose-fructose oxidoreductase domain containing 1 [Source:VGNC Symbol;Acc:VGNC:88424]
GID.21628	1822.62	0.961747	0.000969999	ENSSSCG00000001061	JARID2	100524569	jumonji and AT-rich interaction domain containing 2 [Source:VGNC Symbol;Acc:VGNC:89279]
GID.21651	8070.48	-1.07604	0.00270313	ENSSSCG00000001075	DEK	100156871	DEK proto-oncogene [Source:NCBI gene (formerly Entrezgene);Acc:100156871]
GID.21664	747.884	1.21393	0.0396959	ENSSSCG00000040178	E2F3	100154407	E2F transcription factor 3 [Source:VGNC Symbol;Acc:VGNC:87514]
GID.2171	45847.3	-0.983478	0.0146977	ENSSSCG00000034227	RPL35	397598	ribosomal protein L35 [Source:NCBI gene (formerly Entrezgene);Acc:397598]
GID.21815	1534.83	0.957476	0.0365692	ENSSSCG00000001201	ZKSCAN8	NA	zinc finger with KRAB and SCAN domains 8 [Source:HGNC Symbol;Acc:HGNC:12983]
GID.21859	2786.42	1.00455	0.0190281	ENSSSCG00000001362	MDC1	100144453	mediator of DNA damage checkpoint 1 [Source:NCBI gene (formerly Entrezgene);Acc:100144453]
GID.21870	198.573	-1.51655	0.00173634	ENSSSCG00000030903	CDSN	100144482	corneodesmosin [Source:NCBI gene (formerly Entrezgene);Acc:100144482]
GID.21872	246.279	-1.15551	0.00376024	ENSSSCG00000037154	SFTA2	100520390	surfactant associated 2 [Source:VGNC Symbol;Acc:VGNC:92780]
GID.21875	689.158	-1.14616	0.00162962	ENSSSCG00000001392	TCF19	100152381	transcription factor 19 [Source:VGNC Symbol;Acc:VGNC:93818]
GID.21893	361.724	1.35354	0.00100721	ENSSSCG00000001404	TNF	397086	tumor necrosis factor [Source:VGNC Symbol;Acc:VGNC:94249]
GID.21989	9133.57	0.962076	0.00487102	ENSSSCG00000001499	DST	100152205	dystonin [Source:NCBI gene (formerly Entrezgene);Acc:100152205]
GID.22004	2460.83	1.30654	0.00221778	ENSSSCG00000001513	SYNGAP1	100525524	synaptic Ras GTPase activating protein 1 [Source:VGNC Symbol;Acc:VGNC:93664]
GID.22088	1615.05	1.3772	0.00677599	ENSSSCG00000001573	PIM1	100157844	Pim-1 proto-oncogene, serine/threonine kinase [Source:NCBI gene (formerly Entrezgene);Acc:100157844]
GID.22095	1134.02	-1.34281	0.00375834	ENSSSCG00000036178	CCDC167	100152857	coiled-coil domain containing 167 [Source:VGNC Symbol;Acc:VGNC:86270]
GID.22120	1486.97	1.20203	0.0383753	ENSSSCG00000001611	NFYA	100151920	nuclear transcription factor Y subunit alpha [Source:VGNC Symbol;Acc:VGNC:90729]
GID.22151	4589.86	-1.05624	0.000741695	ENSSSCG00000001654	PPP2R5D	100134967	protein phosphatase 2 regulatory subunit B'delta [Source:VGNC Symbol;Acc:VGNC:98217]
GID.22170	1767.61	1.32515	0.0011941	ENSSSCG00000001680	ABCC10	100152696	ATP binding cassette subfamily C member 10 [Source:VGNC Symbol;Acc:VGNC:84953]
GID.22189	3282.96	1.16107	8.71432e-05	ENSSSCG00000001695	VEGFA	397157	vascular endothelial growth factor A [Source:VGNC Symbol;Acc:VGNC:94815]
GID.22270	60.9815	1.87205	0.0168765	ENSSSCG00000001764	SH2D7	100154016	SH2 domain containing 7 [Source:VGNC Symbol;Acc:VGNC:92814]
GID.22276	13729.1	1.01727	0.03265	ENSSSCG00000001769	MORF4L1	100154823	mortality factor 4 like 1 [Source:VGNC Symbol;Acc:VGNC:90306]
GID.22292	2495.78	-1.50527	0.00173517	ENSSSCG00000037209	TLNRD1	100152002	talin rod domain containing 1 [Source:VGNC Symbol;Acc:VGNC:94021]
GID.22299	10656.9	2.0245	3.73681e-07	ENSSSCG00000038929	CEMIP	100738461	cell migration inducing hyaluronidase 1 [Source:VGNC Symbol;Acc:VGNC:86542]
GID.22351	16360.7	1.2258	0.000660404	ENSSSCG00000001817	FURIN	100156882	furin, paired basic amino acid cleaving enzyme [Source:VGNC Symbol;Acc:VGNC:88266]
GID.22370	545.116	-1.23628	0.0482578	ENSSSCG00000001841	RHCG	733644	Rh family C glycoprotein [Source:NCBI gene (formerly Entrezgene);Acc:733644]
GID.22458	3193.05	1.24578	0.0265278	ENSSSCG00000001906	CYP1A1	403103	cytochrome P450 1A1 [Source:NCBI gene (formerly Entrezgene);Acc:403103]
GID.22646	13.0329	3.64604	0.0487678	ENSSSCG00000028427	IL25	100154041	interleukin 25 [Source:NCBI gene (formerly Entrezgene);Acc:100154041]
GID.22668	8837.1	1.02082	0.00588631	ENSSSCG00000002034	ACIN1	100156353	apoptotic chromatin condensation inducer 1 [Source:VGNC Symbol;Acc:VGNC:85011]
GID.22775	4065.35	1.39185	0.000135615	ENSSSCG00000002252	ARRDC4	100155895	arrestin domain containing 4 [Source:VGNC Symbol;Acc:VGNC:85547]
GID.22888	7502.95	1.23276	0.0340895	ENSSSCG00000002311	SUSD6	100155733	sushi domain containing 6 [Source:VGNC Symbol;Acc:VGNC:93636]
GID.22890	4293.46	1.29952	0.00176688	ENSSSCG00000032583	SRSF5	100154509	serine and arginine rich splicing factor 5 [Source:VGNC Symbol;Acc:VGNC:93476]
GID.22913	4106.44	0.983779	0.0288264	ENSSSCG00000028663	RBM25	100511390	RNA binding motif protein 25 [Source:NCBI gene (formerly Entrezgene);Acc:100511390]
GID.22919	215.091	1.22294	0.00444598	ENSSSCG00000002341	PAPLN	100523451	papilin, proteoglycan like sulfated glycoprotein [Source:VGNC Symbol;Acc:VGNC:91169]
GID.22965	378.765	1.77026	0.000239948	ENSSSCG00000035895	JDP2	100624820	Jun dimerization protein 2 [Source:VGNC Symbol;Acc:VGNC:89282]
GID.23006	3035.88	1.387	0.000319374	ENSSSCG00000002397	POMT2	100155173	protein O-mannosyltransferase 2 [Source:VGNC Symbol;Acc:VGNC:91660]
GID.2305	131.091	1.73571	0.00145278	ENSSSCG00000005699	HMCN2	100623602	hemicentin 2 [Source:NCBI gene (formerly Entrezgene);Acc:100623602]
GID.23079	4157.44	1.54007	0.00378456	ENSSSCG00000002441	PPP4R3A	100157672	protein phosphatase 4 regulatory subunit 3A [Source:VGNC Symbol;Acc:VGNC:91757]
GID.2309	1807.52	1.60942	2.75147e-05	ENSSSCG00000024341	USP20	100157102	ubiquitin specific peptidase 20 [Source:VGNC Symbol;Acc:VGNC:94752]
GID.23116	1785.82	1.26961	0.000215612	ENSSSCG00000002461	BTBD7	100152664	BTB domain containing 7 [Source:VGNC Symbol;Acc:VGNC:85908]
GID.23218	1549.94	1.34853	0.00180694	ENSSSCG00000037035	UVSSA	110262039	UV stimulated scaffold protein A [Source:VGNC Symbol;Acc:VGNC:94790]
GID.23285	289.992	1.65235	0.000206204	ENSSSCG00000038829	ENSSSCG00000038829	100621428	putative MORF4 family-associated protein 1-like protein UPP [Source:NCBI gene (formerly Entrezgene);Acc:100621428]
GID.23456	3301.11	1.13581	0.0347658	ENSSSCG00000008801	SLC30A9	100192440	solute carrier family 30 member 9 [Source:VGNC Symbol;Acc:VGNC:98964]
GID.23457	3541.19	1.31386	0.0433626	ENSSSCG00000008796	RBM47	100513606	RNA binding motif protein 47 [Source:VGNC Symbol;Acc:VGNC:92158]
GID.2351	226.922	1.36225	0.0475555	ENSSSCG00000024166	SLC2A6	100627201	solute carrier family 2 member 6 [Source:VGNC Symbol;Acc:VGNC:93051]
GID.23517	663.641	1.31187	0.00848384	ENSSSCG00000008835	RASL11B	100521670	RAS like family 11 member B [Source:VGNC Symbol;Acc:VGNC:92120]
GID.23585	2030.7	1.13948	0.00522973	ENSSSCG00000031175	FNIP2	106504653	folliculin interacting protein 2 [Source:VGNC Symbol;Acc:VGNC:88188]
GID.23594	1912.75	1.53466	0.000512752	ENSSSCG00000008881	RAPGEF2	100517409	Rap guanine nucleotide exchange factor 2 [Source:VGNC Symbol;Acc:VGNC:92092]
GID.23658	166.994	-1.69398	0.0225432	ENSSSCG00000008926	TMPRSS11D	100512911	transmembrane protease serine 11D [Source:NCBI gene (formerly Entrezgene);Acc:100512911]
GID.23674	70.3656	2.15433	0.0151794	ENSSSCG00000022724	ENSSSCG00000022724	100624891	UDP-glucuronosyltransferase 2C1 [Source:NCBI gene (formerly Entrezgene);Acc:100624891]
GID.23717	14042.3	1.55934	0.00245933	ENSSSCG00000008959	CXCL2	414904	chemokine (C-X-C motif) ligand 2 [Source:NCBI gene (formerly Entrezgene);Acc:414904]
GID.23804	116021	-1.16348	0.00228022	ENSSSCG00000009019	RPS3A	414390	ribosomal protein S3A [Source:VGNC Symbol;Acc:VGNC:98958]
GID.23836	4077.78	1.14905	0.0069156	ENSSSCG00000009042	OTUD4	100524693	OTU deubiquitinase 4 [Source:VGNC Symbol;Acc:VGNC:91100]
GID.23839	1281.17	1.02331	0.0130786	ENSSSCG00000009037	ZNF827	100523980	zinc finger protein 827 [Source:VGNC Symbol;Acc:VGNC:98970]
GID.2396	4343.86	1.51581	0.000851561	ENSSSCG00000037241	RGS2	733670	regulator of G protein signaling 2 [Source:VGNC Symbol;Acc:VGNC:96538]
GID.23992	27.8974	4.39284	0.00404047	ENSSSCG00000009135	LRIT3	100516451	leucine rich repeat, Ig-like and transmembrane domains 3 [Source:VGNC Symbol;Acc:VGNC:89815]
GID.24002	35686.5	-1.08921	0.017241	ENSSSCG00000009146	RPL34	100517840	ribosomal protein L34 [Source:VGNC Symbol;Acc:VGNC:98957]
GID.24009	10670	1.38875	0.000222856	ENSSSCG00000009148	LEF1	100170126	lymphoid enhancer binding factor 1 [Source:VGNC Symbol;Acc:VGNC:89676]
GID.24027	1342.34	1.71013	0.00136642	ENSSSCG00000009157	TET2	100521465	tet methylcytosine dioxygenase 2 [Source:VGNC Symbol;Acc:VGNC:93889]
GID.24114	2708.07	1.25928	0.026794	ENSSSCG00000023593	AFF1	100739621	AF4/FMR2 family member 1 [Source:VGNC Symbol;Acc:VGNC:85167]
GID.24116	635.508	1.37374	0.0246518	ENSSSCG00000028952	SLC10A6	100628004	solute carrier family 10 member 6 [Source:VGNC Symbol;Acc:VGNC:92918]
GID.24135	435.309	1.12605	0.0193753	ENSSSCG00000038867	PPM1K	110262190	protein phosphatase, Mg2+/Mn2+ dependent 1K [Source:VGNC Symbol;Acc:VGNC:91710]
GID.24297	1331.34	1.10505	0.0032949	ENSSSCG00000014672	ENSSSCG00000014672	100738479	tripartite motif-containing protein 34 [Source:NCBI gene (formerly Entrezgene);Acc:100738479]
GID.24300	21933.8	-2.0307	0.00015309	ENSSSCG00000014725	HBB	407066	hemoglobin, beta [Source:NCBI gene (formerly Entrezgene);Acc:407066]
GID.24345	3142.78	-1.02959	0.000923664	ENSSSCG00000040207	P2RY2	450248	purinergic receptor P2Y2 [Source:VGNC Symbol;Acc:VGNC:98173]
GID.24459	3790.64	0.972088	0.0192087	ENSSSCG00000014901	PCF11	100515845	PCF11 cleavage and polyadenylation factor subunit [Source:VGNC Symbol;Acc:VGNC:91218]
GID.24475	1369.17	1.20921	0.00522623	ENSSSCG00000014907	CREBZF	100518742	CREB/ATF bZIP transcription factor [Source:VGNC Symbol;Acc:VGNC:86988]
GID.24489	2669.05	-0.962851	0.00239335	ENSSSCG00000014917	CCDC81	100521208	coiled-coil domain containing 81 [Source:VGNC Symbol;Acc:VGNC:86316]
GID.24511	482.539	1.44427	0.0473688	ENSSSCG00000014959	PIWIL4	100517358	piwi like RNA-mediated gene silencing 4 [Source:VGNC Symbol;Acc:VGNC:98200]
GID.24535	96.6356	1.35213	0.0214653	ENSSSCG00000014950	VSTM5	100516505	V-set and transmembrane domain containing 5 [Source:VGNC Symbol;Acc:VGNC:94875]
GID.24536	1266.18	1.00498	0.0324227	ENSSSCG00000037015	SESN3	100526065	sestrin 3 [Source:VGNC Symbol;Acc:VGNC:92755]
GID.24540	2136.63	1.43401	0.000234099	ENSSSCG00000034879	MAML2	100739654	mastermind like transcriptional coactivator 2 [Source:VGNC Symbol;Acc:VGNC:89964]
GID.24597	20.6927	3.68803	0.0265615	ENSSSCG00000014996	ENSSSCG00000014996	NA
GID.24630	66.8337	1.60605	0.0264974	ENSSSCG00000015019	COLCA2	100512618	colorectal cancer associated 2 [Source:NCBI gene (formerly Entrezgene);Acc:100512618]
GID.24671	64.4903	1.43366	0.0378802	ENSSSCG00000030095	ZBTB16	100625290	zinc finger and BTB domain containing 16 [Source:NCBI gene (formerly Entrezgene);Acc:100625290]
GID.24719	1605.89	1.20764	0.000923664	ENSSSCG00000023324	ENSSSCG00000023324	100623006	lysine methyltransferase 2A [Source:NCBI gene (formerly Entrezgene);Acc:100623006]
GID.24722	7492.15	1.38189	0.00599152	ENSSSCG00000015097	DDX6	100515499	DEAD-box helicase 6 [Source:VGNC Symbol;Acc:VGNC:87233]
GID.24804	1025.49	0.996263	0.0304575	ENSSSCG00000015145	ZNF202	100628238	zinc finger protein 202 [Source:NCBI gene (formerly Entrezgene);Acc:100628238]
GID.24888	2626.08	1.10998	0.0171837	ENSSSCG00000015250	ADAMTS15	100518325	ADAM metallopeptidase with thrombospondin type 1 motif 15 [Source:VGNC Symbol;Acc:VGNC:85077]
GID.24933	10299.2	0.966353	0.0234691	ENSSSCG00000028035	ENSSSCG00000028035	100622147	zinc finger CCCH-type containing 11A [Source:NCBI gene (formerly Entrezgene);Acc:100622147]
GID.24996	133.381	1.3787	0.0286955	ENSSSCG00000015297	ADAM22	100513676	ADAM metallopeptidase domain 22 [Source:VGNC Symbol;Acc:VGNC:85067]
GID.25092	1253.17	-1.0013	0.0389176	ENSSSCG00000038187	ENSSSCG00000038187	100525767	core 1 synthase, glycoprotein-N-acetylgalactosamine 3-beta-galactosyltransferase 1 [Source:NCBI gene (formerly Entrezgene);Acc:100525767]
GID.25111	2464.83	-1.12523	0.00015309	ENSSSCG00000024591	ETV1	100513560	ETS variant transcription factor 1 [Source:VGNC Symbol;Acc:VGNC:87810]
GID.25121	3013.27	-1.3104	0.000239994	ENSSSCG00000015363	AGR2	100514482	anterior gradient 2, protein disulphide isomerase family member [Source:VGNC Symbol;Acc:VGNC:85187]
GID.25147	5738.52	1.30795	0.000440775	ENSSSCG00000020970	IL6	399500	interleukin 6 [Source:NCBI gene (formerly Entrezgene);Acc:399500]
GID.25153	1086.55	1.0018	0.0462466	ENSSSCG00000015386	FAM126A	100620255	family with sequence similarity 126 member A [Source:VGNC Symbol;Acc:VGNC:87899]
GID.25187	266.229	0.995408	0.0273275	ENSSSCG00000015399	SEMA3E	100524100	semaphorin 3E [Source:VGNC Symbol;Acc:VGNC:92697]
GID.25245	3700.23	1.01142	0.00622404	ENSSSCG00000036113	GSAP	100512622	gamma-secretase activating protein [Source:NCBI gene (formerly Entrezgene);Acc:100512622]
GID.2532	1105.12	1.89665	0.00054046	ENSSSCG00000035213	ZBTB18	100623289	zinc finger and BTB domain containing 18 [Source:VGNC Symbol;Acc:VGNC:95575]
GID.2533	1007.84	1.01267	0.0260278	ENSSSCG00000030502	CEP170	100623007	centrosomal protein 170 [Source:VGNC Symbol;Acc:VGNC:97925]
GID.25352	6972.03	1.28734	0.00366614	ENSSSCG00000015480	PRRC2C	100157197	proline rich coiled-coil 2C [Source:VGNC Symbol;Acc:VGNC:91867]
GID.25403	601.648	1.30981	0.000199687	ENSSSCG00000015513	ASTN1	100737305	astrotactin 1 [Source:VGNC Symbol;Acc:VGNC:85593]
GID.25428	26.5885	3.29365	0.0339777	ENSSSCG00000015527	TDRD5	100524163	tudor domain containing 5 [Source:VGNC Symbol;Acc:VGNC:93849]
GID.25431	2890.09	1.1509	0.0108617	ENSSSCG00000032621	TOR1AIP1	102165030	torsin 1A interacting protein 1 [Source:VGNC Symbol;Acc:VGNC:94317]
GID.2546	17549.3	1.15408	0.0040496	ENSSSCG00000010877	HNRNPU	NA	heterogeneous nuclear ribonucleoprotein U [Source:HGNC Symbol;Acc:HGNC:5048]
GID.25469	2441.79	1.24728	0.0012173	ENSSSCG00000015550	RGS16	397544	regulator of G protein signaling 16 [Source:VGNC Symbol;Acc:VGNC:92262]
GID.25482	4269.36	1.12203	0.0101955	ENSSSCG00000015558	SMG7	100515500	SMG7 nonsense mediated mRNA decay factor [Source:VGNC Symbol;Acc:VGNC:93250]
GID.25517	1142.15	1.45859	0.00167269	ENSSSCG00000015582	PTPN14	100521917	protein tyrosine phosphatase non-receptor type 14 [Source:VGNC Symbol;Acc:VGNC:91975]
GID.25544	4855.14	1.31877	0.00210239	ENSSSCG00000015598	PACC1	100524887	proton activated chloride channel 1 [Source:VGNC Symbol;Acc:VGNC:91137]
GID.25648	484.909	1.14967	0.0231447	ENSSSCG00000038679	ENSSSCG00000038679	102166678	centriolin-like [Source:NCBI gene (formerly Entrezgene);Acc:102166678]
GID.25672	43.298	2.21785	0.0281169	ENSSSCG00000033100	ENSSSCG00000033100	NA
GID.25708	189.791	1.01434	0.0410323	ENSSSCG00000039723	ENSSSCG00000039723	NA
GID.25732	984.353	1.08554	0.00200794	ENSSSCG00000035657	DIP2A	100621280	disco interacting protein 2 homolog A [Source:VGNC Symbol;Acc:VGNC:95836]
GID.25908	977.378	1.01723	0.00624954	ENSSSCG00000040089	TEDC1	110258363	tubulin epsilon and delta complex 1 [Source:VGNC Symbol;Acc:VGNC:93861]
GID.25947	76.5465	1.63655	0.0266365	ENSSSCG00000039339	ENSSSCG00000039339	100737336	neuroblastoma breakpoint family member 6-like [Source:NCBI gene (formerly Entrezgene);Acc:100737336]
GID.25960	776.477	1.14202	0.00896232	ENSSSCG00000034524	ENSSSCG00000034524	102166104	protein furry homolog [Source:NCBI gene (formerly Entrezgene);Acc:102166104]
GID.25989	3282.36	1.59201	1.78726e-07	ENSSSCG00000032986	AKAP17A	110258188	A-kinase anchoring protein 17A [Source:VGNC Symbol;Acc:VGNC:85217]
GID.26016	140.275	1.35313	0.0373587	ENSSSCG00000033493	CACNA1B	102164336	calcium voltage-gated channel subunit alpha1 B [Source:NCBI gene (formerly Entrezgene);Acc:102164336]
GID.26049	1586.81	1.01687	0.0138519	ENSSSCG00000034036	ENSSSCG00000034036	NA
GID.26101	8660.03	1.05643	0.000209744	ENSSSCG00000005828	EGFL7	100511434	EGF like domain multiple 7 [Source:VGNC Symbol;Acc:VGNC:87584]
GID.26102	4395.45	1.29278	2.61122e-06	ENSSSCG00000038509	NOTCH1	110258061	notch receptor 1 [Source:NCBI gene (formerly Entrezgene);Acc:110258061]
GID.2613	184.362	-1.77326	0.0147044	ENSSSCG00000030694	PKP1	100623590	plakophilin 1 [Source:VGNC Symbol;Acc:VGNC:96487]
GID.26179	5388.64	-1.2204	3.78712e-05	ENSSSCG00000018092	ND6	808512	mitochondrially encoded NADH:ubiquinone oxidoreductase core subunit 6 [Source:VGNC Symbol;Acc:VGNC:99797]
GID.26212	188.419	-1.14172	0.0289875	ENSSSCG00000024809	CLCN4	100151985	chloride voltage-gated channel 4 [Source:VGNC Symbol;Acc:VGNC:86728]
GID.26268	1140.88	1.04669	0.0234691	ENSSSCG00000012151	NHS	100152239	NHS actin remodeling regulator [Source:VGNC Symbol;Acc:VGNC:90738]
GID.26378	110.243	-1.67953	0.0160582	ENSSSCG00000022309	GPR34	100516349	G protein-coupled receptor 34 [Source:VGNC Symbol;Acc:VGNC:88629]
GID.2651	1923.88	1.3156	0.000512752	ENSSSCG00000010925	PPP1R12B	100525832	protein phosphatase 1 regulatory subunit 12B [Source:VGNC Symbol;Acc:VGNC:96430]
GID.26521	447.154	-1.90364	0.00100116	ENSSSCG00000012347	ALAS2	100518817	5'-aminolevulinate synthase 2 [Source:VGNC Symbol;Acc:VGNC:85235]
GID.26527	40.3927	4.8249	0.00109031	ENSSSCG00000043490	ENSSSCG00000043490	NA
GID.26562	688.171	-0.962316	0.0471628	ENSSSCG00000035170	VSIG4	100156239	V-set and immunoglobulin domain containing 4 [Source:VGNC Symbol;Acc:VGNC:94869]
GID.26602	2082.26	1.33041	0.00516615	ENSSSCG00000027115	ENSSSCG00000027115	100620926	TATA-box binding protein associated factor 1 [Source:NCBI gene (formerly Entrezgene);Acc:100620926]
GID.26791	73.8862	1.70329	0.0142894	ENSSSCG00000012561	FRMPD3	100620237	FERM and PDZ domain containing 3 [Source:VGNC Symbol;Acc:VGNC:88242]
GID.26838	224.122	-1.50014	0.00904234	ENSSSCG00000022372	SLC6A14	431671	solute carrier family 6 member 14 [Source:NCBI gene (formerly Entrezgene);Acc:431671]
GID.2689	214.364	-1.03891	0.0396959	ENSSSCG00000031174	FBP1	397038	fructose-bisphosphatase 1 [Source:VGNC Symbol;Acc:VGNC:96297]
GID.26961	2242.68	-0.967699	0.00568299	ENSSSCG00000025854	MMGT1	100520118	membrane magnesium transporter 1 [Source:VGNC Symbol;Acc:VGNC:98130]
GID.26962	690.015	1.31379	0.000210259	ENSSSCG00000012695	INTS6L	100521835	integrator complex subunit 6 like [Source:NCBI gene (formerly Entrezgene);Acc:100521835]
GID.2697	1236.03	1.29246	0.00721805	ENSSSCG00000010949	DAPK1	100516103	death associated protein kinase 1 [Source:NCBI gene (formerly Entrezgene);Acc:100516103]
GID.27050	150099	-0.951023	0.0399564	ENSSSCG00000035997	RPL10	733593	ribosomal protein L10 [Source:NCBI gene (formerly Entrezgene);Acc:733593]
GID.2861	6663.23	1.71815	0.000207271	ENSSSCG00000011022	SVIL	100518681	supervillin [Source:VGNC Symbol;Acc:VGNC:95528]
GID.2892	86.3209	1.71228	0.0292702	ENSSSCG00000048231	ENSSSCG00000048231	NA
GID.295	11161.7	1.90349	3.70088e-06	ENSSSCG00000004154	TNFAIP3	100622156	TNF alpha induced protein 3 [Source:VGNC Symbol;Acc:VGNC:94252]
GID.2985	346.525	1.43424	0.000774641	ENSSSCG00000011076	OTUD1	106504170	OTU deubiquitinase 1 [Source:VGNC Symbol;Acc:VGNC:96156]
GID.3025	3977.82	1.48419	0.0165576	ENSSSCG00000011102	NRP1	100286859	neuropilin 1 [Source:NCBI gene (formerly Entrezgene);Acc:100286859]
GID.3075	773.074	1.28067	0.000118265	ENSSSCG00000024480	SFMBT2	100621009	Scm like with four mbt domains 2 [Source:VGNC Symbol;Acc:VGNC:95935]
GID.3128	12852.1	1.32925	0.012634	ENSSSCG00000035212	KLF6	100174961	Kruppel like factor 6 [Source:VGNC Symbol;Acc:VGNC:98063]
GID.3151	2792.56	1.0618	0.0398404	ENSSSCG00000011162	ENSSSCG00000011162	100522458	La ribonucleoprotein 4B [Source:VGNC Symbol;Acc:VGNC:96193]
GID.3163	3004.44	1.56806	0.00168428	ENSSSCG00000009569	PSPC1	100520511	paraspeckle component 1 [Source:VGNC Symbol;Acc:VGNC:91930]
GID.3201	957.564	0.973264	0.035283	ENSSSCG00000035493	SACS	100624042	sacsin molecular chaperone [Source:NCBI gene (formerly Entrezgene);Acc:100624042]
GID.3230	829.524	1.05826	0.00724873	ENSSSCG00000039890	RASL11A	100736950	RAS like family 11 member A [Source:VGNC Symbol;Acc:VGNC:92119]
GID.3246	2193.78	1.67395	0.00103518	ENSSSCG00000035992	ENSSSCG00000035992	100517418	ubiquitin like 3 [Source:VGNC Symbol;Acc:VGNC:94660]
GID.3290	1570.78	1.25552	0.00149992	ENSSSCG00000009338	ENSSSCG00000009338	100155799	FRY microtubule binding protein [Source:NCBI gene (formerly Entrezgene);Acc:100155799]
GID.3373	495.386	1.1444	0.0402147	ENSSSCG00000009380	NEK5	100156672	NIMA related kinase 5 [Source:VGNC Symbol;Acc:VGNC:90677]
GID.3431	4167.69	1.14868	0.0287587	ENSSSCG00000022159	FNDC3A	100620938	fibronectin type III domain containing 3A [Source:VGNC Symbol;Acc:VGNC:88182]
GID.344	2779.47	-0.961556	0.000645214	ENSSSCG00000004181	VNN1	397246	vanin 1 [Source:NCBI gene (formerly Entrezgene);Acc:397246]
GID.3497	1503.34	1.01263	0.00777868	ENSSSCG00000009431	DGKH	100157742	diacylglycerol kinase eta [Source:VGNC Symbol;Acc:VGNC:87273]
GID.3502	1037.01	1.00918	0.036804	ENSSSCG00000009435	NAA16	100158125	N-alpha-acetyltransferase 16, NatA auxiliary subunit [Source:VGNC Symbol;Acc:VGNC:96748]
GID.3513	456.145	-2.44619	1.53592e-06	ENSSSCG00000009444	OLFM4	NA	olfactomedin 4 [Source:HGNC Symbol;Acc:HGNC:17190]
GID.3568	155.716	-1.24217	0.0482013	ENSSSCG00000009474	SCEL	100525833	sciellin [Source:VGNC Symbol;Acc:VGNC:92618]
GID.3617	164.758	1.49601	0.00308555	ENSSSCG00000009497	ENSSSCG00000009497	102167784	multidrug resistance-associated protein 4-like [Source:NCBI gene (formerly Entrezgene);Acc:102167784]
GID.3677	4402.75	1.20469	0.00206713	ENSSSCG00000009536	ARGLU1	100152796	arginine and glutamate rich 1 [Source:VGNC Symbol;Acc:VGNC:85456]
GID.3798	402.773	1.53513	0.000226639	ENSSSCG00000029553	ENSSSCG00000029553	100624862	coiled-coil domain containing 57 [Source:VGNC Symbol;Acc:VGNC:86302]
GID.3824	7059.26	-1.01091	0.0096164	ENSSSCG00000033148	MRPL12	100624982	mitochondrial ribosomal protein L12 [Source:VGNC Symbol;Acc:VGNC:99016]
GID.3905	823.847	-1.05409	0.00182488	ENSSSCG00000037120	TK1	110255958	thymidine kinase 1 [Source:VGNC Symbol;Acc:VGNC:94007]
GID.3928	445.642	1.1419	0.0015673	ENSSSCG00000048201	ENSSSCG00000048201	NA
GID.4073	870.732	1.39221	0.00370478	ENSSSCG00000017262	SLC16A6	100739042	solute carrier family 16 member 6 [Source:VGNC Symbol;Acc:VGNC:92946]
GID.4146	3294.95	0.96289	0.00624954	ENSSSCG00000017310	KANSL1	100517913	KAT8 regulatory NSL complex subunit 1 [Source:VGNC Symbol;Acc:VGNC:89299]
GID.4165	998.529	0.964904	0.00900425	ENSSSCG00000021306	GJC1	100048959	gap junction protein gamma 1 [Source:VGNC Symbol;Acc:VGNC:88468]
GID.4179	2115.5	1.76589	4.93713e-05	ENSSSCG00000017330	MAP3K14	100520402	mitogen-activated protein kinase kinase kinase 14 [Source:VGNC Symbol;Acc:VGNC:98105]
GID.4200	4107.29	0.96497	0.0121086	ENSSSCG00000017360	UBTF	100621582	upstream binding transcription factor [Source:NCBI gene (formerly Entrezgene);Acc:100621582]
GID.4206	420.159	1.76627	0.00144368	ENSSSCG00000017376	MEOX1	100516574	mesenchyme homeobox 1 [Source:VGNC Symbol;Acc:VGNC:90141]
GID.4209	28.3608	4.47357	0.00233827	ENSSSCG00000039673	ASB16	100514598	ankyrin repeat and SOCS box containing 16 [Source:VGNC Symbol;Acc:VGNC:98974]
GID.4421	2396.1	-1.325	2.28537e-08	ENSSSCG00000017527	SKAP1	100521471	src kinase associated phosphoprotein 1 [Source:VGNC Symbol;Acc:VGNC:92900]
GID.4543	1371.06	1.1996	0.0157396	ENSSSCG00000038505	MSI2	100737226	musashi RNA binding protein 2 [Source:VGNC Symbol;Acc:VGNC:90422]
GID.4549	3445.71	1.21669	0.0117038	ENSSSCG00000017623	VEZF1	100511406	vascular endothelial zinc finger 1 [Source:VGNC Symbol;Acc:VGNC:94818]
GID.4555	3300.43	1.21899	0.0125246	ENSSSCG00000017626	ENSSSCG00000017626	654327	serine and arginine rich splicing factor 1 [Source:VGNC Symbol;Acc:VGNC:99084]
GID.4593	1181.29	1.1348	0.00904234	ENSSSCG00000035400	YPEL2	100524105	yippee like 2 [Source:VGNC Symbol;Acc:VGNC:95036]
GID.4656	335.196	1.78801	1.27568e-05	ENSSSCG00000017700	CCL3L1	494459	chemokine (C-C motif) ligand 3-like 1 [Source:NCBI gene (formerly Entrezgene);Acc:494459]
GID.4731	3165.13	1.18451	0.00250493	ENSSSCG00000017755	NOS2	396859	nitric oxide synthase 2 [Source:VGNC Symbol;Acc:VGNC:99024]
GID.4782	426.378	1.43917	0.00957719	ENSSSCG00000017792	CORO6	100516758	coronin 6 [Source:VGNC Symbol;Acc:VGNC:86917]
GID.4807	1613.17	1.04974	0.00532206	ENSSSCG00000039412	DOC2B	110256069	double C2 domain beta [Source:VGNC Symbol;Acc:VGNC:87389]
GID.4874	162.855	-1.12613	0.0207911	ENSSSCG00000017880	SPNS3	100523208	sphingolipid transporter 3 (putative) [Source:VGNC Symbol;Acc:VGNC:99079]
GID.4935	1011.73	1.6027	0.000848752	ENSSSCG00000024285	DLG4	100626077	discs large MAGUK scaffold protein 4 [Source:VGNC Symbol;Acc:VGNC:87328]
GID.4997	1883.91	0.956279	0.00123282	ENSSSCG00000034868	ENSSSCG00000034868	100620549	vesicle associated membrane protein 2 [Source:NCBI gene (formerly Entrezgene);Acc:100620549]
GID.5042	151.757	2.49102	0.0101222	ENSSSCG00000037991	RCVRN	100516153	recoverin [Source:VGNC Symbol;Acc:VGNC:92187]
GID.5063	120.901	1.241	0.0327295	ENSSSCG00000031988	MYOCD	396571	myocardin [Source:VGNC Symbol;Acc:VGNC:90536]
GID.5106	130.789	1.98349	0.00273569	ENSSSCG00000043694	ENSSSCG00000043694	NA
GID.5151	3245.78	1.03648	0.015951	ENSSSCG00000035120	ALKBH5	100622998	alkB homolog 5, RNA demethylase [Source:VGNC Symbol;Acc:VGNC:85260]
GID.5324	956.135	1.2887	0.00187052	ENSSSCG00000030247	EPM2AIP1	100625707	EPM2A interacting protein 1 [Source:VGNC Symbol;Acc:VGNC:87741]
GID.5346	1477.55	1.31401	0.019463	ENSSSCG00000011253	OXSR1	397618	oxidative stress responsive kinase 1 [Source:VGNC Symbol;Acc:VGNC:98172]
GID.5396	2119.27	1.66847	0.0012271	ENSSSCG00000011284	NKTR	100523331	natural killer cell triggering receptor [Source:VGNC Symbol;Acc:VGNC:98156]
GID.5457	4755.26	-1.04536	0.0276108	ENSSSCG00000029879	LTF	397649	lactotransferrin [Source:VGNC Symbol;Acc:VGNC:89891]
GID.5629	3019.27	1.39182	0.0336033	ENSSSCG00000035859	WNT5A	100627056	Wnt family member 5A [Source:VGNC Symbol;Acc:VGNC:94973]
GID.5649	755.733	1.41903	0.00173634	ENSSSCG00000011455	CACNA1D	100511102	calcium voltage-gated channel subunit alpha1 D [Source:VGNC Symbol;Acc:VGNC:86117]
GID.5719	1360.77	1.33863	0.000168463	ENSSSCG00000011493	ENSSSCG00000011493	100519688	ataxin 7 [Source:VGNC Symbol;Acc:VGNC:99704]
GID.5842	4666.43	0.967234	0.00588631	ENSSSCG00000011540	SETD5	100152258	SET domain containing 5 [Source:VGNC Symbol;Acc:VGNC:92760]
GID.5867	1541.93	1.09039	0.0167306	ENSSSCG00000011567	ENSSSCG00000011567	100739306	von Hippel-Lindau tumor suppressor [Source:VGNC Symbol;Acc:VGNC:98407]
GID.5887	236.542	-1.14983	0.00952841	ENSSSCG00000011581	MKRN2OS	100525538	MKRN2 opposite strand [Source:NCBI gene (formerly Entrezgene);Acc:100525538]
GID.5974	328.15	1.02056	0.0475555	ENSSSCG00000011632	ENSSSCG00000011632	100521403	nephrocystin 3 [Source:NCBI gene (formerly Entrezgene);Acc:100521403]
GID.5986	3091.15	1.245	0.000477844	ENSSSCG00000011643	AMOTL2	100523696	angiomotin like 2 [Source:VGNC Symbol;Acc:VGNC:85285]
GID.5994	1908.76	1.63519	0.0041614	ENSSSCG00000011650	MSL2	100155763	MSL complex subunit 2 [Source:VGNC Symbol;Acc:VGNC:90424]
GID.6	1029.04	1.40874	5.01821e-06	ENSSSCG00000027726	DLL1	100620481	delta like canonical Notch ligand 1 [Source:VGNC Symbol;Acc:VGNC:87335]
GID.6027	2402.71	1.08217	0.0194729	ENSSSCG00000036855	SLC25A36	100513238	solute carrier family 25 member 36 [Source:VGNC Symbol;Acc:VGNC:93012]
GID.6101	1101.02	1.07685	0.0238316	ENSSSCG00000011708	TSC22D2	100155608	TSC22 domain family member 2 [Source:VGNC Symbol;Acc:VGNC:94482]
GID.6124	10.0619	4.93471	0.0393698	ENSSSCG00000011717	IGSF10	100524956	immunoglobulin superfamily member 10 [Source:VGNC Symbol;Acc:VGNC:89063]
GID.6136	3034	1.3606	0.00272615	ENSSSCG00000038366	RAP2B	100144507	RAP2B, member of RAS oncogene family [Source:VGNC Symbol;Acc:VGNC:92089]
GID.6168	6146.79	1.94021	0.000227387	ENSSSCG00000029352	CCNL1	100626293	cyclin L1 [Source:VGNC Symbol;Acc:VGNC:86363]
GID.6213	56.5521	3.00881	0.0167298	ENSSSCG00000011737	SERPINI2	100516831	serpin family I member 2 [Source:VGNC Symbol;Acc:VGNC:92748]
GID.6235	744.88	-1.00141	0.0171837	ENSSSCG00000035883	GPR160	100739759	G protein-coupled receptor 160 [Source:VGNC Symbol;Acc:VGNC:88612]
GID.6244	3807.92	-1.14467	0.000467138	ENSSSCG00000036114	ENSSSCG00000036114	100627256	ribosomal protein L22 like 1 [Source:NCBI gene (formerly Entrezgene);Acc:100627256]
GID.6255	2176.87	1.67419	0.000267862	ENSSSCG00000020906	GHSR	406191	TNF superfamily member 10 [Source:NCBI gene (formerly Entrezgene);Acc:406191]
GID.6312	72.2533	-1.81242	0.024448	ENSSSCG00000049036	ENSSSCG00000049036	NA
GID.6340	271.118	0.963575	0.027946	ENSSSCG00000031476	ENSSSCG00000031476	100625137	kelch like family member 6 [Source:NCBI gene (formerly Entrezgene);Acc:100625137]
GID.6355	316.626	1.77389	0.000634507	ENSSSCG00000023909	THPO	100620258	thrombopoietin [Source:VGNC Symbol;Acc:VGNC:93962]
GID.6360	3345.77	-1.01601	0.000210259	ENSSSCG00000022507	POLR2H	100628241	RNA polymerase II subunit H [Source:VGNC Symbol;Acc:VGNC:91652]
GID.6492	1098.71	-1.03318	0.0167566	ENSSSCG00000028717	ENSSSCG00000028717	100359353	rhophilin associated tail protein 1 [Source:NCBI gene (formerly Entrezgene);Acc:100359353]
GID.6514	993.781	-0.951858	0.0169581	ENSSSCG00000025107	CCDC58	100627794	coiled-coil domain containing 58 [Source:NCBI gene (formerly Entrezgene);Acc:100627794]
GID.6518	220.821	-1.23178	0.0217086	ENSSSCG00000011880	EAF2	106504176	ELL associated factor 2 [Source:VGNC Symbol;Acc:VGNC:87522]
GID.6559	1122.49	-1.71334	0.000239515	ENSSSCG00000011904	UPK1B	100144488	uroplakin 1B [Source:VGNC Symbol;Acc:VGNC:94722]
GID.6598	345.22	0.976509	0.00624954	ENSSSCG00000025826	BOC	100626085	BOC cell adhesion associated, oncogene regulated [Source:VGNC Symbol;Acc:VGNC:85859]
GID.6650	9354.45	1.6113	0.00243347	ENSSSCG00000011951	NFKBIZ	100520981	NFKB inhibitor zeta [Source:VGNC Symbol;Acc:VGNC:90726]
GID.6673	1245.21	1.10934	0.000283636	ENSSSCG00000011959	ABI3BP	100154641	ABI family member 3 binding protein [Source:NCBI gene (formerly Entrezgene);Acc:100154641]
GID.669	912.743	-1.03767	0.00546827	ENSSSCG00000004435	NT5DC1	100156192	5'-nucleotidase domain containing 1 [Source:VGNC Symbol;Acc:VGNC:90922]
GID.6739	746.357	1.24268	0.00409289	ENSSSCG00000012001	ROBO1	100517310	roundabout guidance receptor 1 [Source:NCBI gene (formerly Entrezgene);Acc:100517310]
GID.6808	5842.59	1.06773	0.0103972	ENSSSCG00000012029	BACH1	100523514	BTB domain and CNC homolog 1 [Source:VGNC Symbol;Acc:VGNC:85741]
GID.6876	3258.79	0.963575	0.00546827	ENSSSCG00000030480	DYRK1A	100514684	dual specificity tyrosine phosphorylation regulated kinase 1A [Source:VGNC Symbol;Acc:VGNC:87505]
GID.6946	4603.94	1.16409	0.00245933	ENSSSCG00000035037	ENSSSCG00000035037	100621265	salt inducible kinase 1 [Source:NCBI gene (formerly Entrezgene);Acc:100621265]
GID.7018	1808.42	2.73079	7.01546e-11	ENSSSCG00000035249	GADD45G	100152997	growth arrest and DNA damage inducible gamma [Source:VGNC Symbol;Acc:VGNC:88318]
GID.7097	4938.14	1.30542	0.0101693	ENSSSCG00000030130	DPYSL2	100151886	dihydropyrimidinase like 2 [Source:VGNC Symbol;Acc:VGNC:87430]
GID.7177	3737.11	1.13842	0.00145278	ENSSSCG00000009716	SH3RF1	100157666	SH3 domain containing ring finger 1 [Source:VGNC Symbol;Acc:VGNC:98316]
GID.7193	265.666	1.26505	0.00795299	ENSSSCG00000035148	ZNF268	100154415	zinc finger protein 268 [Source:NCBI gene (formerly Entrezgene);Acc:100154415]
GID.7214	275.494	0.981316	0.012275	ENSSSCG00000009745	ADGRD1	100736874	adhesion G protein-coupled receptor D1 [Source:NCBI gene (formerly Entrezgene);Acc:100736874]
GID.7290	342.671	1.56035	0.0410811	ENSSSCG00000009798	B3GNT4	100736645	UDP-GlcNAc:betaGal beta-1,3-N-acetylglucosaminyltransferase 4 [Source:VGNC Symbol;Acc:VGNC:85725]
GID.7304	3570.94	1.4807	0.000222856	ENSSSCG00000051618	ENSSSCG00000051618	NA
GID.7305	1533.46	1.214	0.0137191	ENSSSCG00000009807	RHOF	100144500	ras homolog family member F, filopodia associated [Source:VGNC Symbol;Acc:VGNC:92288]
GID.732	164.11	-1.50184	0.00490549	ENSSSCG00000037674	ENSSSCG00000037674	NA
GID.736	9099.1	1.15829	0.0040776	ENSSSCG00000004484	COL12A1	100156689	collagen type XII alpha 1 chain [Source:VGNC Symbol;Acc:VGNC:86864]
GID.7383	3713.29	1.11538	0.00717756	ENSSSCG00000009865	TBX3	100152741	T-box transcription factor 3 [Source:VGNC Symbol;Acc:VGNC:93802]
GID.7425	473.285	1.08942	0.0337885	ENSSSCG00000029365	MSI1	100627974	musashi RNA binding protein 1 [Source:VGNC Symbol;Acc:VGNC:90421]
GID.7437	8217.46	1.90523	0.00145278	ENSSSCG00000009914	ENSSSCG00000009914	100156249	calcium binding protein 1 [Source:NCBI gene (formerly Entrezgene);Acc:100157460]
GID.744	87.3088	-1.35874	0.0369602	ENSSSCG00000032053	ST8SIA5	100622364	ST8 alpha-N-acetyl-neuraminide alpha-2,8-sialyltransferase 5 [Source:VGNC Symbol;Acc:VGNC:93520]
GID.7482	3756.68	1.64937	3.75363e-05	ENSSSCG00000009943	SSH1	100157825	slingshot protein phosphatase 1 [Source:VGNC Symbol;Acc:VGNC:93485]
GID.750	1337.94	1.14463	0.013099	ENSSSCG00000021072	EPG5	100518639	ectopic P-granules autophagy protein 5 homolog [Source:VGNC Symbol;Acc:VGNC:87728]
GID.7500	46.1275	1.85492	0.0193229	ENSSSCG00000009966	MN1	100156493	MN1 proto-oncogene, transcriptional regulator [Source:VGNC Symbol;Acc:VGNC:90285]
GID.7641	2643.21	1.20175	0.00271576	ENSSSCG00000010071	MMP11	100153503	matrix metallopeptidase 11 [Source:VGNC Symbol;Acc:VGNC:90267]
GID.765	580.177	1.11155	0.0327295	ENSSSCG00000004507	SMAD7	100521305	SMAD family member 7 [Source:VGNC Symbol;Acc:VGNC:93221]
GID.7654	85.9207	1.48229	0.0101955	ENSSSCG00000010086	ENSSSCG00000010086	100154312	coiled-coil domain-containing protein 116 [Source:NCBI gene (formerly Entrezgene);Acc:100154312]
GID.7707	344.312	1.63796	0.000889489	ENSSSCG00000010142	RYR2	396856	ryanodine receptor 2 [Source:VGNC Symbol;Acc:VGNC:92534]
GID.7753	2030.59	-1.01214	0.000962227	ENSSSCG00000010166	NTPCR	100152811	nucleoside-triphosphatase, cancer-related [Source:NCBI gene (formerly Entrezgene);Acc:100152811]
GID.7827	409.691	-0.991336	0.0281556	ENSSSCG00000010214	CDK1	100155762	cyclin dependent kinase 1 [Source:NCBI gene (formerly Entrezgene);Acc:100155762]
GID.7828	813.519	0.966889	0.0103972	ENSSSCG00000028327	RHOBTB1	100153330	Rho related BTB domain containing 1 [Source:VGNC Symbol;Acc:VGNC:92285]
GID.7829	165.546	1.10526	0.0148955	ENSSSCG00000023525	TMEM26	100157089	transmembrane protein 26 [Source:VGNC Symbol;Acc:VGNC:94163]
GID.7843	139.394	1.64366	0.010769	ENSSSCG00000010224	EGR2	100038004	early growth response 2 [Source:NCBI gene (formerly Entrezgene);Acc:100038004]
GID.7871	271.314	1.15467	0.015951	ENSSSCG00000010241	TET1	100625859	tet methylcytosine dioxygenase 1 [Source:VGNC Symbol;Acc:VGNC:93888]
GID.7878	4555.55	1.08046	0.0111414	ENSSSCG00000010238	HNRNPH3	100155513	heterogeneous nuclear ribonucleoprotein H3 [Source:VGNC Symbol;Acc:VGNC:88922]
GID.7990	935.861	1.23375	0.00381948	ENSSSCG00000010316	KAT6B	100156636	lysine acetyltransferase 6B [Source:VGNC Symbol;Acc:VGNC:89306]
GID.8064	171.981	1.42775	0.0235705	ENSSSCG00000031180	ENSSSCG00000031180	NA
GID.8142	806.524	1.85006	0.0040316	ENSSSCG00000010448	ENSSSCG00000010448	396826	Fas cell surface death receptor [Source:VGNC Symbol;Acc:VGNC:88015]
GID.8253	1198.76	1.13563	0.0115462	ENSSSCG00000010531	ENSSSCG00000010531	100151975	R3H domain and coiled-coil containing 1 like [Source:VGNC Symbol;Acc:VGNC:92037]
GID.8312	4892.84	0.95623	0.00819764	ENSSSCG00000010574	LDB1	780436	LIM domain binding 1 [Source:VGNC Symbol;Acc:VGNC:89667]
GID.8322	4747.21	2.6944	5.04668e-10	ENSSSCG00000038856	TRIM8	100154191	tripartite motif containing 8 [Source:VGNC Symbol;Acc:VGNC:94433]
GID.8326	173.779	1.34553	0.0222045	ENSSSCG00000010581	PSD	100157049	pleckstrin and Sec7 domain containing [Source:VGNC Symbol;Acc:VGNC:91895]
GID.8345	10528.4	1.11352	0.00490549	ENSSSCG00000010604	SH3PXD2A	100153803	SH3 and PX domains 2A [Source:VGNC Symbol;Acc:VGNC:92829]
GID.8354	19632.8	-1.00182	6.27715e-05	ENSSSCG00000010607	COL17A1	414914	collagen type XVII alpha 1 chain [Source:VGNC Symbol;Acc:VGNC:86868]
GID.8357	317.667	-1.15606	0.00210848	ENSSSCG00000010608	SFR1	100157025	SWI5 dependent homologous recombination repair protein 1 [Source:VGNC Symbol;Acc:VGNC:92774]
GID.8400	1032.41	1.14862	0.00461917	ENSSSCG00000010638	TCF7L2	100153922	transcription factor 7 like 2 [Source:VGNC Symbol;Acc:VGNC:93825]
GID.8621	77.2902	-1.64006	0.0308701	ENSSSCG00000015671	ARHGAP15	100520808	Rho GTPase activating protein 15 [Source:VGNC Symbol;Acc:VGNC:95959]
GID.8736	14456	-1.22144	0.010742	ENSSSCG00000025455	RALB	100624229	RAS like proto-oncogene B [Source:VGNC Symbol;Acc:VGNC:96529]
GID.8853	478.315	-1.09111	0.00625412	ENSSSCG00000015785	CENPU	100515416	centromere protein U [Source:VGNC Symbol;Acc:VGNC:95965]
GID.8855	12251.9	0.960567	0.0197979	ENSSSCG00000015784	ACSL1	448982	acyl-CoA synthetase long chain family member 1 [Source:VGNC Symbol;Acc:VGNC:96294]
GID.9010	41.5837	1.92841	0.0407956	ENSSSCG00000047383	ENSSSCG00000047383	NA
GID.9032	3670.63	0.975559	0.0117038	ENSSSCG00000015880	TANC1	100523471	tetratricopeptide repeat, ankyrin repeat and coiled-coil containing 1 [Source:VGNC Symbol;Acc:VGNC:99730]
GID.9095	109.182	-1.26703	0.0355949	ENSSSCG00000015930	DHRS9	100519223	dehydrogenase/reductase 9 [Source:VGNC Symbol;Acc:VGNC:95822]
GID.910	4791.91	1.30239	0.00539437	ENSSSCG00000004595	ADAM10	397345	ADAM metallopeptidase domain 10 [Source:VGNC Symbol;Acc:VGNC:85061]
GID.9174	653.597	1.98883	6.1412e-07	ENSSSCG00000015984	HOXD4	NA	homeobox D4 [Source:HGNC Symbol;Acc:HGNC:5138]
GID.9176	490.832	1.07833	0.00677599	ENSSSCG00000015996	RBM45	100518452	RNA binding motif protein 45 [Source:VGNC Symbol;Acc:VGNC:96042]
GID.9270	478.922	1.59096	0.00491535	ENSSSCG00000016053	NEMP2	100515587	nuclear envelope integral membrane protein 2 [Source:NCBI gene (formerly Entrezgene);Acc:100515587]
GID.9330	3555.49	1.14843	0.00508377	ENSSSCG00000016095	CLK1	100141471	CDC like kinase 1 [Source:VGNC Symbol;Acc:VGNC:95942]
GID.9357	2569.86	1.00464	0.0247216	ENSSSCG00000016109	ALS2	100626864	alsin Rho guanine nucleotide exchange factor ALS2 [Source:VGNC Symbol;Acc:VGNC:96327]
GID.9400	51307	-1.16102	0.00598843	ENSSSCG00000016128	EEF1B2	100154920	eukaryotic translation elongation factor 1 beta 2 [Source:NCBI gene (formerly Entrezgene);Acc:100154920]
GID.9471	59686.1	1.73682	0.00222757	ENSSSCG00000025924	IGFBP5	100738836	insulin like growth factor binding protein 5 [Source:VGNC Symbol;Acc:VGNC:96368]
GID.9521	307.718	1.39857	0.000236517	ENSSSCG00000032522	ENSSSCG00000032522	NA
GID.9546	710.939	1.236	0.000851974	ENSSSCG00000022846	SLC4A3	100623083	solute carrier family 4 member 3 [Source:VGNC Symbol;Acc:VGNC:95505]
GID.9560	979.071	1.41735	0.00202344	ENSSSCG00000038149	KCNE4	397167	potassium voltage-gated channel subfamily E regulatory subunit 4 [Source:VGNC Symbol;Acc:VGNC:96387]
GID.9684	1943.33	1.35892	0.001387	ENSSSCG00000016306	USP40	100154213	ubiquitin specific peptidase 40 [Source:VGNC Symbol;Acc:VGNC:95932]
GID.97	1512.95	1.12846	0.00203555	ENSSSCG00000004039	SLC22A3	100142677	solute carrier family 22 member 3 [Source:VGNC Symbol;Acc:VGNC:92980]
GID.9700	33618.4	1.03753	0.00122195	ENSSSCG00000027331	COL6A3	100101551	collagen type VI alpha 3 chain [Source:VGNC Symbol;Acc:VGNC:95982]
GID.9720	489.807	1.04394	0.0203602	ENSSSCG00000016338	PER2	100154609	period circadian regulator 2 [Source:VGNC Symbol;Acc:VGNC:96478]
GID.9725	1010.65	1.01467	0.001387	ENSSSCG00000016340	ASB1	100623561	ankyrin repeat and SOCS box containing 1 [Source:VGNC Symbol;Acc:VGNC:95728]
GID.9754	274.773	1.60301	0.000359751	ENSSSCG00000016365	ENSSSCG00000016365	NA
GID.9767	1523.63	1.7399	0.000119115	ENSSSCG00000036261	CROCC2	102161907	ciliary rootlet coiled-coil, rootletin family member 2 [Source:VGNC Symbol;Acc:VGNC:96358]
GID.9769	1253.19	1.56735	0.000299973	ENSSSCG00000016381	SNED1	100512566	sushi, nidogen and EGF like domains 1 [Source:NCBI gene (formerly Entrezgene);Acc:100512566]

## Sheet: T vs LPS
Experimantal gene ID	base mean	log2FC	padj	ENSEMBL gene ID	Gene symbol/ENSEMBL ID	entrezgene ID	gene description
ENSSSCG00000004732	16.9827	5.55667	0.00685896	ENSSSCG00000004732	PLA2G4F	100513834	phospholipase A2 group IVF [Source:VGNC Symbol;Acc:VGNC:91498]
ENSSSCG00000004956	41.8221	2.08703	0.0460736	ENSSSCG00000004956	SKOR1	100152847	SKI family transcriptional corepressor 1 [Source:VGNC Symbol;Acc:VGNC:92905]
ENSSSCG00000007710	75.5015	1.57087	0.022934	ENSSSCG00000007710	MLXIPL	100170769	MLX interacting protein like [Source:VGNC Symbol;Acc:VGNC:90263]
ENSSSCG00000010336	41.7974	2.82229	0.0390006	ENSSSCG00000010336	SFTPA1	397503	surfactant protein A1 [Source:NCBI gene (formerly Entrezgene);Acc:397503]
ENSSSCG00000011306	190.482	1.08073	0.0343343	ENSSSCG00000011306	ZNF502	100738134	zinc finger protein 501 [Source:NCBI gene (formerly Entrezgene);Acc:100738134]
ENSSSCG00000012167	16.6667	4.46832	0.0472724	ENSSSCG00000012167	PHEX	100154258	phosphate regulating endopeptidase homolog X-linked [Source:NCBI gene (formerly Entrezgene);Acc:100154258]
ENSSSCG00000018007	286.74	2.63558	8.50075e-05	ENSSSCG00000018007	MYH3	396711	myosin heavy chain 3 [Source:VGNC Symbol;Acc:VGNC:98145]
ENSSSCG00000028858	44.0199	3.02295	0.0245298	ENSSSCG00000028858	FAM83C	102163927	family with sequence similarity 83 member C [Source:VGNC Symbol;Acc:VGNC:95746]
ENSSSCG00000031141	89.6664	2.41217	0.0400295	ENSSSCG00000031141	ENSSSCG00000031141	100514786	ATP-binding cassette sub-family A member 13 [Source:NCBI gene (formerly Entrezgene);Acc:100514786]
ENSSSCG00000033648	64.8275	1.68912	0.0321722	ENSSSCG00000033648	ENSSSCG00000033648	100520903	zinc finger protein 300-like [Source:NCBI gene (formerly Entrezgene);Acc:100520903]
ENSSSCG00000034821	201.242	1.29516	0.049116	ENSSSCG00000034821	ARMCX4	110257665	armadillo repeat containing X-linked 4 [Source:NCBI gene (formerly Entrezgene);Acc:110257665]
ENSSSCG00000035091	81.2789	2.78176	0.00124739	ENSSSCG00000035091	ENSSSCG00000035091	102159001	neuroblastoma breakpoint family member 6-like [Source:NCBI gene (formerly Entrezgene);Acc:102159001]
ENSSSCG00000040173	10.5774	5.38492	0.0191453	ENSSSCG00000040173	DLGAP3	100623214	DLG associated protein 3 [Source:VGNC Symbol;Acc:VGNC:87331]
ENSSSCG00000049027	41.5338	2.02553	0.0414021	ENSSSCG00000049027	ENSSSCG00000049027	NA
ENSSSCG00000051243	100.692	2.48438	0.00248498	ENSSSCG00000051243	ENSSSCG00000051243	NA
GID.10040	1321.66	1.38234	0.0020538	ENSSSCG00000016918	MAP3K1	396617	mitogen-activated protein kinase kinase kinase 1 [Source:VGNC Symbol;Acc:VGNC:98104]
GID.10048	10523.4	1.16653	0.0204423	ENSSSCG00000016925	PLK2	397251	polo like kinase 2 [Source:VGNC Symbol;Acc:VGNC:91563]
GID.10114	7703.46	0.997438	0.0340203	ENSSSCG00000016778	NLN	397646	neurolysin [Source:VGNC Symbol;Acc:VGNC:90780]
GID.10116	121.657	-1.14389	0.049264	ENSSSCG00000016957	CD180	397644	CD180 molecule [Source:VGNC Symbol;Acc:VGNC:86392]
GID.10117	3045.84	0.999644	0.0195905	ENSSSCG00000016958	PIK3R1	100623707	phosphoinositide-3-kinase regulatory subunit 1 [Source:VGNC Symbol;Acc:VGNC:91445]
GID.10118	4878.78	1.22826	0.00790241	ENSSSCG00000016956	MAST4	100514689	microtubule associated serine/threonine kinase family member 4 [Source:VGNC Symbol;Acc:VGNC:90037]
GID.10253	16488.5	-0.989833	0.00857716	ENSSSCG00000017024	CCNG1	595110	cyclin G1 [Source:VGNC Symbol;Acc:VGNC:86357]
GID.10267	189.876	1.75371	0.027528	ENSSSCG00000038662	ZBED8	NA	zinc finger BED-type containing 8 [Source:HGNC Symbol;Acc:HGNC:30804]
GID.10324	12743.1	1.27249	0.00857716	ENSSSCG00000017069	LARP1	100525545	La ribonucleoprotein 1, translational regulator [Source:VGNC Symbol;Acc:VGNC:98067]
GID.10347	9406.8	-1.7987	0.000511979	ENSSSCG00000017087	GM2A	100515283	GM2 ganglioside activator [Source:VGNC Symbol;Acc:VGNC:88506]
GID.10368	1424.18	-1.14432	0.00779472	ENSSSCG00000017098	C5orf49	100516406	chromosome 16 C5orf49 homolog [Source:VGNC Symbol;Acc:VGNC:85953]
GID.10379	1200.82	1.30862	0.0494252	ENSSSCG00000017103	ENSSSCG00000017103	100518046	steroid 5 alpha-reductase 1 [Source:NCBI gene (formerly Entrezgene);Acc:100518046]
GID.10466	1088.29	1.84231	0.000712464	ENSSSCG00000032320	TCIM	100628052	transcriptional and immune response regulator [Source:VGNC Symbol;Acc:VGNC:95587]
GID.10533	3500.65	1.27524	0.000890893	ENSSSCG00000032601	RASSF2	100157105	Ras association domain family member 2 [Source:VGNC Symbol;Acc:VGNC:96531]
GID.10665	2142.54	-1.12577	0.0287043	ENSSSCG00000007114	FOXA2	100513828	forkhead box A2 [Source:VGNC Symbol;Acc:VGNC:96347]
GID.10675	419.359	1.54232	0.0435692	ENSSSCG00000031219	NAPB	100515106	NSF attachment protein beta [Source:VGNC Symbol;Acc:VGNC:95650]
GID.10705	493.998	1.2877	0.0360519	ENSSSCG00000033297	AP5S1	100524719	adaptor related protein complex 5 subunit sigma 1 [Source:VGNC Symbol;Acc:VGNC:95686]
GID.10717	2030.28	1.30576	0.0121416	ENSSSCG00000007145	ADAM33	100738366	ADAM metallopeptidase domain 33 [Source:VGNC Symbol;Acc:VGNC:95643]
GID.10750	2518.51	1.11611	0.0191464	ENSSSCG00000007179	STK35	100524534	serine/threonine kinase 35 [Source:VGNC Symbol;Acc:VGNC:95802]
GID.1081	1367.71	1.25088	0.00214553	ENSSSCG00000022039	ENSSSCG00000022039	NA
GID.1086	2314.6	1.14233	0.0206337	ENSSSCG00000004725	ZNF106	100620097	zinc finger protein 106 [Source:VGNC Symbol;Acc:VGNC:95190]
GID.10869	374.058	1.26982	0.00501216	ENSSSCG00000007288	MYH7B	100157870	myosin heavy chain 7B [Source:VGNC Symbol;Acc:VGNC:95701]
GID.1088	472.692	1.14296	0.0186245	ENSSSCG00000004729	ENSSSCG00000004729	100513637	glucosidase alpha, neutral C [Source:NCBI gene (formerly Entrezgene);Acc:100513637]
GID.10914	1006.8	1.12784	0.00630101	ENSSSCG00000036002	TGIF2	110257437	TGFB induced factor homeobox 2 [Source:VGNC Symbol;Acc:VGNC:95656]
GID.10926	2806.83	-1.38969	0.024321	ENSSSCG00000025673	ENSSSCG00000025673	100514259	mannosidase beta like [Source:NCBI gene (formerly Entrezgene);Acc:100514259]
GID.10969	6028.37	0.985761	0.0222755	ENSSSCG00000007356	PLCG1	100152497	phospholipase C gamma 1 [Source:VGNC Symbol;Acc:VGNC:96492]
GID.11016	2826.19	-1.35878	0.044364	ENSSSCG00000007391	MATN4	100510939	matrilin 4 [Source:VGNC Symbol;Acc:VGNC:96412]
GID.11085	472.694	1.2286	0.00577891	ENSSSCG00000007463	PTGIS	100126284	prostaglandin I2 synthase [Source:VGNC Symbol;Acc:VGNC:96515]
GID.11143	5838.12	1.04574	0.0316145	ENSSSCG00000007484	ZNF217	100141410	zinc finger protein 217 [Source:VGNC Symbol;Acc:VGNC:95573]
GID.11161	574.874	1.904	0.0316917	ENSSSCG00000007499	TFAP2C	100144525	transcription factor AP-2 gamma [Source:VGNC Symbol;Acc:VGNC:95540]
GID.11223	2053.33	0.953201	0.0214293	ENSSSCG00000033946	DIDO1	110257485	death inducer-obliterator 1 [Source:VGNC Symbol;Acc:VGNC:96141]
GID.11294	3023.8	1.03132	0.0222835	ENSSSCG00000020663	KMT2C	100514805	lysine methyltransferase 2C [Source:VGNC Symbol;Acc:VGNC:89550]
GID.11305	313.798	1.06996	0.0318907	ENSSSCG00000016437	ENSSSCG00000016437	100739295	WD repeat domain 86 [Source:NCBI gene (formerly Entrezgene);Acc:100739295]
GID.11323	374.433	1.15455	0.0382762	ENSSSCG00000024431	ATG9B	100462720	autophagy related 9B [Source:VGNC Symbol;Acc:VGNC:85626]
GID.11402	1280.58	1.7853	0.00212587	ENSSSCG00000016501	KDM7A	100515632	lysine demethylase 7A [Source:VGNC Symbol;Acc:VGNC:89417]
GID.11409	1159.79	1.52652	0.00205027	ENSSSCG00000016510	UBN2	100519065	ubinuclein 2 [Source:VGNC Symbol;Acc:VGNC:94664]
GID.11414	3436.87	1.01768	0.00893292	ENSSSCG00000016512	ZC3HAV1	100415778	zinc finger CCCH-type containing, antiviral 1 [Source:VGNC Symbol;Acc:VGNC:95102]
GID.11554	257.654	1.83983	0.00577891	ENSSSCG00000048237	ENSSSCG00000048237	NA
GID.11802	35775.8	0.993346	0.0135094	ENSSSCG00000036350	HNRNPA2B1	100521762	heterogeneous nuclear ribonucleoprotein A2/B1 [Source:NCBI gene (formerly Entrezgene);Acc:100521762]
GID.11891	1071.13	-1.50303	0.0152254	ENSSSCG00000035077	INHBA	397093	inhibin subunit beta A [Source:VGNC Symbol;Acc:VGNC:89133]
GID.11925	438.118	1.36702	0.0270476	ENSSSCG00000034873	KRBA1	102162331	KRAB-A domain containing 1 [Source:VGNC Symbol;Acc:VGNC:89570]
GID.11929	6724.08	-1.33716	0.000674643	ENSSSCG00000040257	ZNF862	100623772	zinc finger protein 862 [Source:VGNC Symbol;Acc:VGNC:95311]
GID.11941	70.2547	-1.45529	0.0352164	ENSSSCG00000014561	NLRP6	100519245	NLR family pyrin domain containing 6 [Source:VGNC Symbol;Acc:VGNC:90786]
GID.11953	1712.54	-0.98649	0.0446573	ENSSSCG00000012854	RASSF7	100512884	Ras association domain family member 7 [Source:VGNC Symbol;Acc:VGNC:92127]
GID.1209	1791.04	1.12385	0.0358305	ENSSSCG00000004825	CHSY1	100520288	chondroitin sulfate synthase 1 [Source:VGNC Symbol;Acc:VGNC:86684]
GID.1230	283.715	1.18601	0.0378215	ENSSSCG00000004835	MAGEL2	100154924	MAGE family member L2 [Source:VGNC Symbol;Acc:VGNC:89954]
GID.12328	1457.51	-1.15376	0.0111371	ENSSSCG00000013081	ENSSSCG00000013081	NA	protein phosphatase 1 regulatory subunit 32 [Source:VGNC Symbol;Acc:VGNC:91732]
GID.12410	6896.32	1.6192	0.000467434	ENSSSCG00000030610	FNBP4	100526033	formin binding protein 4 [Source:VGNC Symbol;Acc:VGNC:88180]
GID.12415	863.858	1.66874	0.0368789	ENSSSCG00000013231	ENSSSCG00000013231	100511621	C1q and TNF related 4 [Source:VGNC Symbol;Acc:VGNC:85984]
GID.12497	464.418	1.13478	0.0367015	ENSSSCG00000013294	LDLRAD3	100511916	low density lipoprotein receptor class A domain containing 3 [Source:VGNC Symbol;Acc:VGNC:89672]
GID.12513	19232.6	1.2167	0.00737914	ENSSSCG00000013297	CD44	100525150	CD44 molecule [Source:VGNC Symbol;Acc:VGNC:99614]
GID.1258	1186.7	1.25248	0.00565309	ENSSSCG00000023533	ZNF236	100621373	zinc finger protein 236 [Source:VGNC Symbol;Acc:VGNC:95209]
GID.12588	7744.88	1.05525	0.0318643	ENSSSCG00000013351	NAV2	100521067	neuron navigator 2 [Source:VGNC Symbol;Acc:VGNC:90588]
GID.12671	2145.09	-1.12829	0.0402278	ENSSSCG00000029886	LYVE1	397626	lymphatic vessel endothelial hyaluronan receptor 1 [Source:VGNC Symbol;Acc:VGNC:89922]
GID.12675	2925.21	0.980874	0.0194816	ENSSSCG00000013406	CTR9	100627268	CTR9 homolog, Paf1/RNA polymerase II complex component [Source:VGNC Symbol;Acc:VGNC:87072]
GID.12702	229.687	1.64411	0.0203939	ENSSSCG00000034569	ENSSSCG00000034569	102157525	obscurin, cytoskeletal calmodulin and titin-interacting RhoGEF [Source:NCBI gene (formerly Entrezgene);Acc:102157525]
GID.12775	1374.59	1.05905	0.000890893	ENSSSCG00000025839	SUGP2	100511863	SURP and G-patch domain containing 2 [Source:VGNC Symbol;Acc:VGNC:93610]
GID.12906	813.552	1.02866	0.029982	ENSSSCG00000013786	ZNF333	100516595	zinc finger protein 333 [Source:VGNC Symbol;Acc:VGNC:95226]
GID.1300	767.794	1.29971	0.02468	ENSSSCG00000004896	PHLPP1	100154633	PH domain and leucine rich repeat protein phosphatase 1 [Source:VGNC Symbol;Acc:VGNC:98185]
GID.13010	1223.78	1.33825	0.0116694	ENSSSCG00000032506	ZNF317	100510891	zinc finger protein 317 [Source:VGNC Symbol;Acc:VGNC:95221]
GID.13022	636.009	1.31479	0.00521158	ENSSSCG00000033816	ENSSSCG00000033816	100738906	zinc finger protein 177-like [Source:NCBI gene (formerly Entrezgene);Acc:100738906]
GID.13098	4743.44	-1.19609	0.000712464	ENSSSCG00000013613	ENSSSCG00000013613	100519241	elongation factor 1 homolog [Source:VGNC Symbol;Acc:VGNC:87656]
GID.13129	1047.13	-1.69669	7.71353e-06	ENSSSCG00000013579	CD209	100170134	CD209 molecule [Source:NCBI gene (formerly Entrezgene);Acc:100170134]
GID.13152	1918.8	0.993972	0.0314135	ENSSSCG00000013566	INSR	396755	insulin receptor [Source:VGNC Symbol;Acc:VGNC:89153]
GID.13156	281.254	-1.31247	0.0275252	ENSSSCG00000013556	ENSSSCG00000013556	100521889	adhesion G protein-coupled receptor E1 [Source:VGNC Symbol;Acc:VGNC:85124]
GID.13169	447.421	2.3854	7.791e-05	ENSSSCG00000032785	SLC25A41	106509446	solute carrier family 25 member 41 [Source:NCBI gene (formerly Entrezgene);Acc:106509446]
GID.13191	9964.96	0.960601	0.0164187	ENSSSCG00000013522	SAFB	100620815	scaffold attachment factor B [Source:VGNC Symbol;Acc:VGNC:92559]
GID.13193	4666	0.954738	0.00908271	ENSSSCG00000013523	SAFB2	100515877	scaffold attachment factor B2 [Source:VGNC Symbol;Acc:VGNC:92560]
GID.13200	1527.34	1.88183	0.00328866	ENSSSCG00000013517	UHRF1	100511003	ubiquitin like with PHD and ring finger domains 1 [Source:VGNC Symbol;Acc:VGNC:94689]
GID.13207	3557.52	1.18144	0.0159319	ENSSSCG00000026063	DPP9	100621098	dipeptidyl peptidase 9 [Source:VGNC Symbol;Acc:VGNC:87424]
GID.13209	2841.25	1.79442	0.000467434	ENSSSCG00000034615	TNFAIP8L1	110259359	TNF alpha induced protein 8 like 1 [Source:VGNC Symbol;Acc:VGNC:94254]
GID.13213	47.8944	2.72177	0.0496448	ENSSSCG00000013512	PLIN4	100524667	perilipin 4 [Source:VGNC Symbol;Acc:VGNC:91560]
GID.13222	68.8398	1.89993	0.0164187	ENSSSCG00000013503	SHD	100523303	Src homology 2 domain containing transforming protein D [Source:VGNC Symbol;Acc:VGNC:92841]
GID.1323	1078.04	1.67071	0.00405804	ENSSSCG00000034704	ZNF532	NA	zinc finger protein 532 [Source:HGNC Symbol;Acc:HGNC:30940]
GID.13234	4051.82	-1.02202	0.0151057	ENSSSCG00000029236	ZBTB7A	100625057	zinc finger and BTB domain containing 7A [Source:VGNC Symbol;Acc:VGNC:95081]
GID.13333	818.363	1.51379	0.0133245	ENSSSCG00000034339	ENSSSCG00000034339	100736693	CACN subunit beta associated regulatory protein [Source:VGNC Symbol;Acc:VGNC:86220]
GID.13379	2091.08	1.06838	0.0073905	ENSSSCG00000014009	CNOT6	100516183	CCR4-NOT transcription complex subunit 6 [Source:VGNC Symbol;Acc:VGNC:86837]
GID.1339	114.648	1.78893	0.0318643	ENSSSCG00000004928	CILP	397672	cartilage intermediate layer protein [Source:VGNC Symbol;Acc:VGNC:86703]
GID.13402	16278	1.59492	0.000756761	ENSSSCG00000014022	HNRNPH1	100519535	heterogeneous nuclear ribonucleoprotein H1 [Source:VGNC Symbol;Acc:VGNC:88920]
GID.13414	1455.68	1.21892	0.00358753	ENSSSCG00000014028	CLK4	100521252	CDC like kinase 4 [Source:VGNC Symbol;Acc:VGNC:86768]
GID.13744	801.185	-1.12728	0.0439704	ENSSSCG00000014219	CDO1	100312964	cysteine dioxygenase type 1 [Source:VGNC Symbol;Acc:VGNC:86518]
GID.13757	1926.65	1.00385	0.0229836	ENSSSCG00000027857	DMXL1	100523116	Dmx like 1 [Source:VGNC Symbol;Acc:VGNC:87359]
GID.13777	2147.71	1.02928	0.0292759	ENSSSCG00000014239	CEP120	100511682	centrosomal protein 120 [Source:VGNC Symbol;Acc:VGNC:86559]
GID.13833	471.166	2.87039	4.49896e-05	ENSSSCG00000023737	CSF2	397208	colony stimulating factor 2 [Source:VGNC Symbol;Acc:VGNC:87032]
GID.13900	213.481	1.18043	0.0222045	ENSSSCG00000014321	KLHL3	100519539	kelch like family member 3 [Source:VGNC Symbol;Acc:VGNC:89525]
GID.13913	355.428	-1.1584	0.0111371	ENSSSCG00000027997	NME5	100621441	NME/NM23 family member 5 [Source:VGNC Symbol;Acc:VGNC:90793]
GID.13918	20443.7	1.88034	0.00173711	ENSSSCG00000014336	EGR1	100520726	early growth response 1 [Source:VGNC Symbol;Acc:VGNC:87590]
GID.14022	4432.06	-1.11093	0.0209375	ENSSSCG00000039309	YIPF5	768112	Yip1 domain family member 5 [Source:VGNC Symbol;Acc:VGNC:95031]
GID.1405	137685	-0.99863	0.0318449	ENSSSCG00000004970	ENSSSCG00000004970	100170119	Sus scrofa ribosomal protein lateral stalk subunit P1 (RPLP1), mRNA. [Source:RefSeq mRNA;Acc:NM_001129964]
GID.14051	1802.21	-1.14645	0.0176227	ENSSSCG00000039674	SPINK6	NA	serine peptidase inhibitor Kazal type 6 [Source:HGNC Symbol;Acc:HGNC:29486]
GID.14080	2879.5	1.03222	0.00400895	ENSSSCG00000014433	PCYOX1L	100513977	prenylcysteine oxidase 1 like [Source:VGNC Symbol;Acc:VGNC:91236]
GID.14130	537.154	1.45867	0.00133507	ENSSSCG00000007541	PDGFA	100519764	platelet derived growth factor subunit A [Source:VGNC Symbol;Acc:VGNC:91265]
GID.14315	35.439	2.24795	0.0191774	ENSSSCG00000007649	GPC2	100511316	glypican 2 [Source:VGNC Symbol;Acc:VGNC:88579]
GID.14334	6556.22	1.11163	0.00773965	ENSSSCG00000007668	GIGYF1	100620395	GRB10 interacting GYF protein 1 [Source:VGNC Symbol;Acc:VGNC:88444]
GID.14339	2507.96	0.995706	0.0136463	ENSSSCG00000034347	TRIM56	110259886	tripartite motif containing 56 [Source:VGNC Symbol;Acc:VGNC:94421]
GID.14340	6498.79	1.40566	0.00419821	ENSSSCG00000025698	SERPINE1	396945	serpin family E member 1 [Source:VGNC Symbol;Acc:VGNC:98310]
GID.14435	660.024	1.26876	0.0314467	ENSSSCG00000040985	KCTD7	100622993	potassium channel tetramerization domain containing 7 [Source:VGNC Symbol;Acc:VGNC:89403]
GID.1444	2139.1	1.46937	0.00044894	ENSSSCG00000004997	PRPF39	100153928	pre-mRNA processing factor 39 [Source:VGNC Symbol;Acc:VGNC:91842]
GID.14552	39.9289	4.54634	0.00796662	ENSSSCG00000007805	ATP2A1	100516962	ATPase sarcoplasmic/endoplasmic reticulum Ca2+ transporting 1 [Source:VGNC Symbol;Acc:VGNC:85646]
GID.14610	1579.19	1.49256	0.0178036	ENSSSCG00000030424	USP31	102162297	ubiquitin specific peptidase 31 [Source:NCBI gene (formerly Entrezgene);Acc:102162297]
GID.14642	1760.79	1.19792	0.0108807	ENSSSCG00000007854	DCUN1D3	100525983	defective in cullin neddylation 1 domain containing 3 [Source:VGNC Symbol;Acc:VGNC:87196]
GID.14656	1835.87	1.0409	0.00108012	ENSSSCG00000023829	CCP110	100623654	centriolar coiled-coil protein 110 [Source:VGNC Symbol;Acc:VGNC:86367]
GID.14665	556.467	1.50365	0.000712464	ENSSSCG00000007872	XYLT1	100514160	xylosyltransferase 1 [Source:VGNC Symbol;Acc:VGNC:95015]
GID.14700	4215.83	1.06397	0.0231121	ENSSSCG00000007895	ZC3H7A	100517644	zinc finger CCCH-type containing 7A [Source:VGNC Symbol;Acc:VGNC:95099]
GID.14776	2105.3	1.38728	0.00882864	ENSSSCG00000007939	ANKS3	100511250	ankyrin repeat and sterile alpha motif domain containing 3 [Source:VGNC Symbol;Acc:VGNC:85349]
GID.14786	448.201	1.79881	0.00747421	ENSSSCG00000040215	TFAP4	110259938	transcription factor AP-4 [Source:VGNC Symbol;Acc:VGNC:93912]
GID.14793	6694.32	1.04043	0.0230149	ENSSSCG00000007951	CREBBP	100620215	CREB binding protein [Source:VGNC Symbol;Acc:VGNC:86985]
GID.14800	468.518	1.11005	0.0460997	ENSSSCG00000036527	DNASE1	397051	deoxyribonuclease 1 [Source:NCBI gene (formerly Entrezgene);Acc:397051]
GID.14840	29150	1.03728	0.0273038	ENSSSCG00000023304	SRRM2	100511011	serine/arginine repetitive matrix 2 [Source:VGNC Symbol;Acc:VGNC:93468]
GID.14857	2728.7	1.06362	0.0152254	ENSSSCG00000008047	E4F1	100517704	E4F transcription factor 1 [Source:VGNC Symbol;Acc:VGNC:87520]
GID.14898	2785.14	1.26331	0.0152756	ENSSSCG00000008026	CRAMP1	100522247	cramped chromatin regulator homolog 1 [Source:VGNC Symbol;Acc:VGNC:97941]
GID.149	1464.1	1.16184	0.0202478	ENSSSCG00000004071	ENSSSCG00000004071	100513248	CNKSR family member 3 [Source:VGNC Symbol;Acc:VGNC:86823]
GID.14905	76.3273	2.02134	0.0348151	ENSSSCG00000028139	CCDC154	100522069	coiled-coil domain containing 154 [Source:VGNC Symbol;Acc:VGNC:86266]
GID.14964	4186.23	1.12991	0.00557351	ENSSSCG00000007979	LUC7L	100737615	LUC7 like [Source:VGNC Symbol;Acc:VGNC:89893]
GID.14967	376.732	1.34361	0.00904446	ENSSSCG00000008066	ZNF484	100624662	zinc finger protein 484 [Source:VGNC Symbol;Acc:VGNC:95249]
GID.14970	9382.87	-1.58064	0.00595365	ENSSSCG00000007978	ENSSSCG00000007978	100737768	hemoglobin subunit alpha-like [Source:NCBI gene (formerly Entrezgene);Acc:100737768]
GID.14971	78.4253	-2.54492	0.00095919	ENSSSCG00000007977	HBM	100737727	hemoglobin subunit mu [Source:VGNC Symbol;Acc:VGNC:88793]
GID.15015	2128.35	2.84619	4.19853e-10	ENSSSCG00000039214	ENSSSCG00000039214	397122	interleukin 1 beta [Source:NCBI gene (formerly Entrezgene);Acc:397122]
GID.15020	12942.5	1.6936	0.000911806	ENSSSCG00000032288	SLC20A1	100518065	solute carrier family 20 member 1 [Source:VGNC Symbol;Acc:VGNC:92970]
GID.15454	6064.01	1.01889	0.0450348	ENSSSCG00000028228	XPO1	397330	exportin 1 [Source:VGNC Symbol;Acc:VGNC:95003]
GID.15490	79720.9	-1.08114	0.0365077	ENSSSCG00000034617	ENSSSCG00000034617	100514637	ribosomal protein S27a [Source:VGNC Symbol;Acc:VGNC:92438]
GID.15492	22936.8	0.957891	0.0289543	ENSSSCG00000040786	SPTBN1	100516258	spectrin beta, non-erythrocytic 1 [Source:VGNC Symbol;Acc:VGNC:93436]
GID.15667	4273.96	1.19112	0.0184301	ENSSSCG00000008513	BIRC6	100049694	baculoviral IAP repeat containing 6 [Source:VGNC Symbol;Acc:VGNC:97038]
GID.1568	2051.73	1.20695	0.0106038	ENSSSCG00000005078	DAAM1	100517445	dishevelled associated activator of morphogenesis 1 [Source:VGNC Symbol;Acc:VGNC:87141]
GID.15717	10819.1	1.42164	0.0196689	ENSSSCG00000032527	FOSL2	100623777	FOS like 2, AP-1 transcription factor subunit [Source:VGNC Symbol;Acc:VGNC:88192]
GID.15878	455.337	1.13103	0.0380673	ENSSSCG00000026068	GRHL1	100738560	grainyhead like transcription factor 1 [Source:VGNC Symbol;Acc:VGNC:88666]
GID.15887	4680.22	0.987722	0.0403308	ENSSSCG00000008642	ASAP2	100513350	ArfGAP with SH3 domain, ankyrin repeat and PH domain 2 [Source:VGNC Symbol;Acc:VGNC:85558]
GID.15889	5927.1	0.965532	0.0348151	ENSSSCG00000008644	KIDINS220	100514284	kinase D interacting substrate 220 [Source:VGNC Symbol;Acc:VGNC:89451]
GID.16025	719.727	1.28764	0.0126116	ENSSSCG00000036022	ENSSSCG00000036022	110260205	t-SNARE domain containing 1 [Source:VGNC Symbol;Acc:VGNC:94496]
GID.16036	4348.24	1.15606	0.011907	ENSSSCG00000005935	AGO2	100155245	argonaute RISC catalytic component 2 [Source:VGNC Symbol;Acc:VGNC:97871]
GID.16107	1203.38	1.2073	0.0240702	ENSSSCG00000005975	MTSS1	106509958	MTSS I-BAR domain containing 1 [Source:VGNC Symbol;Acc:VGNC:90474]
GID.16313	3675.68	1.19798	0.0217291	ENSSSCG00000034321	TP53INP1	100157451	tumor protein p53 inducible nuclear protein 1 [Source:VGNC Symbol;Acc:VGNC:94329]
GID.16335	146.396	1.19429	0.0463678	ENSSSCG00000006115	RUNX1T1	100155449	RUNX1 partner transcriptional co-repressor 1 [Source:VGNC Symbol;Acc:VGNC:96594]
GID.16447	308.686	1.30676	0.0390006	ENSSSCG00000006173	GDAP1	100157012	ganglioside induced differentiation associated protein 1 [Source:VGNC Symbol;Acc:VGNC:88394]
GID.16449	6490.98	-1.18315	0.0209375	ENSSSCG00000006175	LY96	100125555	lymphocyte antigen 96 [Source:VGNC Symbol;Acc:VGNC:89907]
GID.16542	2647.25	1.67229	0.00108685	ENSSSCG00000006231	CHD7	100157083	chromodomain helicase DNA binding protein 7 [Source:VGNC Symbol;Acc:VGNC:86633]
GID.16589	972.836	0.957178	0.02227	ENSSSCG00000031906	ENSSSCG00000031906	100627466	uncharacterized LOC100627466 [Source:NCBI gene (formerly Entrezgene);Acc:100627466]
GID.1660	1181.98	-1.08268	0.0495546	ENSSSCG00000043817	ENSSSCG00000043817	NA
GID.16607	1269.01	1.45995	0.016378	ENSSSCG00000039568	SNAI2	102162332	Sus scrofa snail family transcriptional repressor 2 (SNAI2), mRNA. [Source:RefSeq mRNA;Acc:NM_001128439]
GID.16617	1076.74	1.06217	0.0144989	ENSSSCG00000006274	PRKDC	100156379	protein kinase, DNA-activated, catalytic subunit [Source:VGNC Symbol;Acc:VGNC:91815]
GID.16633	193.231	5.45323	4.19853e-10	ENSSSCG00000006286	ENSSSCG00000006286	397508	selectin E [Source:NCBI gene (formerly Entrezgene);Acc:397508]
GID.16751	1203.27	1.38116	0.0248024	ENSSSCG00000006383	VANGL2	100158100	VANGL planar cell polarity protein 2 [Source:VGNC Symbol;Acc:VGNC:94798]
GID.16753	81.6354	1.92812	0.0462464	ENSSSCG00000006384	NHLH1	100512227	nescient helix-loop-helix 1 [Source:VGNC Symbol;Acc:VGNC:90735]
GID.16809	3191.79	1.61629	0.00179435	ENSSSCG00000006461	ARHGEF11	100157291	Rho guanine nucleotide exchange factor 11 [Source:VGNC Symbol;Acc:VGNC:85487]
GID.16868	58.4717	3.13072	0.0419281	ENSSSCG00000006526	TRIM46	100155505	tripartite motif containing 46 [Source:VGNC Symbol;Acc:VGNC:94418]
GID.16892	6427.63	1.58014	0.00143159	ENSSSCG00000006543	ADAR	100523784	adenosine deaminase RNA specific [Source:VGNC Symbol;Acc:VGNC:85097]
GID.16991	6074.59	-1.16269	0.00287826	ENSSSCG00000038558	GOLPH3L	100153347	golgi phosphoprotein 3 like [Source:VGNC Symbol;Acc:VGNC:88556]
GID.17018	708.349	-1.38634	0.000825446	ENSSSCG00000006667	BOLA1	NA	bolA family member 1 [Source:VGNC Symbol;Acc:VGNC:85860]
GID.17051	55.06	1.68528	0.0322866	ENSSSCG00000006693	PDZK1	100152549	PDZ domain containing 1 [Source:VGNC Symbol;Acc:VGNC:98832]
GID.17075	151.108	1.67574	0.0274868	ENSSSCG00000006704	ENSSSCG00000006704	100519022	neuroblastoma breakpoint family member 6-like [Source:NCBI gene (formerly Entrezgene);Acc:100519022]
GID.17154	1453.17	1.24167	0.00741534	ENSSSCG00000034581	LRIG2	100154795	leucine rich repeats and immunoglobulin like domains 2 [Source:VGNC Symbol;Acc:VGNC:89811]
GID.17164	4108.72	1.61396	0.0163906	ENSSSCG00000006781	CTTNBP2NL	100520738	CTTNBP2 N-terminal like [Source:VGNC Symbol;Acc:VGNC:87082]
GID.17210	985.97	1.52229	0.00219842	ENSSSCG00000006828	ATXN7L2	100517342	ataxin 7 like 2 [Source:VGNC Symbol;Acc:VGNC:85693]
GID.17238	108.461	2.57219	0.000617751	ENSSSCG00000036331	ENSSSCG00000036331	397397	amylase, alpha 2B (pancreatic) [Source:NCBI gene (formerly Entrezgene);Acc:397397]
GID.17239	111.859	2.4764	0.000416766	ENSSSCG00000028277	ENSSSCG00000028277	100521789	pancreatic alpha-amylase [Source:NCBI gene (formerly Entrezgene);Acc:100521789]
GID.17240	1043.48	1.50121	0.000638844	ENSSSCG00000030140	ENSSSCG00000030140	NA
GID.17242	4069.58	1.0122	0.00847632	ENSSSCG00000006845	STXBP3	100519481	syntaxin binding protein 3 [Source:NCBI gene (formerly Entrezgene);Acc:100519481]
GID.17309	1041.12	1.34342	0.00705549	ENSSSCG00000006879	PTBP2	100515203	polypyrimidine tract binding protein 2 [Source:VGNC Symbol;Acc:VGNC:91937]
GID.17371	4895.33	1.52711	0.00646013	ENSSSCG00000038253	ZNF326	100737600	DBIRD complex subunit ZNF326 [Source:NCBI gene (formerly Entrezgene);Acc:100737600]
GID.17376	2970.5	1.44821	0.0408055	ENSSSCG00000038417	LRRC8D	100737439	leucine rich repeat containing 8 VRAC subunit D [Source:VGNC Symbol;Acc:VGNC:98088]
GID.17430	1119.19	-1.07658	0.0275252	ENSSSCG00000000967	ENSSSCG00000000967	100517096	outer dense fiber of sperm tails 3B [Source:NCBI gene (formerly Entrezgene);Acc:100517096]
GID.17503	1898.25	-1.06009	0.0321481	ENSSSCG00000024718	RIBC2	100519482	RIB43A domain with coiled-coils 2 [Source:VGNC Symbol;Acc:VGNC:92298]
GID.17550	283.283	-1.20683	0.0391361	ENSSSCG00000037425	NFAM1	102162068	NFAT activating protein with ITAM motif 1 [Source:VGNC Symbol;Acc:VGNC:90706]
GID.17579	109.575	-1.4023	0.0321481	ENSSSCG00000000067	CHADL	102162247	chondroadherin like [Source:VGNC Symbol;Acc:VGNC:86622]
GID.17646	11800.8	1.51666	0.0021477	ENSSSCG00000000104	DDX17	100514347	DEAD-box helicase 17 [Source:NCBI gene (formerly Entrezgene);Acc:100514347]
GID.17649	5498.07	1.27934	0.0104698	ENSSSCG00000000108	TMEM184B	100157699	transmembrane protein 184B [Source:VGNC Symbol;Acc:VGNC:94120]
GID.17700	2543.63	-0.953491	0.0204423	ENSSSCG00000000139	IFT27	100517032	intraflagellar transport 27 [Source:VGNC Symbol;Acc:VGNC:98043]
GID.17784	997.627	-1.7697	0.0136463	ENSSSCG00000000207	ENSSSCG00000000207	NA
GID.17786	59298.7	-0.972292	0.000195784	ENSSSCG00000029652	TMBIM6	396907	transmembrane BAX inhibitor motif containing 6 [Source:VGNC Symbol;Acc:VGNC:98374]
GID.17818	79.3271	2.37017	0.0186948	ENSSSCG00000000228	SCN8A	100522189	sodium voltage-gated channel alpha subunit 8 [Source:VGNC Symbol;Acc:VGNC:92638]
GID.17826	3256.21	1.1275	0.0318266	ENSSSCG00000031321	NR4A1	NA	nuclear receptor subfamily 4 group A member 1 [Source:HGNC Symbol;Acc:HGNC:7980]
GID.1783	330.031	1.4104	0.00398306	ENSSSCG00000005240	DOCK8	100153522	dedicator of cytokinesis 8 [Source:VGNC Symbol;Acc:VGNC:87398]
GID.17866	5538.46	1.12135	0.0205844	ENSSSCG00000000272	SP1	396575	Sp1 transcription factor [Source:VGNC Symbol;Acc:VGNC:93360]
GID.17894	31674.4	1.09408	0.0184219	ENSSSCG00000000288	HNRNPA1	768103	heterogeneous nuclear ribonucleoprotein A1 [Source:VGNC Symbol;Acc:VGNC:88918]
GID.17924	14055.2	0.986961	0.016378	ENSSSCG00000037396	ENSSSCG00000037396	NA
GID.17963	74.3756	-2.04033	0.0144434	ENSSSCG00000037701	GPR182	100512467	G protein-coupled receptor 182 [Source:VGNC Symbol;Acc:VGNC:88622]
GID.17967	188.223	1.51513	0.0408055	ENSSSCG00000000415	SDR9C7	100626104	short chain dehydrogenase/reductase family 9C member 7 [Source:VGNC Symbol;Acc:VGNC:92664]
GID.1812	4527.74	1.48852	1.96939e-06	ENSSSCG00000024257	CEMIP2	100516588	cell migration inducing hyaluronidase 2 [Source:VGNC Symbol;Acc:VGNC:86543]
GID.18139	1997.43	1.03933	0.00147805	ENSSSCG00000000509	ZFC3H1	100620115	zinc finger C3H1-type containing [Source:VGNC Symbol;Acc:VGNC:95139]
GID.18346	381.32	-1.44037	0.0321481	ENSSSCG00000034555	ENSSSCG00000034555	100520491	killer cell lectin-like receptor subfamily B member 1B allele B [Source:NCBI gene (formerly Entrezgene);Acc:100520491]
GID.18361	758.746	1.51903	0.0111371	ENSSSCG00000000665	RIMKLB	100152915	ribosomal modification protein rimK like family member B [Source:VGNC Symbol;Acc:VGNC:92308]
GID.18460	458.161	-1.16921	0.0251534	ENSSSCG00000000734	TSPAN11	100514841	tetraspanin 11 [Source:VGNC Symbol;Acc:VGNC:94500]
GID.18476	1232.76	1.04365	0.0296869	ENSSSCG00000000745	DDX11	100515028	DEAD/H-box helicase 11 [Source:NCBI gene (formerly Entrezgene);Acc:100515028]
GID.18507	2169.51	0.959759	0.0313363	ENSSSCG00000027725	ENSSSCG00000027725	NA	calcium voltage-gated channel subunit alpha1 C [Source:VGNC Symbol;Acc:VGNC:99706]
GID.18539	1595.72	0.973748	0.0485631	ENSSSCG00000031701	GXYLT1	110260763	glucoside xylosyltransferase 1 [Source:VGNC Symbol;Acc:VGNC:88756]
GID.18624	1200.4	1.30504	0.0095946	ENSSSCG00000000837	CHST11	100157186	carbohydrate sulfotransferase 11 [Source:VGNC Symbol;Acc:VGNC:86675]
GID.18637	857.37	-1.47883	0.0203939	ENSSSCG00000000857	IGF1	397491	insulin like growth factor 1 [Source:VGNC Symbol;Acc:VGNC:98044]
GID.18687	1840.61	1.38559	0.0059479	ENSSSCG00000000884	APAF1	100513283	apoptotic peptidase activating factor 1 [Source:VGNC Symbol;Acc:VGNC:85398]
GID.18774	667.28	-1.1329	0.00742229	ENSSSCG00000032321	MGAT4C	414851	MGAT4 family member C [Source:NCBI gene (formerly Entrezgene);Acc:414851]
GID.18784	895.927	0.998357	0.0408804	ENSSSCG00000000936	SLC6A15	100628231	solute carrier family 6 member 15 [Source:VGNC Symbol;Acc:VGNC:93157]
GID.18809	764.522	1.53358	0.0135987	ENSSSCG00000029249	NAV3	100622883	neuron navigator 3 [Source:VGNC Symbol;Acc:VGNC:90589]
GID.18815	2031.83	0.965809	0.0283068	ENSSSCG00000002633	GAS8	100522374	growth arrest specific 8 [Source:VGNC Symbol;Acc:VGNC:88360]
GID.18838	648.222	1.18734	0.0472724	ENSSSCG00000024687	FANCA	100621453	FA complementation group A [Source:VGNC Symbol;Acc:VGNC:88001]
GID.1884	465.186	-1.07745	0.0157152	ENSSSCG00000005313	CCDC107	100153992	coiled-coil domain containing 107 [Source:VGNC Symbol;Acc:VGNC:86245]
GID.18899	4451.56	1.01008	0.0293638	ENSSSCG00000002656	ZCCHC14	100512105	zinc finger CCHC-type containing 14 [Source:VGNC Symbol;Acc:VGNC:95107]
GID.18975	176.376	1.949	0.000890893	ENSSSCG00000036572	BCO1	100192320	beta-carotene oxygenase 1 [Source:VGNC Symbol;Acc:VGNC:85789]
GID.19043	1708.43	1.44757	0.00308945	ENSSSCG00000002716	MLKL	100736836	mixed lineage kinase domain like pseudokinase [Source:VGNC Symbol;Acc:VGNC:90254]
GID.19065	2296.77	0.969379	0.0286904	ENSSSCG00000040037	MTSS2	100513016	MTSS I-BAR domain containing 2 [Source:VGNC Symbol;Acc:VGNC:90475]
GID.19136	3156.63	0.985889	0.0384797	ENSSSCG00000039751	NLRC5	100135667	NLR family CARD domain containing 5 [Source:VGNC Symbol;Acc:VGNC:90782]
GID.19146	2506.61	1.34656	0.00276066	ENSSSCG00000024759	ENSSSCG00000024759	NA
GID.19171	5824.29	1.24491	0.00390571	ENSSSCG00000021911	NDRG4	100513927	NDRG family member 4 [Source:VGNC Symbol;Acc:VGNC:90633]
GID.19241	830.657	2.05532	0.000596106	ENSSSCG00000002783	SLC9A5	396753	solute carrier family 9 member A5 [Source:VGNC Symbol;Acc:VGNC:93187]
GID.19360	316.128	1.58305	0.0179611	ENSSSCG00000002857	ENSSSCG00000002857	102162257	tudor domain containing 12 [Source:VGNC Symbol;Acc:VGNC:98648]
GID.19425	462.414	1.43962	0.00292533	ENSSSCG00000002917	NFKBID	100524441	NFKB inhibitor delta [Source:VGNC Symbol;Acc:VGNC:90723]
GID.19472	387.998	-1.11838	0.0351785	ENSSSCG00000025160	DPF1	100625938	double PHD fingers 1 [Source:VGNC Symbol;Acc:VGNC:87412]
GID.19484	1385.51	1.46081	0.0111371	ENSSSCG00000002955	CATSPERG	100516914	cation channel sperm associated auxiliary subunit gamma [Source:VGNC Symbol;Acc:VGNC:86215]
GID.19507	13000.6	1.83169	0.00692628	ENSSSCG00000035570	HNRNPL	102163392	heterogeneous nuclear ribonucleoprotein L [Source:NCBI gene (formerly Entrezgene);Acc:102163392]
GID.19517	302.243	2.26185	0.00115701	ENSSSCG00000022692	RINL	102163514	Ras and Rab interactor like [Source:VGNC Symbol;Acc:VGNC:92313]
GID.19606	2832.37	1.05257	0.0213147	ENSSSCG00000003021	MEGF8	100513862	multiple EGF like domains 8 [Source:VGNC Symbol;Acc:VGNC:90129]
GID.19658	296.29	1.00766	0.0305594	ENSSSCG00000003076	ENSSSCG00000003076	NA
GID.19708	232.669	1.37516	0.0103489	ENSSSCG00000021053	GIPR	100626628	gastric inhibitory polypeptide receptor [Source:VGNC Symbol;Acc:VGNC:88456]
GID.19750	2532.05	1.13122	0.0203939	ENSSSCG00000003110	ZC3H4	100515084	zinc finger CCCH-type containing 4 [Source:VGNC Symbol;Acc:VGNC:95097]
GID.19788	147.677	1.53079	0.02492	ENSSSCG00000003135	KCNJ14	100521454	potassium inwardly rectifying channel subfamily J member 14 [Source:VGNC Symbol;Acc:VGNC:89354]
GID.19859	940.758	1.05234	0.0158312	ENSSSCG00000037710	ZNF473	100524202	zinc finger protein 473 [Source:VGNC Symbol;Acc:VGNC:98694]
GID.19894	77361.1	-1.04229	0.0182887	ENSSSCG00000029785	RPS9	100622613	ribosomal protein S9 [Source:VGNC Symbol;Acc:VGNC:92449]
GID.19910	5693.5	0.995334	0.0318643	ENSSSCG00000003253	MYADM	100519316	myeloid associated differentiation marker [Source:VGNC Symbol;Acc:VGNC:98508]
GID.19986	77.983	1.97388	0.0472724	ENSSSCG00000003238	SPACA6	NA	sperm acrosome associated 6 [Source:HGNC Symbol;Acc:HGNC:27113]
GID.20016	11543.4	1.40422	0.0184219	ENSSSCG00000003271	TTYH1	100524682	tweety family member 1 [Source:VGNC Symbol;Acc:VGNC:94574]
GID.2004	435.165	1.23167	0.0112592	ENSSSCG00000038824	FRRS1L	100155590	ferric chelate reductase 1 like [Source:VGNC Symbol;Acc:VGNC:88245]
GID.20101	1071.26	1.15658	0.0125518	ENSSSCG00000034301	ZNF304	110261310	zinc finger protein 304 [Source:NCBI gene (formerly Entrezgene);Acc:110261310]
GID.20103	268.863	1.36346	0.0195256	ENSSSCG00000033232	ENSSSCG00000033232	110261314	zinc finger protein OZF-like [Source:NCBI gene (formerly Entrezgene);Acc:110261314]
GID.20110	713.422	1.02711	0.0428105	ENSSSCG00000047112	ENSSSCG00000047112	NA
GID.20157	345.885	1.39423	0.00872316	ENSSSCG00000036554	ENSSSCG00000036554	100516085	zinc finger protein 256 [Source:NCBI gene (formerly Entrezgene);Acc:100516085]
GID.20187	1425.21	1.11685	0.00664748	ENSSSCG00000003336	TTLL10	102166129	tubulin tyrosine ligase like 10 [Source:VGNC Symbol;Acc:VGNC:94567]
GID.20192	2922.99	0.95846	0.0206337	ENSSSCG00000035420	HES4	100739264	hes family bHLH transcription factor 4 [Source:VGNC Symbol;Acc:VGNC:88857]
GID.20217	5200.61	0.977174	0.0238245	ENSSSCG00000003354	CCNL2	100739567	cyclin L2 [Source:VGNC Symbol;Acc:VGNC:86364]
GID.20246	1047.81	1.13393	0.0375615	ENSSSCG00000027916	ENSSSCG00000027916	100736805	peroxisomal biogenesis factor 10 [Source:VGNC Symbol;Acc:VGNC:91320]
GID.20248	1471.92	1.15518	0.0287043	ENSSSCG00000027299	PANK4	100623847	pantothenate kinase 4 (inactive) [Source:VGNC Symbol;Acc:VGNC:98527]
GID.20258	266.293	-1.34338	0.0102111	ENSSSCG00000036305	SMIM1	100520228	small integral membrane protein 1 (Vel blood group) [Source:NCBI gene (formerly Entrezgene);Acc:100625759]
GID.20386	2401.39	1.34757	0.0173373	ENSSSCG00000020710	PRDM2	100518559	PR/SET domain 2 [Source:VGNC Symbol;Acc:VGNC:91778]
GID.20396	1582.43	1.01246	0.015039	ENSSSCG00000003464	DNAJC16	100519845	DnaJ heat shock protein family (Hsp40) member C16 [Source:VGNC Symbol;Acc:VGNC:96624]
GID.20405	5185.95	0.968358	0.0294707	ENSSSCG00000034484	SPEN	100620266	spen family transcriptional repressor [Source:VGNC Symbol;Acc:VGNC:93400]
GID.20408	5130.1	1.87137	0.00202453	ENSSSCG00000003471	EPHA2	100522873	EPH receptor A2 [Source:VGNC Symbol;Acc:VGNC:87731]
GID.2041	4142.78	1.71702	0.00341336	ENSSSCG00000022780	UGCG	100152737	UDP-glucose ceramide glucosyltransferase [Source:VGNC Symbol;Acc:VGNC:94685]
GID.20427	1116.93	1.48983	0.00603115	ENSSSCG00000022839	IFFO2	100737107	intermediate filament family orphan 2 [Source:VGNC Symbol;Acc:VGNC:98475]
GID.20446	1139.05	1.15287	0.00882864	ENSSSCG00000039652	OTUD3	110261108	OTU deubiquitinase 3 [Source:VGNC Symbol;Acc:VGNC:91099]
GID.20538	5656.85	1.71751	0.00419821	ENSSSCG00000032947	SRRM1	100521629	serine and arginine repetitive matrix 1 [Source:VGNC Symbol;Acc:VGNC:93467]
GID.20542	1113.46	1.72079	3.59923e-05	ENSSSCG00000034449	RSRP1	100626780	arginine and serine rich protein 1 [Source:VGNC Symbol;Acc:VGNC:92489]
GID.20591	188.089	-1.34584	0.0156851	ENSSSCG00000003575	CD164L2	100512418	CD164 molecule like 2 [Source:VGNC Symbol;Acc:VGNC:86390]
GID.20601	2089.54	1.00618	0.0236982	ENSSSCG00000027894	FAM76A	100627656	family with sequence similarity 76 member A [Source:VGNC Symbol;Acc:VGNC:87982]
GID.20679	529.848	-1.06931	0.0275252	ENSSSCG00000022014	DCDC2B	100518560	doublecortin domain containing 2B [Source:VGNC Symbol;Acc:VGNC:87182]
GID.20722	37.9062	-2.61208	0.0348877	ENSSSCG00000035068	GJB4	110261136	gap junction protein beta 4 [Source:VGNC Symbol;Acc:VGNC:88464]
GID.20755	10268	0.978258	0.023141	ENSSSCG00000029954	THRAP3	100627402	thyroid hormone receptor associated protein 3 [Source:VGNC Symbol;Acc:VGNC:93964]
GID.20839	19.4626	3.84287	0.0210433	ENSSSCG00000003662	NT5C1A	100516203	5'-nucleotidase, cytosolic IA [Source:VGNC Symbol;Acc:VGNC:90919]
GID.20844	717.532	1.39711	0.0104844	ENSSSCG00000003667	TRIT1	100517163	tRNA isopentenyltransferase 1 [Source:NCBI gene (formerly Entrezgene);Acc:100517163]
GID.20959	1077.3	1.51164	0.0184639	ENSSSCG00000003713	HRH4	397224	histamine receptor H4 [Source:NCBI gene (formerly Entrezgene);Acc:397224]
GID.20997	249.26	1.07507	0.0329014	ENSSSCG00000039052	ZNF397	102164512	zinc finger protein 397 [Source:VGNC Symbol;Acc:VGNC:95236]
GID.21216	1107.75	1.38901	0.00641552	ENSSSCG00000003830	MYSM1	100511137	Myb like, SWIRM and MPN domains 1 [Source:VGNC Symbol;Acc:VGNC:90548]
GID.21281	5449.14	1.02441	0.0435692	ENSSSCG00000003848	LRP8	100187577	LDL receptor related protein 8 [Source:VGNC Symbol;Acc:VGNC:89822]
GID.21350	872.448	0.954669	0.0293154	ENSSSCG00000035847	TAL1	100521731	TAL bHLH transcription factor 1, erythroid differentiation factor [Source:VGNC Symbol;Acc:VGNC:93731]
GID.21365	77711	-0.971944	0.00501216	ENSSSCG00000003908	TSPAN1	100511571	tetraspanin 1 [Source:VGNC Symbol;Acc:VGNC:94498]
GID.21404	167229	-0.954149	0.0360519	ENSSSCG00000003930	RPS8	100516861	ribosomal protein S8 [Source:VGNC Symbol;Acc:VGNC:98607]
GID.21527	6463.4	-1.00716	0.00164652	ENSSSCG00000001004	SLC22A23	100152838	solute carrier family 22 member 23 [Source:NCBI gene (formerly Entrezgene);Acc:100152838]
GID.21564	1905.87	1.74271	0.00249575	ENSSSCG00000046358	SNRNP48	100152326	small nuclear ribonucleoprotein U11/U12 subunit 48 [Source:NCBI gene (formerly Entrezgene);Acc:100152326]
GID.21567	13862	-1.12894	0.00585534	ENSSSCG00000034131	TXNDC5	100156354	thioredoxin domain containing 5 [Source:VGNC Symbol;Acc:VGNC:94608]
GID.21597	698.501	1.5364	0.0214293	ENSSSCG00000035598	EDN1	396915	endothelin 1 [Source:NCBI gene (formerly Entrezgene);Acc:396915]
GID.21599	663.291	1.82425	0.000674643	ENSSSCG00000035867	GFOD1	100739137	glucose-fructose oxidoreductase domain containing 1 [Source:VGNC Symbol;Acc:VGNC:88424]
GID.2171	50000.7	-0.952372	0.0389242	ENSSSCG00000034227	RPL35	397598	ribosomal protein L35 [Source:NCBI gene (formerly Entrezgene);Acc:397598]
GID.21763	277.851	0.968341	0.02008	ENSSSCG00000001131	BTN2A2	100626604	butyrophilin subfamily 2 member A2 [Source:NCBI gene (formerly Entrezgene);Acc:100626604]
GID.21859	3134.81	1.08567	0.0287303	ENSSSCG00000001362	MDC1	100144453	mediator of DNA damage checkpoint 1 [Source:NCBI gene (formerly Entrezgene);Acc:100144453]
GID.2192	1177.52	1.07935	0.0407571	ENSSSCG00000031426	ZBTB34	100628020	zinc finger and BTB domain containing 34 [Source:VGNC Symbol;Acc:VGNC:95070]
GID.22088	1924.34	1.55535	0.00248498	ENSSSCG00000001573	PIM1	100157844	Pim-1 proto-oncogene, serine/threonine kinase [Source:NCBI gene (formerly Entrezgene);Acc:100157844]
GID.22113	40.7175	-2.44139	0.0229836	ENSSSCG00000039270	TREM2	100737974	triggering receptor expressed on myeloid cells 2 [Source:VGNC Symbol;Acc:VGNC:94384]
GID.22120	1846.1	1.51301	0.017274	ENSSSCG00000001611	NFYA	100151920	nuclear transcription factor Y subunit alpha [Source:VGNC Symbol;Acc:VGNC:90729]
GID.22123	258	-1.02643	0.047915	ENSSSCG00000001620	MDFI	100152701	MyoD family inhibitor [Source:VGNC Symbol;Acc:VGNC:90088]
GID.22170	1856.99	1.28363	0.0150698	ENSSSCG00000001680	ABCC10	100152696	ATP binding cassette subfamily C member 10 [Source:VGNC Symbol;Acc:VGNC:84953]
GID.22184	588.693	-1.18476	0.0260824	ENSSSCG00000001691	RSPH9	100157153	radial spoke head component 9 [Source:VGNC Symbol;Acc:VGNC:92482]
GID.22189	3229.06	1.02286	0.00549525	ENSSSCG00000001695	VEGFA	397157	vascular endothelial growth factor A [Source:VGNC Symbol;Acc:VGNC:94815]
GID.22212	338.787	1.82647	0.00525365	ENSSSCG00000001710	RUNX2	100737965	RUNX family transcription factor 2 [Source:VGNC Symbol;Acc:VGNC:92517]
GID.22270	70.9581	1.87696	0.0225179	ENSSSCG00000001764	SH2D7	100154016	SH2 domain containing 7 [Source:VGNC Symbol;Acc:VGNC:92814]
GID.22276	15107.1	1.04694	0.022058	ENSSSCG00000001769	MORF4L1	100154823	mortality factor 4 like 1 [Source:VGNC Symbol;Acc:VGNC:90306]
GID.22299	7753.2	1.44213	0.0135987	ENSSSCG00000038929	CEMIP	100738461	cell migration inducing hyaluronidase 1 [Source:VGNC Symbol;Acc:VGNC:86542]
GID.22351	17110.1	1.15173	0.00985732	ENSSSCG00000001817	FURIN	100156882	furin, paired basic amino acid cleaving enzyme [Source:VGNC Symbol;Acc:VGNC:88266]
GID.22458	4126.8	1.81306	0.00641552	ENSSSCG00000001906	CYP1A1	403103	cytochrome P450 1A1 [Source:NCBI gene (formerly Entrezgene);Acc:403103]
GID.22555	70.9274	1.83929	0.0296924	ENSSSCG00000048543	ENSSSCG00000048543	NA
GID.22668	10328.1	1.14086	0.00595365	ENSSSCG00000002034	ACIN1	100156353	apoptotic chromatin condensation inducer 1 [Source:VGNC Symbol;Acc:VGNC:85011]
GID.22726	31.7217	2.58583	0.043013	ENSSSCG00000002129	RPGRIP1	100155563	RPGR interacting protein 1 [Source:VGNC Symbol;Acc:VGNC:92423]
GID.22769	919.596	-1.0237	0.00276066	ENSSSCG00000002245	KATNBL1	100154146	katanin regulatory subunit B1 like 1 [Source:VGNC Symbol;Acc:VGNC:89313]
GID.22789	6980.8	1.05954	0.00549273	ENSSSCG00000002266	ENSSSCG00000002266	100156869	chromodomain helicase DNA binding protein 2 [Source:NCBI gene (formerly Entrezgene);Acc:100156869]
GID.22795	2578.09	-1.16485	0.0104012	ENSSSCG00000002265	FAM174B	102162743	family with sequence similarity 174 member B [Source:VGNC Symbol;Acc:VGNC:87932]
GID.22890	4791.66	1.29096	0.00172804	ENSSSCG00000032583	SRSF5	100154509	serine and arginine rich splicing factor 5 [Source:VGNC Symbol;Acc:VGNC:93476]
GID.22913	4870.08	1.13964	0.00656103	ENSSSCG00000028663	RBM25	100511390	RNA binding motif protein 25 [Source:NCBI gene (formerly Entrezgene);Acc:100511390]
GID.22965	352.127	1.4885	0.0121068	ENSSSCG00000035895	JDP2	100624820	Jun dimerization protein 2 [Source:VGNC Symbol;Acc:VGNC:89282]
GID.23055	81.0262	2.27376	0.0111371	ENSSSCG00000002427	EML5	100153276	EMAP like 5 [Source:VGNC Symbol;Acc:VGNC:87686]
GID.23056	2376.6	1.19131	0.0305594	ENSSSCG00000002429	FOXN3	733584	forkhead box N3 [Source:VGNC Symbol;Acc:VGNC:88220]
GID.23079	4843.37	1.66978	0.00280886	ENSSSCG00000002441	PPP4R3A	100157672	protein phosphatase 4 regulatory subunit 3A [Source:VGNC Symbol;Acc:VGNC:91757]
GID.2309	1852.19	1.44167	0.0066631	ENSSSCG00000024341	USP20	100157102	ubiquitin specific peptidase 20 [Source:VGNC Symbol;Acc:VGNC:94752]
GID.23116	1849.7	0.990969	0.0157152	ENSSSCG00000002461	BTBD7	100152664	BTB domain containing 7 [Source:VGNC Symbol;Acc:VGNC:85908]
GID.23218	1701.17	1.32549	0.00705549	ENSSSCG00000037035	UVSSA	110262039	UV stimulated scaffold protein A [Source:VGNC Symbol;Acc:VGNC:94790]
GID.23285	322.161	1.62885	0.00287826	ENSSSCG00000038829	ENSSSCG00000038829	100621428	putative MORF4 family-associated protein 1-like protein UPP [Source:NCBI gene (formerly Entrezgene);Acc:100621428]
GID.23333	553.157	1.23277	0.0408055	ENSSSCG00000008742	CD38	100511702	CD38 molecule [Source:VGNC Symbol;Acc:VGNC:86412]
GID.23366	161887	-1.03193	0.0172672	ENSSSCG00000028814	SOD3	780439	superoxide dismutase 3 [Source:VGNC Symbol;Acc:VGNC:93335]
GID.23405	772.725	1.04896	0.0118826	ENSSSCG00000008768	ARAP2	100521564	ArfGAP with RhoGAP domain, ankyrin repeat and PH domain 2 [Source:VGNC Symbol;Acc:VGNC:85440]
GID.23436	6221.87	-1.6048	0.0214293	ENSSSCG00000021793	SMIM14	100627474	small integral membrane protein 14 [Source:VGNC Symbol;Acc:VGNC:93252]
GID.23456	4116.29	1.41907	0.0106038	ENSSSCG00000008801	SLC30A9	100192440	solute carrier family 30 member 9 [Source:VGNC Symbol;Acc:VGNC:98964]
GID.23487	558.953	0.965199	0.0326964	ENSSSCG00000008816	NFXL1	100518499	nuclear transcription factor, X-box binding like 1 [Source:VGNC Symbol;Acc:VGNC:90728]
GID.23503	2119.34	0.968165	0.046041	ENSSSCG00000036284	USP46	100522196	ubiquitin specific peptidase 46 [Source:VGNC Symbol;Acc:VGNC:94768]
GID.23573	342.943	1.19437	0.0419281	ENSSSCG00000008867	CTSO	100737564	cathepsin O [Source:VGNC Symbol;Acc:VGNC:87078]
GID.23585	2079.61	1.03113	0.024321	ENSSSCG00000031175	FNIP2	106504653	folliculin interacting protein 2 [Source:VGNC Symbol;Acc:VGNC:88188]
GID.23594	1992.7	1.42456	0.00577891	ENSSSCG00000008881	RAPGEF2	100517409	Rap guanine nucleotide exchange factor 2 [Source:VGNC Symbol;Acc:VGNC:92092]
GID.23666	191.656	-1.40022	0.00752465	ENSSSCG00000039276	UGT2B31	100514063	UDP-glucuronosyltransferase 2B31 [Source:NCBI gene (formerly Entrezgene);Acc:100514063]
GID.23674	83.5218	2.067	0.0400754	ENSSSCG00000022724	ENSSSCG00000022724	100624891	UDP-glucuronosyltransferase 2C1 [Source:NCBI gene (formerly Entrezgene);Acc:100624891]
GID.23702	28199.2	1.19424	0.0330621	ENSSSCG00000008953	CXCL8	396880	C-X-C motif chemokine ligand 8 [Source:VGNC Symbol;Acc:VGNC:87106]
GID.23715	323.574	1.3807	0.047915	ENSSSCG00000008963	AREG	397668	amphiregulin [Source:VGNC Symbol;Acc:VGNC:85444]
GID.23717	16024.6	1.74715	0.00105728	ENSSSCG00000008959	CXCL2	414904	chemokine (C-X-C motif) ligand 2 [Source:NCBI gene (formerly Entrezgene);Acc:414904]
GID.23804	127878	-1.08623	0.0182887	ENSSSCG00000009019	RPS3A	414390	ribosomal protein S3A [Source:VGNC Symbol;Acc:VGNC:98958]
GID.23836	4692.81	1.24428	0.00355851	ENSSSCG00000009042	OTUD4	100524693	OTU deubiquitinase 4 [Source:VGNC Symbol;Acc:VGNC:91100]
GID.23931	228.312	-1.21391	0.0438711	ENSSSCG00000034743	ENSSSCG00000034743	100622849	centrin-4 [Source:NCBI gene (formerly Entrezgene);Acc:100622849]
GID.2396	4916.32	1.55149	0.000712464	ENSSSCG00000037241	RGS2	733670	regulator of G protein signaling 2 [Source:VGNC Symbol;Acc:VGNC:96538]
GID.23992	40.3544	4.69812	0.00172288	ENSSSCG00000009135	LRIT3	100516451	leucine rich repeat, Ig-like and transmembrane domains 3 [Source:VGNC Symbol;Acc:VGNC:89815]
GID.24002	38605.5	-1.10324	0.0348877	ENSSSCG00000009146	RPL34	100517840	ribosomal protein L34 [Source:VGNC Symbol;Acc:VGNC:98957]
GID.24009	9643.37	0.975492	0.0318449	ENSSSCG00000009148	LEF1	100170126	lymphoid enhancer binding factor 1 [Source:VGNC Symbol;Acc:VGNC:89676]
GID.24027	1503.81	1.72871	0.00240621	ENSSSCG00000009157	TET2	100521465	tet methylcytosine dioxygenase 2 [Source:VGNC Symbol;Acc:VGNC:93889]
GID.24114	2939.51	1.22775	0.0104844	ENSSSCG00000023593	AFF1	100739621	AF4/FMR2 family member 1 [Source:VGNC Symbol;Acc:VGNC:85167]
GID.24135	525.319	1.32281	0.00479166	ENSSSCG00000038867	PPM1K	110262190	protein phosphatase, Mg2+/Mn2+ dependent 1K [Source:VGNC Symbol;Acc:VGNC:91710]
GID.24297	1448.49	0.955315	0.00102419	ENSSSCG00000014672	ENSSSCG00000014672	100738479	tripartite motif-containing protein 34 [Source:NCBI gene (formerly Entrezgene);Acc:100738479]
GID.24300	24049.9	-1.88964	0.00164264	ENSSSCG00000014725	HBB	407066	hemoglobin, beta [Source:NCBI gene (formerly Entrezgene);Acc:407066]
GID.24328	214.635	-1.16905	0.0287043	ENSSSCG00000014803	LRRC51	100520208	leucine-rich repeat-containing protein 51 [Source:NCBI gene (formerly Entrezgene);Acc:100520208]
GID.24346	319.847	1.2217	0.00192475	ENSSSCG00000014823	P2RY6	100512849	pyrimidinergic receptor P2Y6 [Source:VGNC Symbol;Acc:VGNC:91128]
GID.24454	414.726	1.0086	0.0444997	ENSSSCG00000014898	DDIAS	100517842	DNA damage induced apoptosis suppressor [Source:VGNC Symbol;Acc:VGNC:87207]
GID.24459	4482.02	1.12059	0.00685488	ENSSSCG00000014901	PCF11	100515845	PCF11 cleavage and polyadenylation factor subunit [Source:VGNC Symbol;Acc:VGNC:91218]
GID.24475	1539.29	1.25782	0.0193453	ENSSSCG00000014907	CREBZF	100518742	CREB/ATF bZIP transcription factor [Source:VGNC Symbol;Acc:VGNC:86988]
GID.24540	2156.26	1.27723	0.00323626	ENSSSCG00000034879	MAML2	100739654	mastermind like transcriptional coactivator 2 [Source:VGNC Symbol;Acc:VGNC:89964]
GID.24597	30.0612	3.84863	0.0173373	ENSSSCG00000014996	ENSSSCG00000014996	NA
GID.24626	1254.36	1.21848	0.0297207	ENSSSCG00000025606	ATM	100101922	ATM serine/threonine kinase [Source:NCBI gene (formerly Entrezgene);Acc:100101922]
GID.24630	71.6422	1.513	0.042611	ENSSSCG00000015019	COLCA2	100512618	colorectal cancer associated 2 [Source:NCBI gene (formerly Entrezgene);Acc:100512618]
GID.24719	1783.33	1.22917	0.00419821	ENSSSCG00000023324	ENSSSCG00000023324	100623006	lysine methyltransferase 2A [Source:NCBI gene (formerly Entrezgene);Acc:100623006]
GID.24722	8333.53	1.41261	0.00405804	ENSSSCG00000015097	DDX6	100515499	DEAD-box helicase 6 [Source:VGNC Symbol;Acc:VGNC:87233]
GID.24804	1320.44	1.32827	0.00595365	ENSSSCG00000015145	ZNF202	100628238	zinc finger protein 202 [Source:NCBI gene (formerly Entrezgene);Acc:100628238]
GID.24909	1344.27	-1.10196	0.0396968	ENSSSCG00000015258	GLB1L2	100520582	galactosidase beta 1 like 3 [Source:NCBI gene (formerly Entrezgene);Acc:100303609]
GID.24933	11450.1	0.993853	0.0102053	ENSSSCG00000028035	ENSSSCG00000028035	100622147	zinc finger CCCH-type containing 11A [Source:NCBI gene (formerly Entrezgene);Acc:100622147]
GID.24935	2140.37	1.13824	0.0375689	ENSSSCG00000015277	SOX13	100524269	SRY-box transcription factor 13 [Source:VGNC Symbol;Acc:VGNC:93352]
GID.24946	2439.24	1.76174	0.00970675	ENSSSCG00000015284	MDM4	100512731	MDM4 regulator of p53 [Source:VGNC Symbol;Acc:VGNC:90094]
GID.24950	1255.87	0.97914	0.0345894	ENSSSCG00000015288	RBBP5	100513301	RB binding protein 5, histone lysine methyltransferase complex subunit [Source:VGNC Symbol;Acc:VGNC:92135]
GID.24977	625.917	1.17774	0.0245308	ENSSSCG00000015659	YOD1	100520400	YOD1 deubiquitinase [Source:VGNC Symbol;Acc:VGNC:95035]
GID.25025	673.418	1.0228	0.0474602	ENSSSCG00000029967	PEX1	100626142	peroxisomal biogenesis factor 1 [Source:VGNC Symbol;Acc:VGNC:91319]
GID.25073	572.792	1.27548	0.0283139	ENSSSCG00000033314	DLX6	110255474	distal-less homeobox 6 [Source:VGNC Symbol;Acc:VGNC:87342]
GID.25107	4869.93	-1.1325	0.0173373	ENSSSCG00000032740	TMEM106B	100512621	transmembrane protein 106B [Source:NCBI gene (formerly Entrezgene);Acc:100512621]
GID.25111	2804.92	-1.03209	0.0101267	ENSSSCG00000024591	ETV1	100513560	ETS variant transcription factor 1 [Source:VGNC Symbol;Acc:VGNC:87810]
GID.25134	1751.26	-1.2689	0.00970675	ENSSSCG00000025298	TWISTNB	100517907	RNA polymerase I subunit F [Source:VGNC Symbol;Acc:VGNC:99181]
GID.25147	5390.88	0.975851	0.0329993	ENSSSCG00000020970	IL6	399500	interleukin 6 [Source:NCBI gene (formerly Entrezgene);Acc:399500]
GID.25153	1303.21	1.22182	0.0173373	ENSSSCG00000015386	FAM126A	100620255	family with sequence similarity 126 member A [Source:VGNC Symbol;Acc:VGNC:87899]
GID.25175	137.242	1.129	0.041384	ENSSSCG00000035073	ENSSSCG00000035073	100522455	multidrug resistance protein 1 [Source:NCBI gene (formerly Entrezgene);Acc:100522455]
GID.2532	953.203	1.50091	0.0249507	ENSSSCG00000035213	ZBTB18	100623289	zinc finger and BTB domain containing 18 [Source:VGNC Symbol;Acc:VGNC:95575]
GID.2533	1104.89	1.059	0.0293638	ENSSSCG00000030502	CEP170	100623007	centrosomal protein 170 [Source:VGNC Symbol;Acc:VGNC:97925]
GID.25352	8260.48	1.44557	0.00482048	ENSSSCG00000015480	PRRC2C	100157197	proline rich coiled-coil 2C [Source:VGNC Symbol;Acc:VGNC:91867]
GID.25431	3095.43	1.12289	0.0228293	ENSSSCG00000032621	TOR1AIP1	102165030	torsin 1A interacting protein 1 [Source:VGNC Symbol;Acc:VGNC:94317]
GID.2546	18633	1.1075	0.0178036	ENSSSCG00000010877	HNRNPU	NA	heterogeneous nuclear ribonucleoprotein U [Source:HGNC Symbol;Acc:HGNC:5048]
GID.25469	2262.75	0.970611	0.0381756	ENSSSCG00000015550	RGS16	397544	regulator of G protein signaling 16 [Source:VGNC Symbol;Acc:VGNC:92262]
GID.25482	4864.99	1.23187	0.0182887	ENSSSCG00000015558	SMG7	100515500	SMG7 nonsense mediated mRNA decay factor [Source:VGNC Symbol;Acc:VGNC:93250]
GID.25517	1163.25	1.2698	0.0117124	ENSSSCG00000015582	PTPN14	100521917	protein tyrosine phosphatase non-receptor type 14 [Source:VGNC Symbol;Acc:VGNC:91975]
GID.25544	4480.83	1.0461	0.00449685	ENSSSCG00000015598	PACC1	100524887	proton activated chloride channel 1 [Source:VGNC Symbol;Acc:VGNC:91137]
GID.25672	57.2423	2.44987	0.00449685	ENSSSCG00000033100	ENSSSCG00000033100	NA
GID.25708	230.036	1.29675	0.0222755	ENSSSCG00000039723	ENSSSCG00000039723	NA
GID.25732	1145.82	1.21276	0.00769002	ENSSSCG00000035657	DIP2A	100621280	disco interacting protein 2 homolog A [Source:VGNC Symbol;Acc:VGNC:95836]
GID.25804	1111.73	0.986639	0.0292845	ENSSSCG00000023436	ENSSSCG00000023436	100512181	BTB/POZ domain-containing protein KCTD14 [Source:NCBI gene (formerly Entrezgene);Acc:100512181]
GID.25908	1146.18	1.14281	0.0133877	ENSSSCG00000040089	TEDC1	110258363	tubulin epsilon and delta complex 1 [Source:VGNC Symbol;Acc:VGNC:93861]
GID.25947	96.0357	1.84831	0.02008	ENSSSCG00000039339	ENSSSCG00000039339	100737336	neuroblastoma breakpoint family member 6-like [Source:NCBI gene (formerly Entrezgene);Acc:100737336]
GID.2595	292.341	2.86425	0.000890893	ENSSSCG00000010912	KIF14	100524038	kinesin family member 14 [Source:NCBI gene (formerly Entrezgene);Acc:100524038]
GID.25960	784.703	0.980995	0.0300502	ENSSSCG00000034524	ENSSSCG00000034524	102166104	protein furry homolog [Source:NCBI gene (formerly Entrezgene);Acc:102166104]
GID.25989	3198.16	1.36244	0.00771814	ENSSSCG00000032986	AKAP17A	110258188	A-kinase anchoring protein 17A [Source:VGNC Symbol;Acc:VGNC:85217]
GID.26051	3548.37	0.968761	0.0484782	ENSSSCG00000040163	QSOX2	110258062	quiescin sulfhydryl oxidase 2 [Source:VGNC Symbol;Acc:VGNC:92034]
GID.26074	159.959	1.7546	0.0294707	ENSSSCG00000032279	SAPCD2	110258072	suppressor APC domain containing 2 [Source:VGNC Symbol;Acc:VGNC:92578]
GID.26102	4231.86	1.05123	0.0191453	ENSSSCG00000038509	NOTCH1	110258061	notch receptor 1 [Source:NCBI gene (formerly Entrezgene);Acc:110258061]
GID.26107	4528.83	-1.72128	0.0209375	ENSSSCG00000005756	ENSSSCG00000005756	NA
GID.2611	5796.2	0.982426	0.0292607	ENSSSCG00000027314	CAMSAP2	100621685	calmodulin regulated spectrin associated protein family member 2 [Source:VGNC Symbol;Acc:VGNC:96205]
GID.26115	995.316	-1.08957	0.0414126	ENSSSCG00000036914	C9orf116	100518594	chromosome 1 C9orf116 homolog [Source:VGNC Symbol;Acc:VGNC:85969]
GID.26119	79.5795	2.15135	0.00802783	ENSSSCG00000031311	ENSSSCG00000031311	110258046	pancreatic alpha-amylase-like [Source:NCBI gene (formerly Entrezgene);Acc:110258046]
GID.26165	2.36679e+06	-1.54238	0.022162	ENSSSCG00000018075	COX1	808503	mitochondrially encoded cytochrome c oxidase I [Source:VGNC Symbol;Acc:VGNC:99790]
GID.26174	280889	-1.65247	0.0272853	ENSSSCG00000018086	ND4L	808509	NADH dehydrogenase subunit 4L [Source:NCBI gene (formerly Entrezgene);Acc:808509]
GID.26178	288309	-1.36974	0.0375615	ENSSSCG00000018091	ND5	808511	mitochondrially encoded NADH:ubiquinone oxidoreductase core subunit 5 [Source:VGNC Symbol;Acc:VGNC:99796]
GID.26179	6157.36	-0.952172	0.0114656	ENSSSCG00000018092	ND6	808512	mitochondrially encoded NADH:ubiquinone oxidoreductase core subunit 6 [Source:VGNC Symbol;Acc:VGNC:99797]
GID.26249	1108.04	1.12198	0.0321481	ENSSSCG00000012134	PIGA	100156880	phosphatidylinositol glycan anchor biosynthesis class A [Source:VGNC Symbol;Acc:VGNC:91419]
GID.26266	312.02	1.54871	0.0222755	ENSSSCG00000012152	ENSSSCG00000012152	100521306	Scm polycomb group protein like 1 [Source:NCBI gene (formerly Entrezgene);Acc:100521306]
GID.26268	1216.41	1.00451	0.0321556	ENSSSCG00000012151	NHS	100152239	NHS actin remodeling regulator [Source:VGNC Symbol;Acc:VGNC:90738]
GID.26275	250.671	1.30098	0.0157988	ENSSSCG00000012155	SCML2	100519636	Scm polycomb group protein like 2 [Source:VGNC Symbol;Acc:VGNC:92628]
GID.26439	844.416	-0.995858	0.0367711	ENSSSCG00000021328	PCSK1N	102164539	proprotein convertase subtilisin/kexin type 1 inhibitor [Source:VGNC Symbol;Acc:VGNC:91231]
GID.26475	1086.46	1.52316	0.00935448	ENSSSCG00000012309	SHROOM4	100513967	shroom family member 4 [Source:VGNC Symbol;Acc:VGNC:92861]
GID.2651	1851.42	0.989818	0.0173373	ENSSSCG00000010925	PPP1R12B	100525832	protein phosphatase 1 regulatory subunit 12B [Source:VGNC Symbol;Acc:VGNC:96430]
GID.26521	518.799	-1.57186	0.00846063	ENSSSCG00000012347	ALAS2	100518817	5'-aminolevulinate synthase 2 [Source:VGNC Symbol;Acc:VGNC:85235]
GID.26527	45.7359	4.55637	0.000890893	ENSSSCG00000043490	ENSSSCG00000043490	NA
GID.26602	2442.71	1.45489	0.00377788	ENSSSCG00000027115	ENSSSCG00000027115	100620926	TATA-box binding protein associated factor 1 [Source:NCBI gene (formerly Entrezgene);Acc:100620926]
GID.26647	46.7889	2.58536	0.0292759	ENSSSCG00000045470	ENSSSCG00000045470	NA
GID.26843	684.239	-0.982833	0.0206337	ENSSSCG00000012637	KLHL13	100519287	kelch like family member 13 [Source:VGNC Symbol;Acc:VGNC:89514]
GID.26866	987.208	1.11806	0.0195963	ENSSSCG00000012617	UPF3B	414433	UPF3B regulator of nonsense mediated mRNA decay [Source:VGNC Symbol;Acc:VGNC:94720]
GID.26910	633.125	1.00376	0.0184599	ENSSSCG00000012659	ZNF280C	100524358	zinc finger protein 280C [Source:VGNC Symbol;Acc:VGNC:95216]
GID.26962	808.535	1.44101	0.00015178	ENSSSCG00000012695	INTS6L	100521835	integrator complex subunit 6 like [Source:NCBI gene (formerly Entrezgene);Acc:100521835]
GID.2697	1344.04	1.23275	0.0255677	ENSSSCG00000010949	DAPK1	100516103	death associated protein kinase 1 [Source:NCBI gene (formerly Entrezgene);Acc:100516103]
GID.26972	734.205	-1.21087	0.022162	ENSSSCG00000022331	FGF13	100523833	fibroblast growth factor 13 [Source:VGNC Symbol;Acc:VGNC:88103]
GID.26991	2190.59	1.06494	0.00882864	ENSSSCG00000012727	FMR1	100155078	FMRP translational regulator 1 [Source:VGNC Symbol;Acc:VGNC:88175]
GID.27024	72.2518	-1.69856	0.0179599	ENSSSCG00000012774	DUSP9	100519006	dual specificity phosphatase 9 [Source:VGNC Symbol;Acc:VGNC:87490]
GID.27050	161321	-0.987849	0.0428105	ENSSSCG00000035997	RPL10	733593	ribosomal protein L10 [Source:NCBI gene (formerly Entrezgene);Acc:733593]
GID.2758	533.539	-1.01704	0.0358305	ENSSSCG00000027428	ENHO	100303726	energy homeostasis associated [Source:VGNC Symbol;Acc:VGNC:96058]
GID.2837	922.813	1.19756	0.020079	ENSSSCG00000011070	MPP7	100516752	membrane palmitoylated protein 7 [Source:VGNC Symbol;Acc:VGNC:98138]
GID.2861	7089.81	1.67098	0.0015214	ENSSSCG00000011022	SVIL	100518681	supervillin [Source:VGNC Symbol;Acc:VGNC:95528]
GID.2892	110.432	2.04802	0.00377923	ENSSSCG00000048231	ENSSSCG00000048231	NA
GID.295	11061.1	1.77012	0.000962585	ENSSSCG00000004154	TNFAIP3	100622156	TNF alpha induced protein 3 [Source:VGNC Symbol;Acc:VGNC:94252]
GID.3025	3486.65	1.09824	0.0390006	ENSSSCG00000011102	NRP1	100286859	neuropilin 1 [Source:NCBI gene (formerly Entrezgene);Acc:100286859]
GID.3075	724.451	0.976538	0.0266303	ENSSSCG00000024480	SFMBT2	100621009	Scm like with four mbt domains 2 [Source:VGNC Symbol;Acc:VGNC:95935]
GID.3128	14514.4	1.39762	0.0182887	ENSSSCG00000035212	KLF6	100174961	Kruppel like factor 6 [Source:VGNC Symbol;Acc:VGNC:98063]
GID.3163	3419.8	1.62279	0.00292533	ENSSSCG00000009569	PSPC1	100520511	paraspeckle component 1 [Source:VGNC Symbol;Acc:VGNC:91930]
GID.3201	1199.14	1.27566	0.0173373	ENSSSCG00000035493	SACS	100624042	sacsin molecular chaperone [Source:NCBI gene (formerly Entrezgene);Acc:100624042]
GID.3290	1565.87	1.05314	0.0390006	ENSSSCG00000009338	ENSSSCG00000009338	100155799	FRY microtubule binding protein [Source:NCBI gene (formerly Entrezgene);Acc:100155799]
GID.3326	548.974	-0.954787	0.0255879	ENSSSCG00000009354	CCNA1	100156017	cyclin A1 [Source:VGNC Symbol;Acc:VGNC:86348]
GID.3373	591.009	1.26571	0.0313384	ENSSSCG00000009380	NEK5	100156672	NIMA related kinase 5 [Source:VGNC Symbol;Acc:VGNC:90677]
GID.3431	4723.23	1.2358	0.00915821	ENSSSCG00000022159	FNDC3A	100620938	fibronectin type III domain containing 3A [Source:VGNC Symbol;Acc:VGNC:88182]
GID.3492	787.2	-1.30382	0.000588322	ENSSSCG00000009428	FAM216B	100157364	family with sequence similarity 216 member B [Source:VGNC Symbol;Acc:VGNC:87955]
GID.3497	1860.38	1.29182	0.00116344	ENSSSCG00000009431	DGKH	100157742	diacylglycerol kinase eta [Source:VGNC Symbol;Acc:VGNC:87273]
GID.3502	1257.53	1.20831	0.0138838	ENSSSCG00000009435	NAA16	100158125	N-alpha-acetyltransferase 16, NatA auxiliary subunit [Source:VGNC Symbol;Acc:VGNC:96748]
GID.3513	571.95	-1.21021	0.0343419	ENSSSCG00000009444	OLFM4	NA	olfactomedin 4 [Source:HGNC Symbol;Acc:HGNC:17190]
GID.357	2469.99	1.05407	0.0296924	ENSSSCG00000004196	MED23	100156032	mediator complex subunit 23 [Source:VGNC Symbol;Acc:VGNC:90114]
GID.3580	1909.8	1.04342	0.0178036	ENSSSCG00000009472	FBXL3	100152980	F-box and leucine rich repeat protein 3 [Source:VGNC Symbol;Acc:VGNC:88030]
GID.3617	154.321	1.36696	0.00641552	ENSSSCG00000009497	ENSSSCG00000009497	102167784	multidrug resistance-associated protein 4-like [Source:NCBI gene (formerly Entrezgene);Acc:102167784]
GID.3677	5427.1	1.35377	0.00295647	ENSSSCG00000009536	ARGLU1	100152796	arginine and glutamate rich 1 [Source:VGNC Symbol;Acc:VGNC:85456]
GID.3798	381.405	1.19515	0.0462464	ENSSSCG00000029553	ENSSSCG00000029553	100624862	coiled-coil domain containing 57 [Source:VGNC Symbol;Acc:VGNC:86302]
GID.3928	461.548	0.966301	0.0402639	ENSSSCG00000048201	ENSSSCG00000048201	NA
GID.3962	10889.9	-0.951355	0.0428382	ENSSSCG00000017187	FOXJ1	100623071	forkhead box J1 [Source:VGNC Symbol;Acc:VGNC:88211]
GID.4073	835.691	1.26004	0.00802783	ENSSSCG00000017262	SLC16A6	100739042	solute carrier family 16 member 6 [Source:VGNC Symbol;Acc:VGNC:92946]
GID.4094	2201.11	1.01137	0.0320179	ENSSSCG00000017272	HELZ	100524104	helicase with zinc finger [Source:VGNC Symbol;Acc:VGNC:88840]
GID.4179	2114.23	1.51992	0.00654838	ENSSSCG00000017330	MAP3K14	100520402	mitogen-activated protein kinase kinase kinase 14 [Source:VGNC Symbol;Acc:VGNC:98105]
GID.4206	402.079	1.47738	0.0230149	ENSSSCG00000017376	MEOX1	100516574	mesenchyme homeobox 1 [Source:VGNC Symbol;Acc:VGNC:90141]
GID.432	2848.88	-1.30608	0.0178036	ENSSSCG00000023834	RSPH4A	100524228	radial spoke head component 4A [Source:VGNC Symbol;Acc:VGNC:92480]
GID.4430	2091.14	1.39006	0.00115701	ENSSSCG00000017539	HOXB6	100627849	homeobox B6 [Source:VGNC Symbol;Acc:VGNC:88946]
GID.4473	267.259	-1.0491	0.019047	ENSSSCG00000017585	SAMD14	102159512	sterile alpha motif domain containing 14 [Source:VGNC Symbol;Acc:VGNC:92566]
GID.4543	1603.45	1.33644	0.00641552	ENSSSCG00000038505	MSI2	100737226	musashi RNA binding protein 2 [Source:VGNC Symbol;Acc:VGNC:90422]
GID.4549	3906.25	1.30162	0.0152685	ENSSSCG00000017623	VEZF1	100511406	vascular endothelial zinc finger 1 [Source:VGNC Symbol;Acc:VGNC:94818]
GID.4555	3896.57	1.47927	0.016442	ENSSSCG00000017626	ENSSSCG00000017626	654327	serine and arginine rich splicing factor 1 [Source:VGNC Symbol;Acc:VGNC:99084]
GID.4593	1241.13	1.06587	0.00487381	ENSSSCG00000035400	YPEL2	100524105	yippee like 2 [Source:VGNC Symbol;Acc:VGNC:95036]
GID.4621	2920.33	1.09503	0.0280318	ENSSSCG00000039473	ENSSSCG00000039473	100737416	ubiquitin specific peptidase 32 [Source:VGNC Symbol;Acc:VGNC:99102]
GID.4652	4931.22	1.0723	0.00821569	ENSSSCG00000017707	TAF15	100518332	TATA-box binding protein associated factor 15 [Source:VGNC Symbol;Acc:VGNC:93711]
GID.4656	307.971	1.66793	0.00102419	ENSSSCG00000017700	CCL3L1	494459	chemokine (C-C motif) ligand 3-like 1 [Source:NCBI gene (formerly Entrezgene);Acc:494459]
GID.4782	513.756	1.76579	0.0022839	ENSSSCG00000017792	CORO6	100516758	coronin 6 [Source:VGNC Symbol;Acc:VGNC:86917]
GID.4805	666.356	-1.30938	0.0213948	ENSSSCG00000017814	ENSSSCG00000017814	100524395	chromosome 12 C17orf97 homolog [Source:VGNC Symbol;Acc:VGNC:98975]
GID.4935	1076.77	1.54162	0.00498627	ENSSSCG00000024285	DLG4	100626077	discs large MAGUK scaffold protein 4 [Source:VGNC Symbol;Acc:VGNC:87328]
GID.4992	148.288	1.1621	0.0435253	ENSSSCG00000025345	GUCY2D	100625536	guanylate cyclase 2D, retinal [Source:VGNC Symbol;Acc:VGNC:88753]
GID.5042	173.106	2.67678	0.00797761	ENSSSCG00000037991	RCVRN	100516153	recoverin [Source:VGNC Symbol;Acc:VGNC:92187]
GID.5106	158.94	2.18709	0.0012296	ENSSSCG00000043694	ENSSSCG00000043694	NA
GID.5159	984.64	1.02575	0.0328735	ENSSSCG00000037336	GID4	110256134	GID complex subunit 4 homolog [Source:VGNC Symbol;Acc:VGNC:98996]
GID.5324	1107.78	1.36366	0.00108685	ENSSSCG00000030247	EPM2AIP1	100625707	EPM2A interacting protein 1 [Source:VGNC Symbol;Acc:VGNC:87741]
GID.5346	1779.86	1.50536	0.00485505	ENSSSCG00000011253	OXSR1	397618	oxidative stress responsive kinase 1 [Source:VGNC Symbol;Acc:VGNC:98172]
GID.5396	2422.18	1.66734	0.00108685	ENSSSCG00000011284	NKTR	100523331	natural killer cell triggering receptor [Source:VGNC Symbol;Acc:VGNC:98156]
GID.5405	423.403	1.68402	0.0485477	ENSSSCG00000031304	TCAIM	100627345	T cell activation inhibitor, mitochondrial [Source:VGNC Symbol;Acc:VGNC:93809]
GID.543	421.339	-1.04386	0.0435692	ENSSSCG00000027002	KLHL32	100621727	kelch like family member 32 [Source:VGNC Symbol;Acc:VGNC:89527]
GID.5451	4154.97	-0.960882	0.033679	ENSSSCG00000011322	CCR1	414374	C-C motif chemokine receptor 1 [Source:NCBI gene (formerly Entrezgene);Acc:414374]
GID.546	697.042	1.31517	0.0141164	ENSSSCG00000004351	USP45	100152458	ubiquitin specific peptidase 45 [Source:VGNC Symbol;Acc:VGNC:94767]
GID.5512	10952.4	1.12546	0.0342584	ENSSSCG00000011355	ENSSSCG00000011355	100523209	collagen type VII alpha 1 chain [Source:NCBI gene (formerly Entrezgene);Acc:100523209]
GID.5561	6872.65	1.00544	0.00847632	ENSSSCG00000011395	RBM5	100515237	RNA binding motif protein 5 [Source:VGNC Symbol;Acc:VGNC:92160]
GID.5629	2736.36	1.29119	0.0187523	ENSSSCG00000035859	WNT5A	100627056	Wnt family member 5A [Source:VGNC Symbol;Acc:VGNC:94973]
GID.5649	851.722	1.4245	0.00654838	ENSSSCG00000011455	CACNA1D	100511102	calcium voltage-gated channel subunit alpha1 D [Source:VGNC Symbol;Acc:VGNC:86117]
GID.5680	669.816	1.28318	0.0267707	ENSSSCG00000022131	KCTD6	100516225	potassium channel tetramerization domain containing 6 [Source:VGNC Symbol;Acc:VGNC:89402]
GID.5719	1551.09	1.41428	0.0213359	ENSSSCG00000011493	ENSSSCG00000011493	100519688	ataxin 7 [Source:VGNC Symbol;Acc:VGNC:99704]
GID.5842	5111.91	0.980531	0.0296104	ENSSSCG00000011540	SETD5	100152258	SET domain containing 5 [Source:VGNC Symbol;Acc:VGNC:92760]
GID.5867	1614.54	1.00544	0.0314467	ENSSSCG00000011567	ENSSSCG00000011567	100739306	von Hippel-Lindau tumor suppressor [Source:VGNC Symbol;Acc:VGNC:98407]
GID.5974	404.925	1.24048	0.023141	ENSSSCG00000011632	ENSSSCG00000011632	100521403	nephrocystin 3 [Source:NCBI gene (formerly Entrezgene);Acc:100521403]
GID.5986	3354	1.25742	0.00298421	ENSSSCG00000011643	AMOTL2	100523696	angiomotin like 2 [Source:VGNC Symbol;Acc:VGNC:85285]
GID.5994	2019.48	1.55979	0.00577891	ENSSSCG00000011650	MSL2	100155763	MSL complex subunit 2 [Source:VGNC Symbol;Acc:VGNC:90424]
GID.6027	2744.42	1.17024	0.016211	ENSSSCG00000036855	SLC25A36	100513238	solute carrier family 25 member 36 [Source:VGNC Symbol;Acc:VGNC:93012]
GID.6136	3140.64	1.26921	0.0195963	ENSSSCG00000038366	RAP2B	100144507	RAP2B, member of RAS oncogene family [Source:VGNC Symbol;Acc:VGNC:92089]
GID.6168	6623.7	1.81452	0.000654158	ENSSSCG00000029352	CCNL1	100626293	cyclin L1 [Source:VGNC Symbol;Acc:VGNC:86363]
GID.6186	1770.27	1.09748	0.0111847	ENSSSCG00000027790	ENSSSCG00000027790	100514323	NACHT, LRR and PYD domains-containing protein 1a-like [Source:NCBI gene (formerly Entrezgene);Acc:100514323]
GID.6213	72.9543	2.90698	0.00762027	ENSSSCG00000011737	SERPINI2	100516831	serpin family I member 2 [Source:VGNC Symbol;Acc:VGNC:92748]
GID.6255	2745.04	2.06907	5.27029e-05	ENSSSCG00000020906	GHSR	406191	TNF superfamily member 10 [Source:NCBI gene (formerly Entrezgene);Acc:406191]
GID.6340	366.145	1.42895	0.00272205	ENSSSCG00000031476	ENSSSCG00000031476	100625137	kelch like family member 6 [Source:NCBI gene (formerly Entrezgene);Acc:100625137]
GID.6355	355.412	1.84708	0.000777564	ENSSSCG00000023909	THPO	100620258	thrombopoietin [Source:VGNC Symbol;Acc:VGNC:93962]
GID.6382	8221.08	-1.44861	0.0164838	ENSSSCG00000040431	CRYGS	100155317	crystallin gamma S [Source:VGNC Symbol;Acc:VGNC:87022]
GID.6492	1117.81	-1.47513	0.00557351	ENSSSCG00000028717	ENSSSCG00000028717	100359353	rhophilin associated tail protein 1 [Source:NCBI gene (formerly Entrezgene);Acc:100359353]
GID.6583	608.645	1.05787	0.00881766	ENSSSCG00000011913	CCDC191	100627364	coiled-coil domain containing 191 [Source:VGNC Symbol;Acc:VGNC:86284]
GID.6649	435.075	1.05298	0.0296924	ENSSSCG00000011949	CEP97	100521822	centrosomal protein 97 [Source:NCBI gene (formerly Entrezgene);Acc:100521822]
GID.6650	9481.46	1.38317	0.0297469	ENSSSCG00000011951	NFKBIZ	100520981	NFKB inhibitor zeta [Source:VGNC Symbol;Acc:VGNC:90726]
GID.6829	1252.79	1.12638	0.0421672	ENSSSCG00000012035	SYNJ1	100525664	synaptojanin 1 [Source:VGNC Symbol;Acc:VGNC:93668]
GID.6946	4808.71	1.08174	0.0151057	ENSSSCG00000035037	ENSSSCG00000035037	100621265	salt inducible kinase 1 [Source:NCBI gene (formerly Entrezgene);Acc:100621265]
GID.7013	564.839	1.44396	0.0125642	ENSSSCG00000039841	SHC3	102164918	SHC adaptor protein 3 [Source:VGNC Symbol;Acc:VGNC:92838]
GID.7018	1227.76	1.75814	0.00108685	ENSSSCG00000035249	GADD45G	100152997	growth arrest and DNA damage inducible gamma [Source:VGNC Symbol;Acc:VGNC:88318]
GID.7062	1827.11	1.35868	0.00487381	ENSSSCG00000033037	SLC25A37	100153622	solute carrier family 25 member 37 [Source:NCBI gene (formerly Entrezgene);Acc:100153622]
GID.7097	6770.72	1.70079	0.0010492	ENSSSCG00000030130	DPYSL2	100151886	dihydropyrimidinase like 2 [Source:VGNC Symbol;Acc:VGNC:87430]
GID.7177	4021.53	1.11651	0.0103489	ENSSSCG00000009716	SH3RF1	100157666	SH3 domain containing ring finger 1 [Source:VGNC Symbol;Acc:VGNC:98316]
GID.7193	308.044	1.3297	0.00692628	ENSSSCG00000035148	ZNF268	100154415	zinc finger protein 268 [Source:NCBI gene (formerly Entrezgene);Acc:100154415]
GID.7264	3882.41	1.08211	0.0205844	ENSSSCG00000009776	SBNO1	100158131	strawberry notch homolog 1 [Source:VGNC Symbol;Acc:VGNC:92596]
GID.7283	567.404	1.56817	0.038374	ENSSSCG00000039546	KNTC1	100739587	kinetochore associated 1 [Source:VGNC Symbol;Acc:VGNC:89559]
GID.7298	1980.08	1.21675	0.0464653	ENSSSCG00000009794	MLXIP	100156510	MLX interacting protein [Source:VGNC Symbol;Acc:VGNC:90262]
GID.7304	3456.81	1.22655	0.0160354	ENSSSCG00000051618	ENSSSCG00000051618	NA
GID.7342	367.247	-0.967065	0.0126116	ENSSSCG00000009842	CCDC60	110255219	coiled-coil domain containing 60 [Source:NCBI gene (formerly Entrezgene);Acc:110255219]
GID.7350	3668.48	1.03408	0.0238868	ENSSSCG00000009845	SRRM4	100156965	serine/arginine repetitive matrix 4 [Source:VGNC Symbol;Acc:VGNC:93470]
GID.736	9337.31	1.04342	0.0402639	ENSSSCG00000004484	COL12A1	100156689	collagen type XII alpha 1 chain [Source:VGNC Symbol;Acc:VGNC:86864]
GID.7407	2764.57	0.965852	0.0334674	ENSSSCG00000009885	HECTD4	100151787	HECT domain E3 ubiquitin protein ligase 4 [Source:VGNC Symbol;Acc:VGNC:88834]
GID.7414	3368.88	0.962185	0.0363256	ENSSSCG00000009890	MAPKAPK5	100153404	MAPK activated protein kinase 5 [Source:VGNC Symbol;Acc:VGNC:90013]
GID.7641	3161.27	1.38187	0.00367004	ENSSSCG00000010071	MMP11	100153503	matrix metallopeptidase 11 [Source:VGNC Symbol;Acc:VGNC:90267]
GID.7657	1597.92	1.00613	0.00352628	ENSSSCG00000036472	HIC2	NA	HIC ZBTB transcriptional repressor 2 [Source:HGNC Symbol;Acc:HGNC:18595]
GID.7666	427.229	1.00262	0.019414	ENSSSCG00000010099	ENSSSCG00000010099	100510930	tubulin alpha-3 chain [Source:NCBI gene (formerly Entrezgene);Acc:100510930]
GID.7667	879.373	-1.07024	0.0283371	ENSSSCG00000010102	SLC7A4	100511285	solute carrier family 7 member 4 [Source:VGNC Symbol;Acc:VGNC:93174]
GID.7668	128.985	1.92896	0.0125964	ENSSSCG00000010103	ENSSSCG00000010103	100155138	tubulin alpha-3 chain [Source:NCBI gene (formerly Entrezgene);Acc:100155138]
GID.7706	4398.96	-1.12353	0.0182887	ENSSSCG00000032073	ENSSSCG00000032073	110256627	DiGeorge syndrome critical region gene 6 like [Source:NCBI gene (formerly Entrezgene);Acc:110256627]
GID.7707	368.175	1.53989	0.00893292	ENSSSCG00000010142	RYR2	396856	ryanodine receptor 2 [Source:VGNC Symbol;Acc:VGNC:92534]
GID.7822	4141.31	1.05747	0.0228293	ENSSSCG00000010211	CCDC6	100155896	coiled-coil domain containing 6 [Source:VGNC Symbol;Acc:VGNC:86304]
GID.7843	131.651	1.52496	0.0287043	ENSSSCG00000010224	EGR2	100038004	early growth response 2 [Source:NCBI gene (formerly Entrezgene);Acc:100038004]
GID.7844	291.055	1.33023	0.031006	ENSSSCG00000039707	RTKN2	100157770	rhotekin 2 [Source:VGNC Symbol;Acc:VGNC:92495]
GID.7878	5512.89	1.29527	0.00397838	ENSSSCG00000010238	HNRNPH3	100155513	heterogeneous nuclear ribonucleoprotein H3 [Source:VGNC Symbol;Acc:VGNC:88922]
GID.8019	2686.82	-1.54306	0.0100235	ENSSSCG00000024300	TMEM254	NA	transmembrane protein 254 [Source:VGNC Symbol;Acc:VGNC:94160]
GID.8021	460.448	1.50049	0.0116694	ENSSSCG00000010337	MAT1A	100156922	methionine adenosyltransferase 1A [Source:VGNC Symbol;Acc:VGNC:90038]
GID.8064	189.78	1.46002	0.0206137	ENSSSCG00000031180	ENSSSCG00000031180	NA
GID.8083	833.841	1.03508	0.013606	ENSSSCG00000010391	ERCC6	106504057	ERCC excision repair 6, chromatin remodeling factor [Source:VGNC Symbol;Acc:VGNC:97983]
GID.8142	950.338	2.03425	0.00230544	ENSSSCG00000010448	ENSSSCG00000010448	396826	Fas cell surface death receptor [Source:VGNC Symbol;Acc:VGNC:88015]
GID.8174	2571.92	0.954983	0.0363431	ENSSSCG00000010467	BTAF1	100156116	B-TFIID TATA-box binding protein associated factor 1 [Source:VGNC Symbol;Acc:VGNC:85899]
GID.8179	251.211	1.10029	0.0435692	ENSSSCG00000010468	CPEB3	100152117	cytoplasmic polyadenylation element binding protein 3 [Source:VGNC Symbol;Acc:VGNC:86938]
GID.8190	444.804	1.95671	0.0152685	ENSSSCG00000010477	CEP55	100154549	centrosomal protein 55 [Source:VGNC Symbol;Acc:VGNC:86572]
GID.8253	1321.72	1.12281	0.0151781	ENSSSCG00000010531	ENSSSCG00000010531	100151975	R3H domain and coiled-coil containing 1 like [Source:VGNC Symbol;Acc:VGNC:92037]
GID.8282	525.354	1.26091	0.0223888	ENSSSCG00000006165	SEC31B	100513277	SEC31 homolog B, COPII coat complex component [Source:VGNC Symbol;Acc:VGNC:92681]
GID.8306	56.0929	2.26835	0.0321481	ENSSSCG00000010570	KCNIP2	100037948	potassium voltage-gated channel interacting protein 2 [Source:VGNC Symbol;Acc:VGNC:89349]
GID.8309	7987.32	1.16883	0.0238868	ENSSSCG00000010569	OGA	100152585	O-GlcNAcase [Source:VGNC Symbol;Acc:VGNC:96756]
GID.8322	4075.22	2.28013	2.51792e-05	ENSSSCG00000038856	TRIM8	100154191	tripartite motif containing 8 [Source:VGNC Symbol;Acc:VGNC:94433]
GID.8345	10873.7	1.02903	0.014564	ENSSSCG00000010604	SH3PXD2A	100153803	SH3 and PX domains 2A [Source:VGNC Symbol;Acc:VGNC:92829]
GID.8405	1390.36	1.11367	0.0304482	ENSSSCG00000010645	NHLRC2	100155569	NHL repeat containing 2 [Source:VGNC Symbol;Acc:VGNC:90737]
GID.8433	2302.06	0.950463	0.0267707	ENSSSCG00000010652	FAM160B1	100153060	family with sequence similarity 160 member B1 [Source:VGNC Symbol;Acc:VGNC:87914]
GID.8465	3121.95	1.37914	0.0318449	ENSSSCG00000038222	CACUL1	100737227	CDK2 associated cullin domain 1 [Source:VGNC Symbol;Acc:VGNC:86132]
GID.8551	74.0999	1.79625	0.0411918	ENSSSCG00000010757	EBF3	100153848	EBF transcription factor 3 [Source:VGNC Symbol;Acc:VGNC:87527]
GID.865	15165.8	-1.02083	0.00752465	ENSSSCG00000004573	ENSSSCG00000004573	100152206	C2 calcium-dependent domain-containing protein 4A [Source:NCBI gene (formerly Entrezgene);Acc:100152206]
GID.8659	375.743	-1.43889	0.0196689	ENSSSCG00000015696	MAP3K19	100511286	mitogen-activated protein kinase kinase kinase 19 [Source:VGNC Symbol;Acc:VGNC:98106]
GID.8727	941.759	1.58843	0.0023667	ENSSSCG00000015732	TFCP2L1	100519339	transcription factor CP2 like 1 [Source:VGNC Symbol;Acc:VGNC:95864]
GID.8858	189.729	-1.53932	0.049264	ENSSSCG00000015795	ENSSSCG00000015795	100517861	coiled-coil domain containing 110 [Source:NCBI gene (formerly Entrezgene);Acc:100517861]
GID.8926	650.811	1.19266	0.00630101	ENSSSCG00000015840	WRN	100512139	WRN RecQ like helicase [Source:VGNC Symbol;Acc:VGNC:96605]
GID.8948	3933.33	1.30567	0.0378557	ENSSSCG00000015851	TNKS	100153228	tankyrase [Source:VGNC Symbol;Acc:VGNC:95546]
GID.9010	49.2441	2.03495	0.0310113	ENSSSCG00000047383	ENSSSCG00000047383	NA
GID.9032	3931.02	0.99133	0.00890033	ENSSSCG00000015880	TANC1	100523471	tetratricopeptide repeat, ankyrin repeat and coiled-coil containing 1 [Source:VGNC Symbol;Acc:VGNC:99730]
GID.910	5508.59	1.43777	0.0023667	ENSSSCG00000004595	ADAM10	397345	ADAM metallopeptidase domain 10 [Source:VGNC Symbol;Acc:VGNC:85061]
GID.9174	619.187	1.72513	4.49896e-05	ENSSSCG00000015984	HOXD4	NA	homeobox D4 [Source:HGNC Symbol;Acc:HGNC:5138]
GID.9176	526.515	1.04499	0.0195256	ENSSSCG00000015996	RBM45	100518452	RNA binding motif protein 45 [Source:VGNC Symbol;Acc:VGNC:96042]
GID.9270	543.545	1.59716	0.000461054	ENSSSCG00000016053	NEMP2	100515587	nuclear envelope integral membrane protein 2 [Source:NCBI gene (formerly Entrezgene);Acc:100515587]
GID.9316	25327.7	1.00842	0.00415901	ENSSSCG00000016075	SF3B1	100157887	splicing factor 3b subunit 1 [Source:VGNC Symbol;Acc:VGNC:95492]
GID.9324	418.263	1.1427	0.0363431	ENSSSCG00000029606	AOX1	100523701	aldehyde oxidase 1 [Source:NCBI gene (formerly Entrezgene);Acc:100523701]
GID.9330	4034.78	1.16976	0.00248498	ENSSSCG00000016095	CLK1	100141471	CDC like kinase 1 [Source:VGNC Symbol;Acc:VGNC:95942]
GID.9357	2796.3	1.06546	0.0288052	ENSSSCG00000016109	ALS2	100626864	alsin Rho guanine nucleotide exchange factor ALS2 [Source:VGNC Symbol;Acc:VGNC:96327]
GID.9400	56328.3	-1.06962	0.0240702	ENSSSCG00000016128	EEF1B2	100154920	eukaryotic translation elongation factor 1 beta 2 [Source:NCBI gene (formerly Entrezgene);Acc:100154920]
GID.9442	151.475	2.07735	0.0460736	ENSSSCG00000016164	IKZF2	100737978	IKAROS family zinc finger 2 [Source:VGNC Symbol;Acc:VGNC:95576]
GID.9471	53461.1	1.40236	0.0213359	ENSSSCG00000025924	IGFBP5	100738836	insulin like growth factor binding protein 5 [Source:VGNC Symbol;Acc:VGNC:96368]
GID.9521	313.682	1.29718	0.00631995	ENSSSCG00000032522	ENSSSCG00000032522	NA
GID.9525	117.195	-1.36664	0.009309	ENSSSCG00000016204	IHH	397174	Indian hedgehog signaling molecule [Source:VGNC Symbol;Acc:VGNC:96370]
GID.9638	32364.9	1.16007	0.0135987	ENSSSCG00000016275	NCL	100737210	nucleolin [Source:VGNC Symbol;Acc:VGNC:96433]
GID.9684	2157.36	1.33565	0.00882864	ENSSSCG00000016306	USP40	100154213	ubiquitin specific peptidase 40 [Source:VGNC Symbol;Acc:VGNC:95932]
GID.9767	1427.58	1.16342	0.0195353	ENSSSCG00000036261	CROCC2	102161907	ciliary rootlet coiled-coil, rootletin family member 2 [Source:VGNC Symbol;Acc:VGNC:96358]
GID.9769	1393.79	1.56713	0.00111764	ENSSSCG00000016381	SNED1	100512566	sushi, nidogen and EGF like domains 1 [Source:NCBI gene (formerly Entrezgene);Acc:100512566]
GID.9793	1420.22	-1.06698	0.0182887	ENSSSCG00000022306	ROPN1L	100620566	rhophilin associated tail protein 1 like [Source:VGNC Symbol;Acc:VGNC:92406]
GID.9886	369.759	-1.2331	0.0434453	ENSSSCG00000016838	RANBP3L	100517433	RAN binding protein 3 like [Source:VGNC Symbol;Acc:VGNC:92080]
