# Supplementary material for: PPARγ regulates the expression of genes involved in the DNA damage response in an inflamed endometrium
Source: Sci Rep. 2022 Mar 7;12:4026. doi: 10.1038/s41598-022-07986-8 (PMC8901773; doi:10.1038/s41598-022-07986-8)
Supplement: Supplementary file 4 — Supplementary Information 4. [file 41598_2022_7986_MOESM4_ESM.xls]

## Sheet: LPS vs CTR
source	term_name	term_id	adjusted_p_value	negative_log10_of_adjusted_p_value	term_size	query_size	intersection_size	effective_domain_size	intersections
GO:MF	CXCR chemokine receptor binding	GO:0045236	0.0001635305793946191	3.7864e+16	7	88	4	8726	CXCL9,CXCL10,CXCL11,CXCL12
GO:MF	chemokine receptor binding	GO:0042379	0.000390249721481172	3.40866e+15	33	88	6	8726	CXCL9,CXCL10,CXCL11,CCL19,CCL5,CXCL12
GO:MF	CXCR3 chemokine receptor binding	GO:0048248	0.0004907414088522544	3.30915e+16	3	88	3	8726	CXCL9,CXCL10,CXCL11
GO:MF	chemokine activity	GO:0008009	0.0010594000692530719	2.97494e+16	22	88	5	8726	CXCL9,CXCL10,CXCL11,CCL19,CXCL12
GO:MF	integrin binding	GO:0005178	0.0026823048550618897	2.57149e+16	69	88	7	8726	ICAM1,ENSSSCG00000039500,VWF,ISG15,TNN,CXCL12,FAP
GO:MF	G protein-coupled receptor binding	GO:0001664	0.018301946498672565	1.7375e+16	126	88	8	8726	C3,CXCL9,CXCL10,CXCL11,APLN,CCL19,CCL5,CXCL12
GO:MF	receptor ligand activity	GO:0048018	0.022540099654666083	1.64704e+15	168	88	9	8726	CXCL9,CXCL10,CXCL11,SFRP2,APOA1,VEGFD,APLN,CCL19,CXCL12
GO:MF	lipoprotein particle binding	GO:0071813	0.02509991923066547	1.60033e+16	21	88	4	8726	MSR1,GPIHBP1,TREM2,APOA1
GO:MF	protein-lipid complex binding	GO:0071814	0.02509991923066547	1.60033e+16	21	88	4	8726	MSR1,GPIHBP1,TREM2,APOA1
GO:MF	cytokine receptor binding	GO:0005126	0.025549062807476642	1.59263e+15	132	88	8	8726	IL34,CXCL9,CXCL10,CXCL11,VEGFD,CCL19,CCL5,CXCL12
GO:MF	signaling receptor activator activity	GO:0030546	0.02835029781215301	1.54744e+15	173	88	9	8726	CXCL9,CXCL10,CXCL11,SFRP2,APOA1,VEGFD,APLN,CCL19,CXCL12
GO:MF	signaling receptor binding	GO:0005102	0.04041591438527438	1.39345e+16	786	88	20	8726	ICAM1,C3,ENSSSCG00000039500,VWF,IL34,ISG15,TAP1,CXCL9,CXCL10,CXCL11,SFRP2,APOA1,TNN,VEGFD,APLN,CCL19,CCL5,SEMA3G,CXCL12,FAP
GO:MF	receptor regulator activity	GO:0030545	0.0496561089889482	1.30403e+16	186	88	9	8726	CXCL9,CXCL10,CXCL11,SFRP2,APOA1,VEGFD,APLN,CCL19,CXCL12
GO:MF	indoleamine 2,3-dioxygenase activity	GO:0033754	0.04978172152124494	1.30293e+15	2	88	2	8726	IDO1,IDO2
GO:BP	immune system process	GO:0002376	42702.1	9.36955e+15	1419	103	44	10477	ENSSSCG00000006380,B2M,IDO1,IRF7,BATF2,ICAM1,C3,ENSSSCG00000039500,HSD3B7,RSAD2,SELL,ENSSSCG00000006418,PAWR,IL34,ADGRG3,ISG15,PLA2G2D,CSF3R,UBD,ENSSSCG00000024161,C2,PSMB8,TAP1,TREM2,CXCL9,CXCL10,CXCL11,SFRP2,CASP1,APOA1,PIGR,SCIN,BATF3,VEGFD,CCL19,ACOD1,DHX58,CCR7,CCL5,ENSSSCG00000031292,DDX60,ADORA2A,CXCL12,TMOD3
GO:BP	defense response	GO:0006952	3.11286e+08	6.50684e+16	728	103	28	10477	ENSSSCG00000006380,IDO1,IRF7,BATF2,ENSSSCG00000013369,C3,RSAD2,PENK,ACKR1,ENSSSCG00000006418,ISG15,PLA2G2D,UBD,TAP1,TREM2,PTGES,CXCL9,CXCL10,CASP1,APOA1,ACOD1,DHX58,CCR7,CCL5,ENSSSCG00000031292,P2RX1,DDX60,ADORA2A
GO:BP	positive regulation of response to external stimulus	GO:0032103	0.000009107197555287658	504061524251269	229	103	15	10477	ENSSSCG00000006380,IDO1,IRF7,C3,ENSSSCG00000006418,IL34,TREM2,CXCL10,VEGFD,ACOD1,DHX58,CCR7,CCL5,DDX60,CXCL12
GO:BP	regulation of immune system process	GO:0002682	0.000013145816428545604	4.88121e+15	802	103	27	10477	ENSSSCG00000006380,B2M,IDO1,IRF7,ICAM1,C3,RSAD2,ENSSSCG00000006418,PAWR,IL34,ISG15,PLA2G2D,CSF3R,C2,TREM2,CXCL10,APOA1,PIGR,SCIN,VEGFD,ACOD1,DHX58,CCR7,CCL5,DDX60,ADORA2A,CXCL12
GO:BP	positive regulation of immune system process	GO:0002684	0.0000964818256730589	4.01555e+15	498	103	20	10477	ENSSSCG00000006380,B2M,IDO1,IRF7,ICAM1,C3,RSAD2,ENSSSCG00000006418,PAWR,IL34,C2,TREM2,CXCL10,VEGFD,ACOD1,DHX58,CCR7,CCL5,DDX60,CXCL12
GO:BP	response to external stimulus	GO:0009605	0.00022878542870227345	3.64057e+16	1375	103	34	10477	ENSSSCG00000006380,IDO1,IRF7,BATF2,C3,HSD3B7,RSAD2,PENK,ENSSSCG00000006418,IL34,ISG15,PLA2G2D,CSF3R,UBD,TREM2,PTGES,CXCL9,CXCL10,CXCL11,SFRP2,CASP1,APOA1,BATF3,VEGFD,CCL19,ACOD1,DHX58,CCR7,CCL5,ENSSSCG00000031292,DDX60,ADORA2A,CXCL12,IFIT2
GO:BP	leukocyte migration	GO:0050900	0.0003242705263755951	3.48909e+16	219	103	13	10477	ENSSSCG00000006380,ICAM1,ENSSSCG00000039500,HSD3B7,SELL,IL34,CSF3R,CXCL10,CXCL11,VEGFD,CCR7,CCL5,CXCL12
GO:BP	regulation of response to external stimulus	GO:0032101	0.0003719582889701195	3.42951e+16	541	103	20	10477	ENSSSCG00000006380,IDO1,IRF7,C3,ENSSSCG00000006418,IL34,PLA2G2D,TREM2,PTGES,CXCL10,CASP1,APOA1,VEGFD,ACOD1,DHX58,CCR7,CCL5,DDX60,ADORA2A,CXCL12
GO:BP	antigen processing and presentation	GO:0019882	0.0005142905002152799	328879149773255	47	103	7	10477	B2M,ICAM1,ENSSSCG00000024161,PSMB8,TAP1,TREM2,CCR7
GO:BP	response to stress	GO:0006950	0.0006304693936345309	3.20034e+15	1951	103	41	10477	ENSSSCG00000006380,B2M,IDO1,SOD2,IRF7,BATF2,ENSSSCG00000013369,C3,CREB3L3,RASGRF2,ZCWPW1,XDH,RSAD2,PENK,ACKR1,ENSSSCG00000006418,VWF,PAWR,ISG15,PLA2G2D,UBD,TAP1,TREM2,PTGES,CXCL9,CXCL10,SFRP2,CASP1,APOA1,PDK3,ACOD1,DHX58,CCR7,CCL5,ENSSSCG00000031292,P2RX1,APOD,DDX60,ADORA2A,DERL3,CXCL12
GO:BP	leukocyte chemotaxis	GO:0030595	0.0007337678878728963	3.13444e+15	128	103	10	10477	ENSSSCG00000006380,HSD3B7,IL34,CSF3R,CXCL10,CXCL11,VEGFD,CCR7,CCL5,CXCL12
GO:BP	positive regulation of leukocyte migration	GO:0002687	0.0011250625818693802	2.94882e+16	76	103	8	10477	ENSSSCG00000006380,ICAM1,IL34,CXCL10,VEGFD,CCR7,CCL5,CXCL12
GO:BP	positive regulation of apoptotic cell clearance	GO:2000427	0.0014420898859984438	284100766903649	3	103	3	10477	C3,C2,TREM2
GO:BP	regulation of apoptotic cell clearance	GO:2000425	0.0014420898859984438	284100766903649	3	103	3	10477	C3,C2,TREM2
GO:BP	positive regulation of leukocyte chemotaxis	GO:0002690	0.0017641360656803233	2.75347e+16	56	103	7	10477	ENSSSCG00000006380,IL34,CXCL10,VEGFD,CCR7,CCL5,CXCL12
GO:BP	mononuclear cell migration	GO:0071674	0.0022362109147783557	2.65049e+16	112	103	9	10477	ENSSSCG00000006380,ICAM1,HSD3B7,IL34,CXCL10,CXCL11,CCR7,CCL5,CXCL12
GO:BP	cell chemotaxis	GO:0060326	0.002936277153093324	2.5322e+15	185	103	11	10477	ENSSSCG00000006380,HSD3B7,IL34,CSF3R,CXCL10,CXCL11,VEGFD,CCL19,CCR7,CCL5,CXCL12
GO:BP	response to biotic stimulus	GO:0009607	0.003480207887337586	2.45839e+16	681	103	21	10477	IDO1,IRF7,BATF2,C3,RSAD2,PENK,ENSSSCG00000006418,ISG15,UBD,CXCL9,CXCL10,CASP1,BATF3,VEGFD,ACOD1,DHX58,CCR7,ENSSSCG00000031292,DDX60,IFIT2,FAP
GO:BP	inflammatory response	GO:0006954	0.005509415286455859	2.25889e+16	327	103	14	10477	ENSSSCG00000006380,IDO1,ENSSSCG00000013369,C3,ACKR1,PLA2G2D,TREM2,PTGES,CASP1,APOA1,CCR7,CCL5,P2RX1,ADORA2A
GO:BP	immune response	GO:0006955	0.0068825278109355004	2.16225e+15	711	103	21	10477	ENSSSCG00000006380,B2M,IDO1,IRF7,ICAM1,C3,RSAD2,ENSSSCG00000006418,PAWR,ISG15,PLA2G2D,UBD,C2,CASP1,APOA1,PIGR,CCL19,ACOD1,DHX58,CCR7,ENSSSCG00000031292
GO:BP	response to other organism	GO:0051707	0.0071985056228771145	2.14276e+16	654	103	20	10477	IDO1,IRF7,BATF2,C3,RSAD2,PENK,ENSSSCG00000006418,ISG15,UBD,CXCL9,CXCL10,CASP1,BATF3,VEGFD,ACOD1,DHX58,CCR7,ENSSSCG00000031292,DDX60,IFIT2
GO:BP	response to external biotic stimulus	GO:0043207	0.0075381952933432535	2.12273e+16	656	103	20	10477	IDO1,IRF7,BATF2,C3,RSAD2,PENK,ENSSSCG00000006418,ISG15,UBD,CXCL9,CXCL10,CASP1,BATF3,VEGFD,ACOD1,DHX58,CCR7,ENSSSCG00000031292,DDX60,IFIT2
GO:BP	response to cytokine	GO:0034097	0.008423696106747125	2.0745e+15	492	103	17	10477	IRF7,ICAM1,ACKR1,ENSSSCG00000006418,IL34,ISG15,UBD,TREM2,CXCL10,CXCL11,PDE2A,CASP1,APOA1,CCR7,CCL5,SPOCK2,CXCL12
GO:BP	chemokine-mediated signaling pathway	GO:0070098	0.010686401584244986	197116850949575	28	103	5	10477	ACKR1,TREM2,CXCL10,CXCL11,CXCL12
GO:BP	biological process involved in interspecies interaction between organisms	GO:0044419	0.013950821852079581	1.8554e+16	806	103	22	10477	IDO1,IRF7,BATF2,ICAM1,C3,RSAD2,PENK,ENSSSCG00000006418,ISG15,UBD,CXCL9,CXCL10,CASP1,BATF3,VEGFD,ACE2,ACOD1,DHX58,CCR7,ENSSSCG00000031292,DDX60,IFIT2
GO:BP	regulation of leukocyte chemotaxis	GO:0002688	0.01416204111052557	1.84887e+16	76	103	7	10477	ENSSSCG00000006380,IL34,CXCL10,VEGFD,CCR7,CCL5,CXCL12
GO:BP	dendritic cell differentiation	GO:0097028	0.024819464664821822	1.60521e+16	33	103	5	10477	BATF2,UBD,TREM2,BATF3,CCR7
GO:BP	positive regulation of response to stimulus	GO:0048584	0.027160187703936727	1.56607e+15	1247	103	28	10477	ENSSSCG00000006380,B2M,IDO1,IRF7,ICAM1,C3,ZCWPW1,XDH,RSAD2,ENSSSCG00000006418,PAWR,IL34,UBD,C2,TREM2,ADAMTS3,CXCL10,SFRP2,CASP1,APOA1,VEGFD,ACOD1,DHX58,CCR7,CCL5,DDX60,ADORA2A,CXCL12
GO:BP	myeloid leukocyte migration	GO:0097529	0.02743510861443073	1.56169e+16	116	103	8	10477	ENSSSCG00000006380,IL34,CSF3R,CXCL10,VEGFD,CCR7,CCL5,CXCL12
GO:BP	regulation of acute inflammatory response to antigenic stimulus	GO:0002864	0.028226898234116605	1.54934e+16	6	103	3	10477	C3,PLA2G2D,CCR7
GO:BP	positive regulation of chemotaxis	GO:0050921	0.029746400780864893	1.52657e+16	85	103	7	10477	ENSSSCG00000006380,IL34,CXCL10,VEGFD,CCR7,CCL5,CXCL12
GO:BP	chemotaxis	GO:0006935	0.032850671380766076	1.48346e+16	332	103	13	10477	ENSSSCG00000006380,HSD3B7,IL34,CSF3R,CXCL9,CXCL10,CXCL11,APOA1,VEGFD,CCL19,CCR7,CCL5,CXCL12
GO:BP	cellular response to chemokine	GO:1990869	0.03342325848163071	1.47595e+16	35	103	5	10477	ACKR1,TREM2,CXCL10,CXCL11,CXCL12
GO:BP	response to chemokine	GO:1990868	0.03342325848163071	1.47595e+16	35	103	5	10477	ACKR1,TREM2,CXCL10,CXCL11,CXCL12
GO:BP	taxis	GO:0042330	0.03611517893717243	1.44231e+16	335	103	13	10477	ENSSSCG00000006380,HSD3B7,IL34,CSF3R,CXCL9,CXCL10,CXCL11,APOA1,VEGFD,CCL19,CCR7,CCL5,CXCL12
GO:BP	regulation of immune response	GO:0050776	0.040811881501748255	1.38921e+16	390	103	14	10477	ENSSSCG00000006380,B2M,IDO1,IRF7,C3,RSAD2,ENSSSCG00000006418,PAWR,PLA2G2D,C2,PIGR,ACOD1,DHX58,CCR7
GO:BP	response to stimulus	GO:0050896	0.04200200177265274	1.37673e+16	4803	103	68	10477	ENSSSCG00000006380,B2M,IDO1,PPP1R16B,SOD2,IRF7,BATF2,ENSSSCG00000013369,ICAM1,C3,CREB3L3,ENSSSCG00000039500,RASGRF2,ZCWPW1,HSD3B7,XDH,RSAD2,GPIHBP1,PREX2,PENK,ACKR1,ENSSSCG00000006418,VWF,PAWR,IL34,ADGRG3,ISG15,PLA2G2D,CSF3R,UBD,C2,TAP1,TREM2,PTGES,ADAMTSL2,RXFP1,ADAMTS3,CXCL9,CXCL10,CXCL11,SFRP2,PDE2A,CASP1,APOA1,FMO2,PIGR,TNN,BATF3,VEGFD,ACE2,PDK3,APLN,CCL19,ACOD1,DHX58,CNP,CCR7,CCL5,ENSSSCG000…
GO:CC	extracellular region	GO:0005576	2419.78	1.16162e+15	808	94	32	11657	B2M,SERPING1,ENSSSCG00000013369,ICAM1,C3,VWF,IL34,CCL22,CTRL,ISG15,PLA2G2D,ENSSSCG00000024161,ADAMTSL2,ADAMTS3,CXCL9,CXCL10,SFRP2,CASP1,APOA1,PIGR,VEGFD,ACE2,APLN,CCL19,ENSSSCG00000004180,LGALS3BP,CNP,CCL5,ENSSSCG00000031292,IGSF10,CCN6,FAP
GO:CC	extracellular space	GO:0005615	5.67562e+06	8.24599e+15	585	94	24	11657	SERPING1,ENSSSCG00000013369,ICAM1,C3,IL34,CCL22,CTRL,ENSSSCG00000024161,ADAMTS3,CXCL9,CXCL10,SFRP2,APOA1,PIGR,VEGFD,ACE2,CCL19,ENSSSCG00000004180,LGALS3BP,CNP,CCL5,ENSSSCG00000031292,CCN6,FAP
GO:CC	cell surface	GO:0009986	0.013316804758715807	1.8756e+15	442	94	13	11657	ENSSSCG00000006380,ICAM1,C3,GPIHBP1,ENSSSCG00000024161,NOTCH4,CXCL9,CXCL10,TNN,ACE2,CCR7,P2RX1,FAP
GO:CC	external side of plasma membrane	GO:0009897	0.021138477261909937	1.67493e+15	175	94	8	11657	ENSSSCG00000006380,ICAM1,GPIHBP1,ENSSSCG00000024161,CXCL9,CXCL10,CCR7,P2RX1
KEGG	Viral protein interaction with cytokine and cytokine receptor	KEGG:04061	0.0000016056536358685145	5.79435e+15	77	93	10	7848	IL34,CCL22,CXCL9,CXCL10,CXCL11,ENSSSCG00000036445,CCL19,CCR7,CCL5,CXCL12
KEGG	Cytokine-cytokine receptor interaction	KEGG:04060	0.00010170676308026082	399265016732523	250	93	14	7848	IL21R,IL34,CCL22,ENSSSCG00000037422,CSF3R,CXCL9,CXCL10,CXCL11,ENSSSCG00000036445,CCL19,CCR7,CCL5,CXCL12,ENSSSCG00000010448
KEGG	African trypanosomiasis	KEGG:05143	0.003223091928025502	249172730749888	33	93	5	7848	IDO1,IDO2,ICAM1,APOA1,ENSSSCG00000010448
KEGG	Chemokine signaling pathway	KEGG:04062	0.017227042416527578	1.76379e+16	174	93	9	7848	CCL22,CXCL9,CXCL10,CXCL11,ENSSSCG00000036445,CCL19,CCR7,CCL5,CXCL12
REAC	Chemokine receptors bind chemokines	REAC:R-SSC-380108	0.00003501051020221008	4.4558e+15	42	70	7	7152	CCL22,CXCL9,CXCL10,CXCL11,ENSSSCG00000036445,CCL19,CXCL12
REAC	Peptide ligand-binding receptors	REAC:R-SSC-375276	0.00004355827149991746	4.36093e+15	117	70	10	7152	PENK,ACKR1,CCL22,RXFP1,CXCL9,CXCL10,CXCL11,ENSSSCG00000036445,CCL19,CXCL12
REAC	Class A/1 (Rhodopsin-like receptors)	REAC:R-SSC-373076	0.0010338866388639437	2.98553e+16	204	70	11	7152	PENK,ACKR1,CCL22,RXFP1,CXCL9,CXCL10,CXCL11,ENSSSCG00000036445,CCL19,ADORA2A,CXCL12
REAC	Endosomal/Vacuolar pathway	REAC:R-SSC-1236977	0.0047277646935199695	2.32534e+16	6	70	3	7152	B2M,ENSSSCG00000001229,ENSSSCG00000024161
REAC	GPCR ligand binding	REAC:R-SSC-500792	0.0054824516814463795	2.26103e+16	243	70	11	7152	PENK,ACKR1,CCL22,RXFP1,CXCL9,CXCL10,CXCL11,ENSSSCG00000036445,CCL19,ADORA2A,CXCL12
REAC	DAP12 signaling	REAC:R-SSC-2424491	0.04467034563882473	1.34998e+16	29	70	4	7152	B2M,ENSSSCG00000001229,ENSSSCG00000024161,TREM2
HP	Panniculitis	HP:0012490	0.02458660073979669	1.6093e+16	21	36	4	4313	PSMB8,PSMB9,ENSSSCG00000010448,KIF11

## Sheet: PGJ2 vs LPS
source	term_name	term_id	adjusted_p_value	negative_log10_of_adjusted_p_value	term_size	query_size	intersection_size	effective_domain_size	intersections
GO:MF	cytokine activity	GO:0005125	0.00010190754633515353	3.99179e+15	75	108	9	8726	CSF2,IL1A,CSF1,ENSSSCG00000024759,EDN1,CXCL8,IL6,CSF3,CCL3L1
GO:MF	receptor ligand activity	GO:0048018	0.002193503305809601	2.65886e+16	168	108	11	8726	CSF2,PDGFA,IL1A,CSF1,IGF1,ENSSSCG00000024759,EDN1,CXCL8,IL6,CSF3,CCL3L1
GO:MF	signaling receptor activator activity	GO:0030546	0.0029052134562088977	2.53682e+16	173	108	11	8726	CSF2,PDGFA,IL1A,CSF1,IGF1,ENSSSCG00000024759,EDN1,CXCL8,IL6,CSF3,CCL3L1
GO:MF	receptor regulator activity	GO:0030545	0.0057708308101996324	2.23876e+16	186	108	11	8726	CSF2,PDGFA,IL1A,CSF1,IGF1,ENSSSCG00000024759,EDN1,CXCL8,IL6,CSF3,CCL3L1
GO:BP	regulation of macromolecule metabolic process	GO:0060255	0.00032442932790008257	348887989314937	3496	126	70	10477	IDO1,TCIM,TGIF2,ZNF217,KDM7A,CD44,CSF2,EGR1,SPINK6,PDGFA,SERPINE1,TFAP4,ZNF263,E4F1,IL1A,CYP26B1,ACTR2,FOSL2,RSAD2,TP53INP1,CHD7,PRKDC,NHLH1,FCRL3,ARHGEF11,ADAR,DDX20,CSF1,CCN1,IGF1,HNRNPL,ZNF628,EPHA2,ZC3H12A,EDN1,ETV7,NFKBIA,ARRDC4,FNIP2,CXCL8,OTUD4,RGS2,LEF1,CREBZF,MAML2,DDX6,IL6,GSAP,APLNR,AKAP17A,DAPK1,ZNF658,TNFAIP3,NRP1,PSPC1,ENSSSCG00000009338,MEOX1,CSF3,CCL3L1,EPM2AIP1,ENSSSCG00000011567…
GO:BP	regulation of signal transduction	GO:0009966	0.0004919372875416583	3.30809e+16	1728	126	44	10477	TCIM,CD44,TNFAIP8L1,CSF2,EGR1,PDGFA,SERPINE1,CYP26B1,SPTBN1,RSAD2,FCRL3,ADAR,CSF1,CCN1,MFNG,CHST11,IGF1,ENSSSCG00000024759,FRRS1L,EPHA2,UGCG,ZC3H12A,EDN1,NFKBIA,USP20,CXCL8,OTUD4,RGS2,LEF1,IL6,APLNR,DAPK1,TNFAIP3,NRP1,MAP3K14,CSF3,ENSSSCG00000011567,GHSR,DYRK1A,GADD45G,SH3RF1,TRIM8,TCF7L2,IGFBP5
GO:BP	positive regulation of macromolecule metabolic process	GO:0010604	0.0006450346323922987	3.19042e+16	2129	126	50	10477	IDO1,TCIM,KDM7A,CD44,CSF2,EGR1,PDGFA,SERPINE1,TFAP4,ZNF263,E4F1,IL1A,CYP26B1,ACTR2,FOSL2,RSAD2,TP53INP1,CHD7,PRKDC,NHLH1,FCRL3,ARHGEF11,ADAR,CSF1,CCN1,IGF1,ZC3H12A,EDN1,NFKBIA,ARRDC4,FNIP2,CXCL8,OTUD4,LEF1,MAML2,IL6,GSAP,APLNR,DAPK1,TNFAIP3,NRP1,MEOX1,CSF3,CCL3L1,EPM2AIP1,RAP2B,DYRK1A,GADD45G,ZNF268,TCF7L2
GO:BP	regulation of cell communication	GO:0010646	0.0008011891914879463	3.09626e+16	1948	126	47	10477	TCIM,CD44,TNFAIP8L1,CSF2,EGR1,PDGFA,SERPINE1,CYP26B1,SPTBN1,RSAD2,CHD7,FCRL3,ADAR,CSF1,CCN1,MFNG,CHST11,IGF1,ENSSSCG00000024759,FRRS1L,EPHA2,UGCG,ZC3H12A,EDN1,NFKBIA,USP20,CXCL8,OTUD4,RGS2,LEF1,IL6,APLNR,DAPK1,TNFAIP3,NRP1,MAP3K14,CSF3,DLG4,ENSSSCG00000011567,GHSR,DYRK1A,GADD45G,SH3RF1,RYR2,TRIM8,TCF7L2,IGFBP5
GO:BP	regulation of signaling	GO:0023051	0.000906346844868404	3.04271e+15	1956	126	47	10477	TCIM,CD44,TNFAIP8L1,CSF2,EGR1,PDGFA,SERPINE1,CYP26B1,SPTBN1,RSAD2,CHD7,FCRL3,ADAR,CSF1,CCN1,MFNG,CHST11,IGF1,ENSSSCG00000024759,FRRS1L,EPHA2,UGCG,ZC3H12A,EDN1,NFKBIA,USP20,CXCL8,OTUD4,RGS2,LEF1,IL6,APLNR,DAPK1,TNFAIP3,NRP1,MAP3K14,CSF3,DLG4,ENSSSCG00000011567,GHSR,DYRK1A,GADD45G,SH3RF1,RYR2,TRIM8,TCF7L2,IGFBP5
GO:BP	regulation of interleukin-1 beta production	GO:0032651	0.0014053747303989098	2.85221e+15	45	126	7	10477	EGR1,IGF1,ZC3H12A,IL6,TNFAIP3,CCL3L1,GHSR
GO:BP	interleukin-1 beta production	GO:0032611	0.0014053747303989098	2.85221e+15	45	126	7	10477	EGR1,IGF1,ZC3H12A,IL6,TNFAIP3,CCL3L1,GHSR
GO:BP	regulation of response to stimulus	GO:0048583	0.0016620264050855628	2.77936e+16	2261	126	51	10477	IDO1,TCIM,CD44,TNFAIP8L1,CSF2,EGR1,PDGFA,SERPINE1,CYP26B1,ACTR2,SPTBN1,RSAD2,PRKDC,FCRL3,ADAR,CSF1,CCN1,MFNG,CHST11,IGF1,ENSSSCG00000024759,FRRS1L,EPHA2,UGCG,ZC3H12A,EDN1,NFKBIA,USP20,CXCL8,OTUD4,RGS2,LEF1,IL6,APLNR,DAPK1,TNFAIP3,NRP1,PSPC1,MAP3K14,CSF3,CCL3L1,OXSR1,ENSSSCG00000011567,GHSR,NFKBIZ,DYRK1A,GADD45G,SH3RF1,TRIM8,TCF7L2,IGFBP5
GO:BP	cell death	GO:0008219	0.0019750070281567187	2.70443e+16	1096	126	32	10477	IDO1,TCIM,CD44,CSF2,EGR1,SERPINE1,TFAP4,IL1A,CYP26B1,TP53INP1,PRKDC,ADAR,DDX20,CSF1,CCN1,DOCK8,CHST11,IGF1,EPHA2,ZC3H12A,SUSD6,LEF1,IL6,DAPK1,TNFAIP3,NRP1,CCL3L1,ENSSSCG00000011567,GADD45G,SH3RF1,ZNF268,RYR2
GO:BP	cellular response to cytokine stimulus	GO:0071345	0.0020399021839081874	2.69039e+16	445	126	19	10477	CSF2,EGR1,IL1A,ACTR2,ADAR,CSF1,DOCK8,ENSSSCG00000024759,UGCG,ZC3H12A,EDN1,NFKBIA,CXCL8,OTUD4,LEF1,IL6,DAPK1,CSF3,OXSR1
GO:BP	regulation of gene expression	GO:0010468	0.0021849400201301387	2.66056e+15	2625	126	56	10477	IDO1,TCIM,TGIF2,ZNF217,KDM7A,CSF2,EGR1,SERPINE1,TFAP4,ZNF263,E4F1,IL1A,CYP26B1,ACTR2,FOSL2,RSAD2,TP53INP1,CHD7,PRKDC,NHLH1,FCRL3,ARHGEF11,ADAR,DDX20,CSF1,CCN1,IGF1,HNRNPL,ZNF628,EPHA2,ZC3H12A,EDN1,ETV7,NFKBIA,FNIP2,CXCL8,LEF1,CREBZF,MAML2,DDX6,IL6,AKAP17A,DAPK1,ZNF658,TNFAIP3,PSPC1,MEOX1,CSF3,CCL3L1,ENSSSCG00000011567,GHSR,DYRK1A,ZNF268,TRIM8,TCF7L2,IGFBP5
GO:BP	regulation of nitrogen compound metabolic process	GO:0051171	0.002541748597053635	2.59487e+15	3141	126	63	10477	TCIM,TGIF2,ZNF217,KDM7A,CD44,CSF2,EGR1,SPINK6,PDGFA,SERPINE1,TFAP4,ZNF263,E4F1,IL1A,ACTR2,FOSL2,TP53INP1,CHD7,PRKDC,NHLH1,FCRL3,ARHGEF11,ADAR,DDX20,CSF1,CCN1,IGF1,HNRNPL,ZNF628,ZC3H12A,EDN1,ETV7,NFKBIA,ARRDC4,FNIP2,OTUD4,RGS2,LEF1,CREBZF,MAML2,DDX6,IL6,GSAP,APLNR,AKAP17A,DAPK1,ZNF658,TNFAIP3,NRP1,PSPC1,ENSSSCG00000009338,MEOX1,CSF3,CCL3L1,ENSSSCG00000011567,RAP2B,DYRK1A,GADD45G,SH3RF1,ZNF268,TRIM…
GO:BP	positive regulation of metabolic process	GO:0009893	0.0025856996942550704	2.58742e+16	2293	126	51	10477	IDO1,TCIM,KDM7A,CD44,CSF2,EGR1,PDGFA,SERPINE1,TFAP4,ZNF263,E4F1,IL1A,CYP26B1,ACTR2,FOSL2,RSAD2,TP53INP1,CHD7,PRKDC,NHLH1,FCRL3,ARHGEF11,ADAR,CSF1,CCN1,IGF1,ZC3H12A,EDN1,NFKBIA,ARRDC4,FNIP2,CXCL8,OTUD4,LEF1,MAML2,IL6,GSAP,APLNR,DAPK1,TNFAIP3,NRP1,MEOX1,CSF3,CCL3L1,EPM2AIP1,RAP2B,DYRK1A,GADD45G,ZNF268,TRIM8,TCF7L2
GO:BP	positive regulation of biological process	GO:0048518	0.0029311735294504297	2.53296e+16	3760	126	71	10477	IDO1,TCIM,TGIF2,KDM7A,CD44,CSF2,EGR1,PDGFA,SERPINE1,TFAP4,ZNF263,E4F1,IL1A,CYP26B1,ACTR2,FOSL2,RSAD2,TP53INP1,CHD7,PRKDC,NHLH1,FCRL3,ARHGEF11,ADAR,DDX20,CSF1,CCN1,MFNG,DOCK8,IGF1,ENSSSCG00000024759,EPHA2,ZC3H12A,EDN1,NFKBIA,ARRDC4,TAPT1,FNIP2,CXCL8,OTUD4,RGS2,LEF1,MAML2,DDX6,IL6,GSAP,APLNR,DAPK1,TNFAIP3,NRP1,PSPC1,OLFM4,MAP3K14,MEOX1,CSF3,CCL3L1,EPM2AIP1,OXSR1,KLHL18,CACNA1D,ENSSSCG00000011567,RA…
GO:BP	regulation of primary metabolic process	GO:0080090	0.0035290136289912615	2.45235e+16	3243	126	64	10477	TCIM,TGIF2,ZNF217,KDM7A,CD44,CSF2,EGR1,SPINK6,PDGFA,SERPINE1,TFAP4,ZNF263,E4F1,IL1A,ACTR2,FOSL2,TP53INP1,CHD7,PRKDC,NHLH1,FCRL3,ARHGEF11,ADAR,DDX20,CSF1,CCN1,IGF1,HNRNPL,ZNF628,ZC3H12A,EDN1,ETV7,NFKBIA,ARRDC4,FNIP2,OTUD4,RGS2,LEF1,CREBZF,MAML2,DDX6,IL6,GSAP,APLNR,AKAP17A,DAPK1,ZNF658,TNFAIP3,NRP1,PSPC1,ENSSSCG00000009338,MEOX1,CSF3,CCL3L1,EPM2AIP1,ENSSSCG00000011567,RAP2B,DYRK1A,GADD45G,SH3RF1,ZN…
GO:BP	interleukin-1 production	GO:0032612	0.003864153476864021	2.41295e+15	52	126	7	10477	EGR1,IGF1,ZC3H12A,IL6,TNFAIP3,CCL3L1,GHSR
GO:BP	regulation of interleukin-1 production	GO:0032652	0.003864153476864021	2.41295e+15	52	126	7	10477	EGR1,IGF1,ZC3H12A,IL6,TNFAIP3,CCL3L1,GHSR
GO:BP	regulation of apoptotic process	GO:0042981	0.003974343487396666	2.40073e+16	805	126	26	10477	IDO1,TCIM,CD44,CSF2,EGR1,SERPINE1,TFAP4,TP53INP1,PRKDC,ADAR,DDX20,CCN1,DOCK8,CHST11,IGF1,ZC3H12A,LEF1,IL6,DAPK1,TNFAIP3,NRP1,CCL3L1,ENSSSCG00000011567,GADD45G,SH3RF1,ZNF268
GO:BP	programmed cell death	GO:0012501	0.003999135600780485	2.39803e+15	1020	126	30	10477	IDO1,TCIM,CD44,CSF2,EGR1,SERPINE1,TFAP4,IL1A,CYP26B1,TP53INP1,PRKDC,ADAR,DDX20,CCN1,DOCK8,CHST11,IGF1,EPHA2,ZC3H12A,LEF1,IL6,DAPK1,TNFAIP3,NRP1,CCL3L1,ENSSSCG00000011567,GADD45G,SH3RF1,ZNF268,RYR2
GO:BP	negative regulation of macromolecule metabolic process	GO:0010605	0.004173859750016655	2.37946e+16	1611	126	40	10477	IDO1,TGIF2,ZNF217,CD44,CSF2,EGR1,SPINK6,SERPINE1,TFAP4,ZNF263,E4F1,TP53INP1,PRKDC,FCRL3,ADAR,DDX20,IGF1,EPHA2,ZC3H12A,EDN1,ETV7,FNIP2,CXCL8,RGS2,LEF1,CREBZF,DDX6,IL6,DAPK1,ZNF658,TNFAIP3,PSPC1,ENSSSCG00000009338,ENSSSCG00000011567,GHSR,DYRK1A,SH3RF1,ZNF268,TCF7L2,IGFBP5
GO:BP	negative regulation of apoptotic process	GO:0043066	0.004382472416818152	235828080866517	514	126	20	10477	IDO1,TCIM,CD44,CSF2,SERPINE1,PRKDC,ADAR,CCN1,DOCK8,CHST11,IGF1,ZC3H12A,LEF1,IL6,DAPK1,TNFAIP3,NRP1,ENSSSCG00000011567,SH3RF1,ZNF268
GO:BP	positive regulation of cellular metabolic process	GO:0031325	0.004532973179343754	234361685056352	2000	126	46	10477	TCIM,KDM7A,CD44,CSF2,EGR1,PDGFA,TFAP4,ZNF263,E4F1,IL1A,ACTR2,FOSL2,TP53INP1,CHD7,PRKDC,NHLH1,FCRL3,ARHGEF11,CSF1,CCN1,IGF1,ZC3H12A,EDN1,NFKBIA,ARRDC4,FNIP2,CXCL8,OTUD4,LEF1,MAML2,IL6,GSAP,APLNR,DAPK1,TNFAIP3,NRP1,MEOX1,CSF3,CCL3L1,EPM2AIP1,RAP2B,DYRK1A,GADD45G,ZNF268,TRIM8,TCF7L2
GO:BP	positive regulation of response to external stimulus	GO:0032103	0.005230174539465752	2.28148e+15	229	126	13	10477	IDO1,SERPINE1,PRKDC,CSF1,NFKBIA,CXCL8,IL6,NRP1,PSPC1,CCL3L1,OXSR1,GHSR,NFKBIZ
GO:BP	apoptotic process	GO:0006915	0.005656028576134678	2.24749e+16	982	126	29	10477	IDO1,TCIM,CD44,CSF2,EGR1,SERPINE1,TFAP4,IL1A,TP53INP1,PRKDC,ADAR,DDX20,CCN1,DOCK8,CHST11,IGF1,EPHA2,ZC3H12A,LEF1,IL6,DAPK1,TNFAIP3,NRP1,CCL3L1,ENSSSCG00000011567,GADD45G,SH3RF1,ZNF268,RYR2
GO:BP	negative regulation of cell death	GO:0060548	0.005853864086908749	2.23256e+16	571	126	21	10477	IDO1,TCIM,CD44,CSF2,SERPINE1,PRKDC,ADAR,CSF1,CCN1,DOCK8,CHST11,IGF1,ZC3H12A,LEF1,IL6,DAPK1,TNFAIP3,NRP1,ENSSSCG00000011567,SH3RF1,ZNF268
GO:BP	positive regulation of cellular process	GO:0048522	0.005927579296100513	2.22712e+16	3439	126	66	10477	IDO1,TCIM,TGIF2,KDM7A,CD44,CSF2,EGR1,PDGFA,SERPINE1,TFAP4,ZNF263,E4F1,IL1A,CYP26B1,ACTR2,FOSL2,RSAD2,TP53INP1,CHD7,PRKDC,NHLH1,FCRL3,ARHGEF11,DDX20,CSF1,CCN1,MFNG,DOCK8,IGF1,ENSSSCG00000024759,EPHA2,ZC3H12A,EDN1,NFKBIA,ARRDC4,TAPT1,FNIP2,CXCL8,OTUD4,LEF1,MAML2,DDX6,IL6,GSAP,APLNR,DAPK1,TNFAIP3,NRP1,OLFM4,MAP3K14,MEOX1,CSF3,CCL3L1,EPM2AIP1,OXSR1,KLHL18,ENSSSCG00000011567,RAP2B,GHSR,DYRK1A,GADD45G,…
GO:BP	negative regulation of programmed cell death	GO:0043069	0.00717284796788143	2.14431e+16	531	126	20	10477	IDO1,TCIM,CD44,CSF2,SERPINE1,PRKDC,ADAR,CCN1,DOCK8,CHST11,IGF1,ZC3H12A,LEF1,IL6,DAPK1,TNFAIP3,NRP1,ENSSSCG00000011567,SH3RF1,ZNF268
GO:BP	regulation of smooth muscle cell proliferation	GO:0048660	0.0072655359921217424	2.13873e+16	57	126	7	10477	PRKDC,IGF1,EDN1,IL6,TNFAIP3,TCF7L2,IGFBP5
GO:BP	regulation of programmed cell death	GO:0043067	0.007443660848964735	2.12821e+16	833	126	26	10477	IDO1,TCIM,CD44,CSF2,EGR1,SERPINE1,TFAP4,TP53INP1,PRKDC,ADAR,DDX20,CCN1,DOCK8,CHST11,IGF1,ZC3H12A,LEF1,IL6,DAPK1,TNFAIP3,NRP1,CCL3L1,ENSSSCG00000011567,GADD45G,SH3RF1,ZNF268
GO:BP	response to cytokine	GO:0034097	0.008905471841547915	2.05034e+15	492	126	19	10477	CSF2,EGR1,IL1A,ACTR2,ADAR,CSF1,DOCK8,ENSSSCG00000024759,UGCG,ZC3H12A,EDN1,NFKBIA,CXCL8,OTUD4,LEF1,IL6,DAPK1,CSF3,OXSR1
GO:BP	smooth muscle cell proliferation	GO:0048659	0.009190293456279579	2.03667e+16	59	126	7	10477	PRKDC,IGF1,EDN1,IL6,TNFAIP3,TCF7L2,IGFBP5
GO:BP	regulation of cell death	GO:0010941	0.009483467602945609	2.02303e+15	898	126	27	10477	IDO1,TCIM,CD44,CSF2,EGR1,SERPINE1,TFAP4,TP53INP1,PRKDC,ADAR,DDX20,CSF1,CCN1,DOCK8,CHST11,IGF1,ZC3H12A,LEF1,IL6,DAPK1,TNFAIP3,NRP1,CCL3L1,ENSSSCG00000011567,GADD45G,SH3RF1,ZNF268
GO:BP	regulation of protein metabolic process	GO:0051246	0.009542436545367112	2.02034e+16	1478	126	37	10477	TCIM,CD44,CSF2,EGR1,SPINK6,PDGFA,SERPINE1,TFAP4,PRKDC,FCRL3,ADAR,CSF1,CCN1,IGF1,ZC3H12A,EDN1,NFKBIA,ARRDC4,FNIP2,OTUD4,RGS2,DDX6,IL6,GSAP,APLNR,DAPK1,TNFAIP3,NRP1,ENSSSCG00000009338,CSF3,ENSSSCG00000011567,RAP2B,DYRK1A,GADD45G,SH3RF1,TCF7L2,IGFBP5
GO:BP	regulation of metabolic process	GO:0019222	0.009848103083695653	2.00665e+15	3794	126	70	10477	IDO1,TCIM,TGIF2,ZNF217,KDM7A,CD44,CSF2,EGR1,SPINK6,PDGFA,SERPINE1,TFAP4,ZNF263,E4F1,IL1A,CYP26B1,ACTR2,FOSL2,RSAD2,TP53INP1,CHD7,PRKDC,NHLH1,FCRL3,ARHGEF11,ADAR,DDX20,CSF1,CCN1,IGF1,HNRNPL,ZNF628,EPHA2,ZC3H12A,EDN1,ETV7,NFKBIA,ARRDC4,FNIP2,CXCL8,OTUD4,RGS2,LEF1,CREBZF,MAML2,DDX6,IL6,GSAP,APLNR,AKAP17A,DAPK1,ZNF658,TNFAIP3,NRP1,PSPC1,ENSSSCG00000009338,MEOX1,CSF3,CCL3L1,EPM2AIP1,ENSSSCG00000011567…
GO:BP	negative regulation of gene expression	GO:0010629	0.010025198412319756	1.99891e+16	543	126	20	10477	IDO1,SERPINE1,TFAP4,TP53INP1,FCRL3,ADAR,IGF1,EPHA2,ZC3H12A,CXCL8,LEF1,CREBZF,DDX6,IL6,DAPK1,TNFAIP3,ENSSSCG00000011567,GHSR,DYRK1A,IGFBP5
GO:BP	cell activation	GO:0001775	0.010268507731123477	1.98849e+16	592	126	21	10477	IDO1,TCIM,CD44,CSF2,EGR1,PDGFA,CYP26B1,RSAD2,CHD7,PRKDC,FCRL3,MFNG,DOCK8,IGF1,ENSSSCG00000024759,ZC3H12A,CXCL8,LEF1,IL6,TNFAIP3,RAP2B
GO:BP	negative regulation of signal transduction	GO:0009968	0.011003807265878941	1.95846e+15	798	126	25	10477	TCIM,CD44,TNFAIP8L1,CSF2,EGR1,SERPINE1,CYP26B1,FCRL3,ADAR,CHST11,IGF1,EPHA2,ZC3H12A,NFKBIA,CXCL8,OTUD4,RGS2,APLNR,TNFAIP3,NRP1,ENSSSCG00000011567,DYRK1A,SH3RF1,TCF7L2,IGFBP5
GO:BP	negative regulation of cellular process	GO:0048523	0.011019131686652802	1.95785e+15	2973	126	59	10477	IDO1,TCIM,TGIF2,ZNF217,CD44,TNFAIP8L1,CSF2,EGR1,SPINK6,PDGFA,SERPINE1,TFAP4,ZNF263,E4F1,IL1A,CYP26B1,TP53INP1,CHD7,PRKDC,FCRL3,ADAR,DDX20,CSF1,CCN1,RND1,DOCK8,CHST11,IGF1,EPHA2,ZC3H12A,EDN1,ETV7,NFKBIA,FNIP2,CXCL8,OTUD4,RGS2,LEF1,CREBZF,DDX6,IL6,APLNR,DAPK1,ZNF658,TNFAIP3,NRP1,PSPC1,ENSSSCG00000009338,OXSR1,ENSSSCG00000011493,ENSSSCG00000011567,RAP2B,DYRK1A,SH3RF1,ZNF268,MMP11,RYR2,TCF7L2,IGFBP5
GO:BP	biological process involved in interspecies interaction between organisms	GO:0044419	0.01309618157078934	1.88286e+15	806	126	25	10477	IDO1,SERPINE1,TFAP4,ACTR2,RSAD2,CHD7,PENK,PRKDC,ADAR,ENSSSCG00000024759,EPHA2,ZC3H12A,NFKBIA,CXCL8,LEF1,CREBZF,DDX6,IL6,DAPK1,TNFAIP3,NRP1,PSPC1,MAP3K14,CCL8,TRIM8
GO:BP	response to organic substance	GO:0010033	0.013303560622752357	1.87603e+15	1624	126	39	10477	IDO1,CD44,CSF2,EGR1,SERPINE1,TFAP4,IL1A,CYP26B1,ACTR2,TP53INP1,GDAP1,PRKDC,ADAR,CSF1,CCN1,DOCK8,CHST11,IGF1,ENSSSCG00000024759,EPHA2,UGCG,ZC3H12A,EDN1,CYP1A1,NFKBIA,CXCL8,OTUD4,LEF1,RBBP5,IL6,DAPK1,TNFAIP3,NRP1,CSF3,EPM2AIP1,OXSR1,GHSR,RYR2,IGFBP5
GO:BP	negative regulation of interleukin-1 beta production	GO:0032691	0.013474434187840332	1.87049e+16	12	126	4	10477	IGF1,ZC3H12A,TNFAIP3,GHSR
GO:BP	regulation of cellular metabolic process	GO:0031323	0.0139870593679922	1.85427e+15	3366	126	64	10477	TCIM,TGIF2,ZNF217,KDM7A,CD44,CSF2,EGR1,SPINK6,PDGFA,SERPINE1,TFAP4,ZNF263,E4F1,IL1A,ACTR2,FOSL2,TP53INP1,CHD7,PRKDC,NHLH1,FCRL3,ARHGEF11,ADAR,DDX20,CSF1,CCN1,IGF1,HNRNPL,ZNF628,ZC3H12A,EDN1,ETV7,NFKBIA,ARRDC4,FNIP2,CXCL8,OTUD4,RGS2,LEF1,CREBZF,MAML2,DDX6,IL6,GSAP,APLNR,AKAP17A,DAPK1,ZNF658,TNFAIP3,NRP1,PSPC1,ENSSSCG00000009338,MEOX1,CSF3,CCL3L1,EPM2AIP1,RAP2B,DYRK1A,GADD45G,SH3RF1,ZNF268,TRIM8,TC…
GO:BP	positive regulation of nitrogen compound metabolic process	GO:0051173	0.015366289250368013	1.81343e+16	1891	126	43	10477	TCIM,KDM7A,CD44,CSF2,EGR1,PDGFA,TFAP4,ZNF263,E4F1,IL1A,ACTR2,FOSL2,TP53INP1,CHD7,PRKDC,NHLH1,FCRL3,ARHGEF11,CSF1,CCN1,IGF1,ZC3H12A,EDN1,NFKBIA,ARRDC4,FNIP2,OTUD4,LEF1,MAML2,IL6,GSAP,APLNR,DAPK1,TNFAIP3,NRP1,MEOX1,CSF3,CCL3L1,RAP2B,DYRK1A,GADD45G,ZNF268,TCF7L2
GO:BP	cellular response to chemical stimulus	GO:0070887	0.01576827766063018	1.80222e+16	1699	126	40	10477	CD44,CSF2,EGR1,SERPINE1,TFAP4,IL1A,CYP26B1,ACTR2,TP53INP1,PRKDC,ADAR,CSF1,LRRC8D,CCN1,DOCK8,CHST11,IGF1,ENSSSCG00000024759,EPHA2,UGCG,ZC3H12A,EDN1,CYP1A1,NFKBIA,CXCL8,OTUD4,LEF1,IL6,DAPK1,ZNF658,TNFAIP3,NRP1,CSF3,CCL3L1,DLG4,OXSR1,ENSSSCG00000011567,GHSR,RYR2,IGFBP5
GO:BP	negative regulation of biological process	GO:0048519	0.016502504820191374	1.78245e+15	3231	126	62	10477	IDO1,TCIM,TGIF2,ZNF217,CD44,TNFAIP8L1,CSF2,EGR1,SPINK6,PDGFA,SERPINE1,TFAP4,ZNF263,E4F1,IL1A,CYP26B1,RSAD2,TP53INP1,CHD7,PRKDC,FCRL3,ADAR,DDX20,CSF1,CCN1,RND1,DOCK8,CHST11,IGF1,EPHA2,ZC3H12A,EDN1,ETV7,NFKBIA,FNIP2,CXCL8,OTUD4,RGS2,LEF1,CREBZF,DDX6,IL6,APLNR,DAPK1,ZNF658,TNFAIP3,NRP1,PSPC1,ENSSSCG00000009338,OXSR1,ENSSSCG00000011493,ENSSSCG00000011567,RAP2B,GHSR,DYRK1A,SH3RF1,ZNF268,MMP11,RYR2,TRI…
GO:BP	negative regulation of metabolic process	GO:0009892	0.01666812516847674	1.77811e+16	1767	126	41	10477	IDO1,TGIF2,ZNF217,CD44,CSF2,EGR1,SPINK6,PDGFA,SERPINE1,TFAP4,ZNF263,E4F1,TP53INP1,PRKDC,FCRL3,ADAR,DDX20,IGF1,EPHA2,ZC3H12A,EDN1,ETV7,FNIP2,CXCL8,RGS2,LEF1,CREBZF,DDX6,IL6,DAPK1,ZNF658,TNFAIP3,PSPC1,ENSSSCG00000009338,ENSSSCG00000011567,GHSR,DYRK1A,SH3RF1,ZNF268,TCF7L2,IGFBP5
GO:BP	cellular response to organic substance	GO:0071310	0.021790307199515618	1.66174e+16	1347	126	34	10477	CD44,CSF2,EGR1,SERPINE1,TFAP4,IL1A,CYP26B1,ACTR2,TP53INP1,PRKDC,ADAR,CSF1,CCN1,DOCK8,CHST11,IGF1,ENSSSCG00000024759,UGCG,ZC3H12A,EDN1,CYP1A1,NFKBIA,CXCL8,OTUD4,LEF1,IL6,DAPK1,TNFAIP3,NRP1,CSF3,OXSR1,GHSR,RYR2,IGFBP5
GO:BP	intracellular signal transduction	GO:0035556	0.02336383493358179	1.63146e+16	1291	126	33	10477	TCIM,CD44,TNFAIP8L1,PDGFA,TFAP4,PRKDC,FCRL3,ARHGEF11,CSF1,CCN1,IGF1,ENSSSCG00000024759,EPHA2,ZC3H12A,EDN1,NFKBIA,CXCL8,RGS2,IL6,APLNR,DAPK1,TNFAIP3,NRP1,MAP3K14,CSF3,OXSR1,RAP2B,DYRK1A,GADD45G,RYR2,TRIM8,TCF7L2,IGFBP5
GO:BP	defense response	GO:0006952	0.023773647301291608	1.6239e+15	728	126	23	10477	IDO1,SERPINE1,IL1A,CYP26B1,ACTR2,RSAD2,PENK,PRKDC,ADAR,IGF1,ENSSSCG00000024759,EPHA2,ZC3H12A,NFKBIA,IL6,DAPK1,TNFAIP3,PSPC1,MAP3K14,CCL3L1,GHSR,NFKBIZ,TRIM8
GO:BP	positive regulation of protein metabolic process	GO:0051247	0.027370817710698794	1.56271e+16	896	126	26	10477	TCIM,CD44,CSF2,PDGFA,TFAP4,PRKDC,FCRL3,CSF1,CCN1,IGF1,ZC3H12A,EDN1,NFKBIA,ARRDC4,FNIP2,IL6,GSAP,APLNR,DAPK1,TNFAIP3,NRP1,CSF3,RAP2B,DYRK1A,GADD45G,TCF7L2
GO:BP	regulation of cellular protein metabolic process	GO:0032268	0.03175754999074272	1.49815e+16	1371	126	34	10477	TCIM,CD44,CSF2,EGR1,SPINK6,PDGFA,SERPINE1,TFAP4,PRKDC,FCRL3,ADAR,CSF1,CCN1,IGF1,ZC3H12A,EDN1,NFKBIA,ARRDC4,FNIP2,OTUD4,RGS2,DDX6,IL6,APLNR,DAPK1,TNFAIP3,NRP1,ENSSSCG00000009338,CSF3,RAP2B,DYRK1A,GADD45G,SH3RF1,IGFBP5
GO:BP	negative regulation of cell communication	GO:0010648	0.03262069174281661	1.48651e+16	850	126	25	10477	TCIM,CD44,TNFAIP8L1,CSF2,EGR1,SERPINE1,CYP26B1,FCRL3,ADAR,CHST11,IGF1,EPHA2,ZC3H12A,NFKBIA,CXCL8,OTUD4,RGS2,APLNR,TNFAIP3,NRP1,ENSSSCG00000011567,DYRK1A,SH3RF1,TCF7L2,IGFBP5
GO:BP	response to stress	GO:0006950	0.03417247386395733	146632357997866	1951	126	43	10477	IDO1,TCIM,CD44,EGR1,PDGFA,SERPINE1,TFAP4,IL1A,CYP26B1,ACTR2,RSAD2,TP53INP1,PENK,PRKDC,ADAR,CSF1,LRRC8D,CCN1,IGF1,ENSSSCG00000024759,EPHA2,ZC3H12A,EDN1,MORF4L1,NFKBIA,SUSD6,CXCL8,RBBP5,IL6,DAPK1,TNFAIP3,PSPC1,MAP3K14,CCL3L1,OXSR1,ENSSSCG00000011567,RAP2B,GHSR,NFKBIZ,DYRK1A,GADD45G,RYR2,TRIM8
GO:BP	negative regulation of signaling	GO:0023057	0.03531538733519434	1.45204e+16	854	126	25	10477	TCIM,CD44,TNFAIP8L1,CSF2,EGR1,SERPINE1,CYP26B1,FCRL3,ADAR,CHST11,IGF1,EPHA2,ZC3H12A,NFKBIA,CXCL8,OTUD4,RGS2,APLNR,TNFAIP3,NRP1,ENSSSCG00000011567,DYRK1A,SH3RF1,TCF7L2,IGFBP5
GO:BP	cellular macromolecule metabolic process	GO:0044260	0.04736243995344933	1.32457e+16	4433	126	76	10477	TCIM,TGIF2,ZNF217,KDM7A,CD44,CSF2,EGR1,SPINK6,PDGFA,SERPINE1,XYLT1,TFAP4,ZNF263,E4F1,IL1A,ACTR2,SPTBN1,FOSL2,TP53INP1,CHD7,PRKDC,NHLH1,FCRL3,ARHGEF11,ADAR,DDX20,CSF1,CCN1,CHST11,IGF1,ZNF628,KLHL21,UGCG,ZC3H12A,EDN1,ETV7,MORF4L1,NFKBIA,ARRDC4,POMT2,USP20,FNIP2,CXCL8,OTUD4,RGS2,LEF1,CREBZF,MAML2,DDX6,RBBP5,IL6,APLNR,DAPK1,ZNF658,TNFAIP3,NRP1,PSPC1,ENSSSCG00000009338,MEOX1,CSF3,CCL3L1,EPM2AIP1,OXSR1…
GO:BP	negative regulation of interleukin-1 production	GO:0032692	0.04772663995306856	1.32124e+16	16	126	4	10477	IGF1,ZC3H12A,TNFAIP3,GHSR
GO:BP	regulation of protein modification process	GO:0031399	0.0497340782827385	1.30335e+16	984	126	27	10477	TCIM,CD44,CSF2,EGR1,PDGFA,TFAP4,PRKDC,FCRL3,ADAR,CSF1,CCN1,IGF1,ZC3H12A,EDN1,ARRDC4,FNIP2,OTUD4,RGS2,IL6,APLNR,TNFAIP3,NRP1,ENSSSCG00000009338,CSF3,RAP2B,DYRK1A,GADD45G
GO:CC	contractile fiber	GO:0043292	0.031001401933707717	1.50862e+16	102	127	7	11657	MYH3,IDO1,MYH7B,SPTBN1,SVIL,SCO1,RYR2
KEGG	TNF signaling pathway	KEGG:04668	0.000001478176296556246	583027376617422	105	87	11	7848	CSF2,ENSSSCG00000039214,ENSSSCG00000006286,CSF1,EDN1,NFKBIA,CXCL2,IL6,TNFAIP3,MAP3K14,ENSSSCG00000010448
KEGG	AGE-RAGE signaling pathway in diabetic complications	KEGG:04933	0.00009941969181445742	400252758744011	98	87	9	7848	EGR1,SERPINE1,ENSSSCG00000039214,IL1A,ENSSSCG00000006286,EDN1,PIM1,CXCL8,IL6
KEGG	Rheumatoid arthritis	KEGG:05323	0.0002119145043621476	3.67384e+15	80	87	8	7848	CSF2,ENSSSCG00000039214,IL1A,CSF1,CXCL8,CXCL2,IL6,CCL3L1
KEGG	IL-17 signaling pathway	KEGG:04657	0.0003074431481681197	3.51224e+15	84	87	8	7848	CSF2,ENSSSCG00000039214,NFKBIA,CXCL8,CXCL2,IL6,TNFAIP3,CSF3
KEGG	Cytokine-cytokine receptor interaction	KEGG:04060	0.0015138828937693656	2.81991e+16	250	87	12	7848	CSF2,ENSSSCG00000039214,IL1A,CSF1,CXCL8,CXCL2,IL6,CSF3,CCL3L1,CCL8,GHSR,ENSSSCG00000010448
KEGG	Viral protein interaction with cytokine and cytokine receptor	KEGG:04061	0.0017593056026784923	275465871424978	77	87	7	7848	CSF1,CXCL8,CXCL2,IL6,CCL3L1,CCL8,GHSR
KEGG	African trypanosomiasis	KEGG:05143	0.0023567232823846858	2.62769e+16	33	87	5	7848	IDO1,ENSSSCG00000039214,ENSSSCG00000006286,IL6,ENSSSCG00000010448
KEGG	Hematopoietic cell lineage	KEGG:04640	0.002454479573436462	2.61004e+15	81	87	7	7848	CD44,CSF2,ENSSSCG00000039214,IL1A,CSF1,IL6,CSF3
KEGG	Influenza A	KEGG:05164	0.003111043461159831	2.50709e+16	149	87	9	7848	ENSSSCG00000039214,IL1A,RSAD2,ADAR,NFKBIA,CXCL8,IL6,GHSR,ENSSSCG00000010448
KEGG	MAPK signaling pathway	KEGG:04010	0.004477226302258997	2.34899e+15	279	87	12	7848	PDGFA,ENSSSCG00000039214,IL1A,CSF1,DUSP16,IGF1,EPHA2,RAPGEF2,MAP3K14,CACNA1D,GADD45G,ENSSSCG00000010448
KEGG	NF-kappa B signaling pathway	KEGG:04064	0.006882616280973153	2.16225e+16	95	87	7	7848	ENSSSCG00000039214,NFKBIA,CXCL8,CXCL2,TNFAIP3,MAP3K14,GADD45G
KEGG	Pathways in cancer	KEGG:05200	0.007981815258235252	2.0979e+15	497	87	16	7848	PMAIP1,PDGFA,ARHGEF11,IGF1,EDN1,PIM1,NFKBIA,CXCL8,LEF1,IL6,DAPK1,ENSSSCG00000011567,GADD45G,CCDC6,ENSSSCG00000010448,TCF7L2
KEGG	Chagas disease	KEGG:05142	0.00894701723349074	2.04832e+15	99	87	7	7848	SERPINE1,ENSSSCG00000039214,NFKBIA,CXCL8,IL6,CCL3L1,ENSSSCG00000010448
KEGG	Malaria	KEGG:05144	0.01092842664212185	1.96144e+16	45	87	5	7848	ENSSSCG00000039214,ENSSSCG00000006286,CXCL8,IL6,CSF3
KEGG	Graft-versus-host disease	KEGG:05332	0.023028829595967002	163772813380866	29	87	4	7848	ENSSSCG00000039214,IL1A,IL6,ENSSSCG00000010448
KEGG	Osteoclast differentiation	KEGG:04380	0.025381773856245543	1.59548e+16	117	87	7	7848	ENSSSCG00000028461,ENSSSCG00000039214,IL1A,FOSL2,CSF1,NFKBIA,MAP3K14
KEGG	Legionellosis	KEGG:05134	0.026159747951294388	1.58237e+16	54	87	5	7848	ENSSSCG00000039214,NFKBIA,CXCL8,CXCL2,IL6
KEGG	Measles	KEGG:05162	0.039877522094019284	1.39927e+15	126	87	7	7848	ENSSSCG00000039214,IL1A,ADAR,NFKBIA,IL6,TNFAIP3,ENSSSCG00000010448
KEGG	Transcriptional misregulation in cancer	KEGG:05202	0.04067483155615642	1.39067e+16	166	87	8	7848	CSF2,PDGFA,IGF1,ETV7,CXCL8,IL6,NFKBIZ,GADD45G

## Sheet: PIO vs LPS
source	term_name	term_id	adjusted_p_value	negative_log10_of_adjusted_p_value	term_size	query_size	intersection_size	effective_domain_size	intersections
GO:MF	cytokine activity	GO:0005125	0.015041705210117044	1.8227e+16	75	300	11	8726	BMP2,CSF2,CSF1,ENSSSCG00000024759,EDN1,TNF,IL25,IL6,CCL3L1,WNT5A,THPO
GO:MF	transcription regulatory region sequence-specific DNA binding	GO:0000976	0.04771206400126915	1.32137e+15	639	300	40	8726	MLXIPL,PRDM16,FOXS1,E2F1,ZNF217,ZNF277,ENSSSCG00000028997,HOXA5,EGR1,TFAP4,E4F1,MXD1,FOSL2,DNMT3A,SOX11,CHD7,SNAI2,SP1,FOXF1,HNRNPL,HIF3A,CASZ1,PRDM2,HEYL,E2F3,TNF,NFYA,LEF1,ZBTB16,ZNF202,HNRNPU,KLF6,UBTF,MEOX1,VEZF1,BACH1,TBX3,EGR2,TCF7L2,HOXD4
GO:MF	regulatory region nucleic acid binding	GO:0001067	0.04933313805304048	1.30686e+16	640	300	40	8726	MLXIPL,PRDM16,FOXS1,E2F1,ZNF217,ZNF277,ENSSSCG00000028997,HOXA5,EGR1,TFAP4,E4F1,MXD1,FOSL2,DNMT3A,SOX11,CHD7,SNAI2,SP1,FOXF1,HNRNPL,HIF3A,CASZ1,PRDM2,HEYL,E2F3,TNF,NFYA,LEF1,ZBTB16,ZNF202,HNRNPU,KLF6,UBTF,MEOX1,VEZF1,BACH1,TBX3,EGR2,TCF7L2,HOXD4
GO:BP	regulation of gene expression	GO:0010468	0.00011560861580990719	3.93701e+16	2625	350	132	10477	SKOR1,MLXIPL,COMP,PRDM16,PIWIL2,PIK3R1,IDO1,TCIM,BMP2,FOXS1,E2F1,TGIF2,ZNF217,KDM7A,CREB5,ENSSSCG00000028997,HOXA5,MAGEL2,LDLRAD3,CTR9,INSR,PTPRS,CLK4,ENSSSCG00000014242,CSF2,EGR1,SERPINE1,GLYR1,TFAP4,CREBBP,E4F1,PKD1,SAMD4A,CYP26B1,MXD1,FOSL2,DNMT3A,RSAD2,SOX11,TP53INP1,LY96,CHD7,SNAI2,ARHGEF11,EFNA1,ADAR,IL6R,MLLT11,CSF1,PTBP2,ZNF326,NFAM1,NR4A1,SP1,SENP1,FOXF1,ZNF423,HNRNPL,MEGF8,C5AR1,ENSSSCG…
GO:BP	regulation of RNA metabolic process	GO:0051252	0.00016530856663523073	3.7817e+15	1996	350	107	10477	SKOR1,MLXIPL,PRDM16,PIK3R1,TCIM,BMP2,FOXS1,E2F1,TGIF2,ZNF217,KDM7A,CREB5,ENSSSCG00000028997,HOXA5,MAGEL2,CTR9,INSR,CLK4,ENSSSCG00000014242,CSF2,EGR1,GLYR1,TFAP4,CREBBP,E4F1,PKD1,MXD1,FOSL2,DNMT3A,SOX11,TP53INP1,CHD7,SNAI2,ARHGEF11,EFNA1,MLLT11,PTBP2,ZNF326,NFAM1,NR4A1,SP1,SENP1,FOXF1,ZNF423,HNRNPL,ENSSSCG00000047112,CASZ1,PRDM2,THRAP3,ZC3H12A,HEYL,MYSM1,EDN1,JARID2,E2F3,ZKSCAN8,TNF,NFYA,IL25,RBM2…
GO:BP	regulation of nitrogen compound metabolic process	GO:0051171	0.00024507607159769923	3.6107e+16	3141	350	150	10477	SKOR1,MLXIPL,PRDM16,PIWIL2,PIK3R1,TCIM,RASSF2,BMP2,FOXS1,E2F1,TGIF2,PFDN4,ZNF217,PMEPA1,KDM7A,CREB5,ENSSSCG00000028997,HOXA5,MAGEL2,LDLRAD3,CD44,CTR9,INSR,GADD45B,CLK4,ENSSSCG00000014242,CSF2,EGR1,SPINK6,PDGFA,SERPINE1,GLYR1,TFAP4,CREBBP,E4F1,PKD1,RPS2,SAMD4A,MXD1,FOSL2,DNMT3A,SOX11,TP53INP1,CHD7,SNAI2,ARHGEF11,EFNA1,ADAR,IL6R,MLLT11,LRIG2,CSF1,PTBP2,ZNF326,NFAM1,NR4A1,SP1,SENP1,APAF1,FOXF1,ZNF42…
GO:BP	positive regulation of macromolecule metabolic process	GO:0010604	0.0003773185063511431	3.42329e+15	2129	350	111	10477	MLXIPL,PRDM16,PIWIL2,PIK3R1,IDO1,TCIM,RASSF2,BMP2,E2F1,KDM7A,CREB5,ENSSSCG00000028997,HOXA5,CD44,CTR9,INSR,GADD45B,CSF2,EGR1,PDGFA,SERPINE1,GLYR1,TFAP4,CREBBP,E4F1,PKD1,RPS2,SAMD4A,CYP26B1,FOSL2,RSAD2,SOX11,TP53INP1,LY96,CHD7,ARHGEF11,EFNA1,ADAR,IL6R,MLLT11,CSF1,NR4A1,SP1,SENP1,APAF1,FOXF1,ZNF423,C5AR1,CASZ1,PRDM2,EYA3,THRAP3,ZC3H12A,HEYL,MYSM1,EDN1,JARID2,E2F3,TNF,PPP2R5D,CEMIP,FURIN,IL25,ARRDC4…
GO:BP	positive regulation of RNA biosynthetic process	GO:1902680	0.0004412049637505081	3.35536e+16	1050	350	66	10477	MLXIPL,PRDM16,PIK3R1,BMP2,E2F1,KDM7A,CREB5,ENSSSCG00000028997,HOXA5,EGR1,GLYR1,TFAP4,CREBBP,E4F1,PKD1,FOSL2,SOX11,TP53INP1,CHD7,ARHGEF11,MLLT11,NR4A1,SP1,SENP1,FOXF1,ZNF423,CASZ1,PRDM2,THRAP3,ZC3H12A,HEYL,MYSM1,EDN1,E2F3,TNF,IL25,SLC30A9,LEF1,MAML2,ZBTB16,ETV1,IL6,ZBTB18,HNRNPU,NOTCH1,ENSSSCG00000027115,KLF6,RASL11A,MRPL12,MEOX1,SKAP1,VEZF1,CCL3L1,MYOCD,WNT5A,DLL1,EAF2,BACH1,ZNF268,TBX3,EGR2,KAT6…
GO:BP	positive regulation of nucleic acid-templated transcription	GO:1903508	0.0004412049637505081	3.35536e+16	1050	350	66	10477	MLXIPL,PRDM16,PIK3R1,BMP2,E2F1,KDM7A,CREB5,ENSSSCG00000028997,HOXA5,EGR1,GLYR1,TFAP4,CREBBP,E4F1,PKD1,FOSL2,SOX11,TP53INP1,CHD7,ARHGEF11,MLLT11,NR4A1,SP1,SENP1,FOXF1,ZNF423,CASZ1,PRDM2,THRAP3,ZC3H12A,HEYL,MYSM1,EDN1,E2F3,TNF,IL25,SLC30A9,LEF1,MAML2,ZBTB16,ETV1,IL6,ZBTB18,HNRNPU,NOTCH1,ENSSSCG00000027115,KLF6,RASL11A,MRPL12,MEOX1,SKAP1,VEZF1,CCL3L1,MYOCD,WNT5A,DLL1,EAF2,BACH1,ZNF268,TBX3,EGR2,KAT6…
GO:BP	positive regulation of transcription, DNA-templated	GO:0045893	0.0004412049637505081	3.35536e+16	1050	350	66	10477	MLXIPL,PRDM16,PIK3R1,BMP2,E2F1,KDM7A,CREB5,ENSSSCG00000028997,HOXA5,EGR1,GLYR1,TFAP4,CREBBP,E4F1,PKD1,FOSL2,SOX11,TP53INP1,CHD7,ARHGEF11,MLLT11,NR4A1,SP1,SENP1,FOXF1,ZNF423,CASZ1,PRDM2,THRAP3,ZC3H12A,HEYL,MYSM1,EDN1,E2F3,TNF,IL25,SLC30A9,LEF1,MAML2,ZBTB16,ETV1,IL6,ZBTB18,HNRNPU,NOTCH1,ENSSSCG00000027115,KLF6,RASL11A,MRPL12,MEOX1,SKAP1,VEZF1,CCL3L1,MYOCD,WNT5A,DLL1,EAF2,BACH1,ZNF268,TBX3,EGR2,KAT6…
GO:BP	regulation of nucleobase-containing compound metabolic process	GO:0019219	0.0004661691448136236	3.33146e+15	2163	350	112	10477	SKOR1,MLXIPL,PRDM16,PIK3R1,TCIM,BMP2,FOXS1,E2F1,TGIF2,ZNF217,KDM7A,CREB5,ENSSSCG00000028997,HOXA5,MAGEL2,CTR9,INSR,CLK4,ENSSSCG00000014242,CSF2,EGR1,GLYR1,TFAP4,CREBBP,E4F1,PKD1,MXD1,FOSL2,DNMT3A,SOX11,TP53INP1,CHD7,SNAI2,ARHGEF11,EFNA1,MLLT11,PTBP2,ZNF326,NFAM1,NR4A1,SP1,SENP1,APAF1,FOXF1,ZNF423,HNRNPL,ENSSSCG00000047112,CASZ1,PRDM2,EYA3,THRAP3,ZC3H12A,HEYL,MYSM1,EDN1,JARID2,DEK,E2F3,ZKSCAN8,TNF…
GO:BP	transcription, DNA-templated	GO:0006351	0.0004916838415375617	3.30831e+16	1912	350	102	10477	SKOR1,MLXIPL,PRDM16,PIK3R1,TCIM,BMP2,FOXS1,E2F1,TGIF2,ZNF217,KDM7A,CREB5,ENSSSCG00000028997,HOXA5,MAGEL2,CTR9,INSR,ENSSSCG00000014242,CSF2,EGR1,GLYR1,TFAP4,CREBBP,E4F1,PKD1,MXD1,FOSL2,DNMT3A,SOX11,TP53INP1,CHD7,SNAI2,ARHGEF11,EFNA1,MLLT11,ZNF326,NFAM1,NR4A1,SP1,SENP1,FOXF1,ZNF423,HIF3A,C5AR1,ENSSSCG00000047112,CASZ1,PRDM2,THRAP3,ZC3H12A,HEYL,MYSM1,EDN1,JARID2,E2F3,ZKSCAN8,TNF,NFYA,IL25,SLC30A9,FN…
GO:BP	nucleic acid-templated transcription	GO:0097659	0.0005457061441197253	3.26304e+16	1916	350	102	10477	SKOR1,MLXIPL,PRDM16,PIK3R1,TCIM,BMP2,FOXS1,E2F1,TGIF2,ZNF217,KDM7A,CREB5,ENSSSCG00000028997,HOXA5,MAGEL2,CTR9,INSR,ENSSSCG00000014242,CSF2,EGR1,GLYR1,TFAP4,CREBBP,E4F1,PKD1,MXD1,FOSL2,DNMT3A,SOX11,TP53INP1,CHD7,SNAI2,ARHGEF11,EFNA1,MLLT11,ZNF326,NFAM1,NR4A1,SP1,SENP1,FOXF1,ZNF423,HIF3A,C5AR1,ENSSSCG00000047112,CASZ1,PRDM2,THRAP3,ZC3H12A,HEYL,MYSM1,EDN1,JARID2,E2F3,ZKSCAN8,TNF,NFYA,IL25,SLC30A9,FN…
GO:BP	positive regulation of nitrogen compound metabolic process	GO:0051173	0.0005461369267013457	3.2627e+16	1891	350	101	10477	MLXIPL,PRDM16,PIWIL2,PIK3R1,TCIM,RASSF2,BMP2,E2F1,KDM7A,CREB5,ENSSSCG00000028997,HOXA5,CD44,CTR9,INSR,GADD45B,CSF2,EGR1,PDGFA,GLYR1,TFAP4,CREBBP,E4F1,PKD1,RPS2,SAMD4A,FOSL2,SOX11,TP53INP1,CHD7,ARHGEF11,EFNA1,IL6R,MLLT11,CSF1,NR4A1,SP1,SENP1,APAF1,FOXF1,ZNF423,CASZ1,PRDM2,EYA3,THRAP3,ZC3H12A,HEYL,MYSM1,EDN1,JARID2,E2F3,TNF,PPP2R5D,CEMIP,IL25,ARRDC4,SLC30A9,FNIP2,OTUD4,LEF1,MAML2,ZBTB16,ETV1,IL6,GS…
GO:BP	RNA biosynthetic process	GO:0032774	0.0006374540248764563	3.19555e+16	1922	350	102	10477	SKOR1,MLXIPL,PRDM16,PIK3R1,TCIM,BMP2,FOXS1,E2F1,TGIF2,ZNF217,KDM7A,CREB5,ENSSSCG00000028997,HOXA5,MAGEL2,CTR9,INSR,ENSSSCG00000014242,CSF2,EGR1,GLYR1,TFAP4,CREBBP,E4F1,PKD1,MXD1,FOSL2,DNMT3A,SOX11,TP53INP1,CHD7,SNAI2,ARHGEF11,EFNA1,MLLT11,ZNF326,NFAM1,NR4A1,SP1,SENP1,FOXF1,ZNF423,HIF3A,C5AR1,ENSSSCG00000047112,CASZ1,PRDM2,THRAP3,ZC3H12A,HEYL,MYSM1,EDN1,JARID2,E2F3,ZKSCAN8,TNF,NFYA,IL25,SLC30A9,FN…
GO:BP	regulation of primary metabolic process	GO:0080090	0.0006695733089965727	3.1742e+16	3243	350	152	10477	SKOR1,MLXIPL,PRDM16,PIWIL2,NLN,PIK3R1,TCIM,RASSF2,BMP2,FOXS1,E2F1,TGIF2,PFDN4,ZNF217,PMEPA1,KDM7A,CREB5,ENSSSCG00000028997,HOXA5,MAGEL2,LDLRAD3,CD44,CTR9,INSR,GADD45B,CLK4,ENSSSCG00000014242,CSF2,EGR1,SPINK6,PDGFA,SERPINE1,GLYR1,TFAP4,CREBBP,E4F1,PKD1,RPS2,SAMD4A,MXD1,FOSL2,DNMT3A,SOX11,TP53INP1,CHD7,SNAI2,ARHGEF11,EFNA1,ADAR,IL6R,MLLT11,LRIG2,CSF1,PTBP2,ZNF326,NFAM1,NR4A1,SP1,SENP1,APAF1,FOXF1,Z…
GO:BP	regulation of macromolecule metabolic process	GO:0060255	0.0007152068997339396	3.14557e+15	3496	350	161	10477	SKOR1,MLXIPL,COMP,PRDM16,PIWIL2,PIK3R1,IDO1,TCIM,RASSF2,BMP2,FOXS1,E2F1,TGIF2,PFDN4,ZNF217,PMEPA1,KDM7A,CREB5,ENSSSCG00000028997,HOXA5,MAGEL2,LDLRAD3,CD44,CTR9,INSR,PTPRS,GADD45B,CLK4,ENSSSCG00000014242,CSF2,EGR1,SPINK6,PDGFA,SERPINE1,GLYR1,TFAP4,CREBBP,E4F1,PKD1,RPS2,SAMD4A,CYP26B1,MXD1,FOSL2,DNMT3A,RSAD2,SOX11,TP53INP1,LY96,CHD7,SNAI2,ARHGEF11,EFNA1,ADAR,IL6R,MLLT11,LRIG2,CSF1,PTBP2,ZNF326,NFAM…
GO:BP	regulation of transcription, DNA-templated	GO:0006355	0.000918000081348461	3.03716e+15	1836	350	98	10477	SKOR1,MLXIPL,PRDM16,PIK3R1,TCIM,BMP2,FOXS1,E2F1,TGIF2,ZNF217,KDM7A,CREB5,ENSSSCG00000028997,HOXA5,MAGEL2,CTR9,INSR,ENSSSCG00000014242,CSF2,EGR1,GLYR1,TFAP4,CREBBP,E4F1,PKD1,MXD1,FOSL2,DNMT3A,SOX11,TP53INP1,CHD7,SNAI2,ARHGEF11,EFNA1,MLLT11,ZNF326,NFAM1,NR4A1,SP1,SENP1,FOXF1,ZNF423,ENSSSCG00000047112,CASZ1,PRDM2,THRAP3,ZC3H12A,HEYL,MYSM1,EDN1,JARID2,E2F3,ZKSCAN8,TNF,NFYA,IL25,SLC30A9,FNIP2,LEF1,CRE…
GO:BP	regulation of nucleic acid-templated transcription	GO:1903506	0.0010182295142986022	2.99215e+16	1840	350	98	10477	SKOR1,MLXIPL,PRDM16,PIK3R1,TCIM,BMP2,FOXS1,E2F1,TGIF2,ZNF217,KDM7A,CREB5,ENSSSCG00000028997,HOXA5,MAGEL2,CTR9,INSR,ENSSSCG00000014242,CSF2,EGR1,GLYR1,TFAP4,CREBBP,E4F1,PKD1,MXD1,FOSL2,DNMT3A,SOX11,TP53INP1,CHD7,SNAI2,ARHGEF11,EFNA1,MLLT11,ZNF326,NFAM1,NR4A1,SP1,SENP1,FOXF1,ZNF423,ENSSSCG00000047112,CASZ1,PRDM2,THRAP3,ZC3H12A,HEYL,MYSM1,EDN1,JARID2,E2F3,ZKSCAN8,TNF,NFYA,IL25,SLC30A9,FNIP2,LEF1,CRE…
GO:BP	regulation of RNA biosynthetic process	GO:2001141	0.0010448648978347637	2.98094e+16	1841	350	98	10477	SKOR1,MLXIPL,PRDM16,PIK3R1,TCIM,BMP2,FOXS1,E2F1,TGIF2,ZNF217,KDM7A,CREB5,ENSSSCG00000028997,HOXA5,MAGEL2,CTR9,INSR,ENSSSCG00000014242,CSF2,EGR1,GLYR1,TFAP4,CREBBP,E4F1,PKD1,MXD1,FOSL2,DNMT3A,SOX11,TP53INP1,CHD7,SNAI2,ARHGEF11,EFNA1,MLLT11,ZNF326,NFAM1,NR4A1,SP1,SENP1,FOXF1,ZNF423,ENSSSCG00000047112,CASZ1,PRDM2,THRAP3,ZC3H12A,HEYL,MYSM1,EDN1,JARID2,E2F3,ZKSCAN8,TNF,NFYA,IL25,SLC30A9,FNIP2,LEF1,CRE…
GO:BP	positive regulation of cellular metabolic process	GO:0031325	0.0012767257205263834	2.8939e+16	2000	350	104	10477	MLXIPL,PRDM16,PIWIL2,PIK3R1,TCIM,RASSF2,BMP2,E2F1,KDM7A,CREB5,ENSSSCG00000028997,HOXA5,CD44,CTR9,RNF152,INSR,GADD45B,CSF2,EGR1,PDGFA,GLYR1,TFAP4,CREBBP,E4F1,PKD1,RPS2,SAMD4A,FOSL2,SOX11,TP53INP1,CHD7,ARHGEF11,EFNA1,IL6R,MLLT11,CSF1,NR4A1,SP1,SENP1,APAF1,FOXF1,ZNF423,CASZ1,PRDM2,EYA3,THRAP3,ZC3H12A,HEYL,MYSM1,EDN1,JARID2,E2F3,TNF,PPP2R5D,CEMIP,IL25,ARRDC4,SLC30A9,FNIP2,OTUD4,LEF1,MAML2,ZBTB16,ETV1…
GO:BP	positive regulation of macromolecule biosynthetic process	GO:0010557	0.0012779397976064612	2.89349e+16	1173	350	70	10477	MLXIPL,PRDM16,PIWIL2,PIK3R1,BMP2,E2F1,KDM7A,CREB5,ENSSSCG00000028997,HOXA5,INSR,EGR1,GLYR1,TFAP4,CREBBP,E4F1,PKD1,SAMD4A,FOSL2,SOX11,TP53INP1,CHD7,ARHGEF11,MLLT11,NR4A1,SP1,SENP1,FOXF1,ZNF423,CASZ1,PRDM2,THRAP3,ZC3H12A,HEYL,MYSM1,EDN1,E2F3,TNF,IL25,SLC30A9,LEF1,MAML2,ZBTB16,ETV1,IL6,ZBTB18,HNRNPU,NOTCH1,ENSSSCG00000027115,KLF6,RASL11A,MRPL12,MEOX1,SKAP1,VEZF1,CCL3L1,MYOCD,EPM2AIP1,WNT5A,DLL1,EAF2…
GO:BP	positive regulation of RNA metabolic process	GO:0051254	0.001458725593470614	2.83603e+16	1108	350	67	10477	MLXIPL,PRDM16,PIK3R1,BMP2,E2F1,KDM7A,CREB5,ENSSSCG00000028997,HOXA5,EGR1,GLYR1,TFAP4,CREBBP,E4F1,PKD1,FOSL2,SOX11,TP53INP1,CHD7,ARHGEF11,MLLT11,NR4A1,SP1,SENP1,FOXF1,ZNF423,CASZ1,PRDM2,THRAP3,ZC3H12A,HEYL,MYSM1,EDN1,E2F3,TNF,IL25,SLC30A9,LEF1,MAML2,ZBTB16,ETV1,IL6,ZBTB18,HNRNPU,NOTCH1,ENSSSCG00000027115,KLF6,RASL11A,MRPL12,MEOX1,SKAP1,VEZF1,CCL3L1,MYOCD,WNT5A,DLL1,EAF2,BACH1,DYRK1A,ZNF268,TBX3,EG…
GO:BP	programmed cell death	GO:0012501	0.0016172621598970125	2.79122e+15	1020	350	63	10477	UMOD,COMP,PIK3R1,IDO1,TCIM,RASSF2,BMP2,ENSSSCG00000004703,E2F1,PLCG1,DIDO1,HOXA5,CD44,PHLPP1,CSF2,EGR1,SERPINE1,ATP2A1,TFAP4,MAL,CYP26B1,BIRC6,TP53INP1,SNAI2,EFNA1,ADAR,MLLT11,NR4A1,DOCK8,SENP1,CHST11,APAF1,MLKL,EPHA2,ZC3H12A,E2F3,TNF,SYNGAP1,ACIN1,RBM25,RPS3A,LEF1,ENSSSCG00000014996,ZBTB16,IL6,NOTCH1,DAPK1,TNFAIP3,NRP1,VNN1,NAA16,CCL3L1,NOS2,MYOCD,WNT5A,ENSSSCG00000011567,DLL1,ENSSSCG00000035037…
GO:BP	muscle structure development	GO:0061061	0.0019807057933714624	2.70318e+15	359	350	31	10477	COMP,NLN,BMP2,EGR1,MYH11,SEMA4C,CYP26B1,SOX11,CHD7,NR4A1,FOXF1,HEYL,EDN1,TNF,LEF1,ETV1,HNRNPU,NOTCH1,SVIL,MYOCD,WNT5A,DLL1,ENSSSCG00000035037,TBX3,SMAD7,RYR2,EGR2,TCF7L2,TANC1,IGFBP5,ENSSSCG00000032522
GO:BP	cell death	GO:0008219	0.002080678542097371	2.6818e+16	1096	350	66	10477	UMOD,COMP,PIK3R1,IDO1,TCIM,RASSF2,BMP2,ENSSSCG00000004703,E2F1,PLCG1,DIDO1,HOXA5,CD44,PHLPP1,CSF2,EGR1,SERPINE1,ATP2A1,TFAP4,MAL,CYP26B1,BIRC6,SOX11,TP53INP1,SNAI2,EFNA1,ADAR,MLLT11,CSF1,NR4A1,DOCK8,SENP1,CHST11,APAF1,MLKL,EPHA2,ZC3H12A,E2F3,TNF,SYNGAP1,ACIN1,SUSD6,RBM25,RPS3A,LEF1,ENSSSCG00000014996,ZBTB16,IL6,NOTCH1,DAPK1,TNFAIP3,NRP1,VNN1,NAA16,CCL3L1,NOS2,MYOCD,WNT5A,ENSSSCG00000011567,DLL1,E…
GO:BP	muscle tissue development	GO:0060537	0.0022843110062048646	2.64124e+15	238	350	24	10477	NLN,BMP2,EGR1,MYH11,CYP26B1,SOX11,CHD7,NR4A1,HEYL,EDN1,LEF1,HNRNPU,NOTCH1,SVIL,GJC1,MYOCD,WNT5A,DLL1,ENSSSCG00000035037,TBX3,SMAD7,RYR2,EGR2,IGFBP5
GO:BP	striated muscle tissue development	GO:0014706	0.0027900991246936307	255438036714119	224	350	23	10477	NLN,BMP2,EGR1,MYH11,CYP26B1,SOX11,CHD7,NR4A1,HEYL,EDN1,LEF1,HNRNPU,NOTCH1,SVIL,GJC1,MYOCD,WNT5A,DLL1,ENSSSCG00000035037,TBX3,SMAD7,RYR2,EGR2
GO:BP	apoptotic process	GO:0006915	0.004405665820632822	2.35599e+16	982	350	60	10477	UMOD,COMP,PIK3R1,IDO1,TCIM,RASSF2,BMP2,ENSSSCG00000004703,E2F1,PLCG1,DIDO1,HOXA5,CD44,PHLPP1,CSF2,EGR1,SERPINE1,ATP2A1,TFAP4,MAL,BIRC6,TP53INP1,SNAI2,EFNA1,ADAR,MLLT11,NR4A1,DOCK8,SENP1,CHST11,APAF1,EPHA2,ZC3H12A,E2F3,TNF,SYNGAP1,ACIN1,RBM25,RPS3A,LEF1,ENSSSCG00000014996,ZBTB16,IL6,NOTCH1,DAPK1,TNFAIP3,NRP1,VNN1,NAA16,CCL3L1,MYOCD,WNT5A,ENSSSCG00000011567,DLL1,ENSSSCG00000035037,GADD45G,SH3RF1,ZN…
GO:BP	positive regulation of nucleobase-containing compound metabolic process	GO:0045935	0.004918188820731839	2.30819e+16	1217	350	70	10477	MLXIPL,PRDM16,PIK3R1,BMP2,E2F1,KDM7A,CREB5,ENSSSCG00000028997,HOXA5,INSR,EGR1,GLYR1,TFAP4,CREBBP,E4F1,PKD1,FOSL2,SOX11,TP53INP1,CHD7,ARHGEF11,MLLT11,NR4A1,SP1,SENP1,FOXF1,ZNF423,CASZ1,PRDM2,EYA3,THRAP3,ZC3H12A,HEYL,MYSM1,EDN1,E2F3,TNF,IL25,SLC30A9,OTUD4,LEF1,MAML2,ZBTB16,ETV1,IL6,ZBTB18,HNRNPU,NOTCH1,ENSSSCG00000027115,KLF6,RASL11A,MRPL12,MEOX1,SKAP1,VEZF1,CCL3L1,MYOCD,WNT5A,DLL1,EAF2,BACH1,DYRK1…
GO:BP	positive regulation of metabolic process	GO:0009893	0.005272623951248229	2.27797e+15	2293	350	113	10477	MLXIPL,PRDM16,PIWIL2,PIK3R1,IDO1,TCIM,RASSF2,BMP2,E2F1,KDM7A,CREB5,ENSSSCG00000028997,HOXA5,CD44,CTR9,RNF152,INSR,GADD45B,CSF2,EGR1,PDGFA,SERPINE1,GLYR1,TFAP4,CREBBP,E4F1,PKD1,RPS2,SAMD4A,CYP26B1,FOSL2,RSAD2,SOX11,TP53INP1,LY96,CHD7,ARHGEF11,EFNA1,ADAR,IL6R,MLLT11,CSF1,NR4A1,SP1,SENP1,APAF1,FOXF1,ZNF423,C5AR1,CASZ1,PRDM2,EYA3,THRAP3,ZC3H12A,HEYL,MYSM1,EDN1,JARID2,E2F3,TNF,PPP2R5D,CEMIP,FURIN,IL25…
GO:BP	positive regulation of cellular biosynthetic process	GO:0031328	0.006036242735033246	2.21923e+16	1224	350	70	10477	MLXIPL,PRDM16,PIWIL2,PIK3R1,BMP2,E2F1,KDM7A,CREB5,ENSSSCG00000028997,HOXA5,INSR,EGR1,GLYR1,TFAP4,CREBBP,E4F1,PKD1,SAMD4A,FOSL2,SOX11,TP53INP1,CHD7,ARHGEF11,MLLT11,NR4A1,SP1,SENP1,FOXF1,ZNF423,CASZ1,PRDM2,THRAP3,ZC3H12A,HEYL,MYSM1,EDN1,E2F3,TNF,IL25,SLC30A9,LEF1,MAML2,ZBTB16,ETV1,IL6,ZBTB18,HNRNPU,NOTCH1,ENSSSCG00000027115,KLF6,RASL11A,MRPL12,MEOX1,SKAP1,VEZF1,CCL3L1,MYOCD,EPM2AIP1,WNT5A,DLL1,EAF2…
GO:BP	cell surface receptor signaling pathway	GO:0007166	0.006064173211086329	2.21723e+16	1513	350	82	10477	SKOR1,UMOD,COMP,PRDM16,PIK3R1,TCIM,RASSF2,BMP2,TGIF2,PLCG1,PMEPA1,CHSY1,CTR9,INSR,CSF2,EGR1,PDGFA,GIGYF1,SERPINE1,CREBBP,PKD1,MAL,SEMA4C,BIRC6,SOX11,LY96,SNAI2,EFNA1,ADAR,IL6R,MLLT11,TRIM33,LRIG2,CSF1,MFNG,AMHR2,CHST11,FOXF1,ENSSSCG00000024759,NDRG4,AMFR,ZNF423,MEGF8,C5AR1,FRRS1L,EPHA2,UGCG,ZC3H12A,HEYL,RAB14,EDN1,TNF,RASL11B,OTUD4,LRIT3,LEF1,SESN3,MAML2,IL6,SEMA3E,TEDC1,EGFL7,NOTCH1,DAPK1,TNFAIP…
GO:BP	positive regulation of biological process	GO:0048518	0.0074902552072042446	2.1255e+15	3760	350	166	10477	MLXIPL,COMP,PRDM16,PIWIL2,PIK3R1,SEMA6D,IDO1,TCIM,RASSF2,BMP2,FOXS1,E2F1,TGIF2,PLCG1,KDM7A,CREB5,ENSSSCG00000028997,HOXA5,CHSY1,MAGEL2,CD44,CTR9,RNF152,INSR,GADD45B,CEP120,CSF2,EGR1,PDGFA,SERPINE1,KCTD7,ATP2A1,GLYR1,TFAP4,CREBBP,E4F1,PKD1,RPS2,MAL,SAMD4A,SEMA4C,CYP26B1,BIRC6,FOSL2,RSAD2,SOX11,TP53INP1,LY96,CHD7,SNAI2,ARHGEF11,EFNA1,ADAR,IL6R,MLLT11,LRIG2,CSF1,BRD1,MFNG,NR4A1,DOCK8,SP1,A2M,SENP1,A…
GO:BP	negative regulation of signal transduction	GO:0009968	0.007988844799984428	20975160158379	798	350	51	10477	SKOR1,PRDM16,TCIM,RASSF2,BMP2,PMEPA1,CD44,PHLPP1,RNF152,PTPRS,TNFAIP8L1,CSF2,EGR1,SERPINE1,CYP26B1,BIRC6,PSCA,SNAI2,EFNA1,ADAR,TRIM33,CHST11,NDRG4,AMFR,MEGF8,EPHA2,OTUD3,ZC3H12A,HEYL,SZT2,TNF,RASL11B,OTUD4,RGS2,SESN3,EGFL7,NOTCH1,FBP1,TNFAIP3,NRP1,VNN1,MYOCD,LTF,WNT5A,ENSSSCG00000011567,ROBO1,DYRK1A,SH3RF1,SMAD7,TCF7L2,IGFBP5
GO:BP	negative regulation of biological process	GO:0048519	0.008144068200989283	2.08916e+16	3231	350	147	10477	SKOR1,MLXIPL,COMP,PRDM16,PIWIL2,PIK3R1,SEMA6D,IDO1,TCIM,RASSF2,BMP2,ENSSSCG00000004703,FOXS1,E2F1,TGIF2,PLCG1,PFDN4,ZNF217,PMEPA1,ENSSSCG00000028997,HOXA5,CHSY1,MAGEL2,CD44,CTR9,PHLPP1,RNF152,PTPRS,TNFAIP8L1,GADD45B,CSF2,EGR1,SPINK6,PDGFA,SERPINE1,TFAP4,CREBBP,E4F1,PKD1,CYP26B1,MXD1,BIRC6,DNMT3A,RSAD2,SOX11,PSCA,TP53INP1,CHD7,SNAI2,EFNA1,ADAR,TNFAIP8L2,TRIM33,LRIG2,CSF1,PTBP2,RND1,NR4A1,DOCK8,KLF…
GO:BP	regulation of cellular macromolecule biosynthetic process	GO:2000112	0.009329537395105662	2.03014e+16	2085	350	104	10477	SKOR1,MLXIPL,PRDM16,PIWIL2,PIK3R1,TCIM,BMP2,FOXS1,E2F1,TGIF2,ZNF217,KDM7A,CREB5,ENSSSCG00000028997,HOXA5,MAGEL2,CTR9,INSR,ENSSSCG00000014242,CSF2,EGR1,GLYR1,TFAP4,CREBBP,E4F1,PKD1,SAMD4A,MXD1,FOSL2,DNMT3A,SOX11,TP53INP1,CHD7,SNAI2,ARHGEF11,EFNA1,MLLT11,ZNF326,NFAM1,NR4A1,SP1,SENP1,FOXF1,ZNF423,ENSSSCG00000047112,CASZ1,PRDM2,THRAP3,ZC3H12A,HEYL,MYSM1,EDN1,JARID2,E2F3,ZKSCAN8,TNF,NFYA,IL25,SLC30A9,…
GO:BP	tissue development	GO:0009888	0.00948282031906745	2.02306e+15	1216	350	69	10477	UMOD,COMP,NLN,BMP2,HOXA5,CHSY1,CD44,CTR9,PTPRS,KLHL3,EGR1,MYH11,SERPINE1,PKD1,CCDC154,SLC20A1,SEMA4C,CYP26B1,BIRC6,FOSL2,SOX11,CHD7,SNAI2,EFNA1,IL6R,CSF1,NR4A1,CHST11,APAF1,FOXF1,MEGF8,EPHA2,UGCG,COL27A1,HEYL,PTCH2,EDN1,TNF,BTBD7,LEF1,ZBTB16,AGR2,IL6,SEMA3E,HNRNPU,NOTCH1,SVIL,NRP1,SCEL,GJC1,MEOX1,VEZF1,MYOCD,WNT5A,ENSSSCG00000011567,DLL1,GHSR,UPK1B,ROBO1,ENSSSCG00000035037,COL12A1,TBX3,SMAD7,RYR2…
GO:BP	positive regulation of biosynthetic process	GO:0009891	0.010103773262757585	1.99552e+16	1242	350	70	10477	MLXIPL,PRDM16,PIWIL2,PIK3R1,BMP2,E2F1,KDM7A,CREB5,ENSSSCG00000028997,HOXA5,INSR,EGR1,GLYR1,TFAP4,CREBBP,E4F1,PKD1,SAMD4A,FOSL2,SOX11,TP53INP1,CHD7,ARHGEF11,MLLT11,NR4A1,SP1,SENP1,FOXF1,ZNF423,CASZ1,PRDM2,THRAP3,ZC3H12A,HEYL,MYSM1,EDN1,E2F3,TNF,IL25,SLC30A9,LEF1,MAML2,ZBTB16,ETV1,IL6,ZBTB18,HNRNPU,NOTCH1,ENSSSCG00000027115,KLF6,RASL11A,MRPL12,MEOX1,SKAP1,VEZF1,CCL3L1,MYOCD,EPM2AIP1,WNT5A,DLL1,EAF2…
GO:BP	regulation of apoptotic process	GO:0042981	0.010239997808354955	1.9897e+16	805	350	51	10477	COMP,PIK3R1,IDO1,TCIM,RASSF2,BMP2,ENSSSCG00000004703,E2F1,PLCG1,HOXA5,CD44,PHLPP1,CSF2,EGR1,SERPINE1,TFAP4,MAL,BIRC6,TP53INP1,SNAI2,EFNA1,ADAR,MLLT11,NR4A1,DOCK8,CHST11,APAF1,ZC3H12A,E2F3,TNF,SYNGAP1,RBM25,RPS3A,LEF1,ZBTB16,IL6,NOTCH1,DAPK1,TNFAIP3,NRP1,VNN1,NAA16,CCL3L1,MYOCD,WNT5A,ENSSSCG00000011567,DLL1,GADD45G,SH3RF1,ZNF268,TBX3
GO:BP	negative regulation of cellular process	GO:0048523	0.011307612342728316	1.94663e+16	2973	350	137	10477	SKOR1,MLXIPL,COMP,PRDM16,PIWIL2,PIK3R1,SEMA6D,IDO1,TCIM,RASSF2,BMP2,ENSSSCG00000004703,FOXS1,E2F1,TGIF2,PLCG1,PFDN4,ZNF217,PMEPA1,ENSSSCG00000028997,HOXA5,MAGEL2,CD44,CTR9,PHLPP1,RNF152,PTPRS,TNFAIP8L1,GADD45B,CSF2,EGR1,SPINK6,PDGFA,SERPINE1,TFAP4,CREBBP,E4F1,PKD1,CYP26B1,MXD1,BIRC6,DNMT3A,SOX11,PSCA,TP53INP1,CHD7,SNAI2,EFNA1,ADAR,TNFAIP8L2,TRIM33,LRIG2,CSF1,PTBP2,RND1,NR4A1,DOCK8,KLF9,CHST11,FOX…
GO:BP	negative regulation of RNA metabolic process	GO:0051253	0.011943471634173594	1.92287e+16	854	350	53	10477	SKOR1,MLXIPL,PRDM16,BMP2,FOXS1,E2F1,TGIF2,ZNF217,MAGEL2,CTR9,CSF2,EGR1,TFAP4,CREBBP,E4F1,MXD1,DNMT3A,SOX11,SNAI2,EFNA1,PTBP2,FOXF1,ZNF423,PRDM2,THRAP3,ZC3H12A,HEYL,EDN1,JARID2,TNF,FNIP2,LEF1,CREBZF,ZBTB16,ZNF202,IL6,ZBTB18,HNRNPU,NOTCH1,PKP1,FBP1,PSPC1,MYOCD,WNT5A,BACH1,DYRK1A,ZNF268,TBX3,SMAD7,TET1,KAT6B,LDB1,TCF7L2
GO:BP	negative regulation of response to stimulus	GO:0048585	0.012244864968172734	1.91205e+16	1014	350	60	10477	SKOR1,PRDM16,TCIM,RASSF2,BMP2,PMEPA1,CD44,PHLPP1,RNF152,PTPRS,TNFAIP8L1,CSF2,EGR1,PDGFA,SERPINE1,CYP26B1,BIRC6,PSCA,SNAI2,EFNA1,ADAR,TNFAIP8L2,TRIM33,LRIG2,A2M,CHST11,FOXF1,ADAMTS18,NDRG4,AMFR,MEGF8,EPHA2,OTUD3,ZC3H12A,HEYL,ZNF397,SZT2,TNF,RASL11B,OTUD4,RGS2,SESN3,EGFL7,NOTCH1,VSIG4,FBP1,TNFAIP3,NRP1,VNN1,MYOCD,LTF,WNT5A,ENSSSCG00000011567,GHSR,ROBO1,DYRK1A,SH3RF1,SMAD7,TCF7L2,IGFBP5
GO:BP	regulation of programmed cell death	GO:0043067	0.012509388737045284	1.90276e+16	833	350	52	10477	COMP,PIK3R1,IDO1,TCIM,RASSF2,BMP2,ENSSSCG00000004703,E2F1,PLCG1,HOXA5,CD44,PHLPP1,CSF2,EGR1,SERPINE1,TFAP4,MAL,BIRC6,TP53INP1,SNAI2,EFNA1,ADAR,MLLT11,NR4A1,DOCK8,CHST11,APAF1,ZC3H12A,E2F3,TNF,SYNGAP1,RBM25,RPS3A,LEF1,ZBTB16,IL6,NOTCH1,DAPK1,TNFAIP3,NRP1,VNN1,NAA16,CCL3L1,NOS2,MYOCD,WNT5A,ENSSSCG00000011567,DLL1,GADD45G,SH3RF1,ZNF268,TBX3
GO:BP	cellular response to organic substance	GO:0071310	0.012936013826075145	1.8882e+16	1347	350	74	10477	SKOR1,MLXIPL,UMOD,COMP,PRDM16,PIK3R1,BMP2,PLCG1,PMEPA1,CD44,CTR9,INSR,CSF2,EGR1,SERPINE1,TFAP4,CREBBP,CYP26B1,DNMT3A,SOX11,TP53INP1,LY96,SNAI2,ADAR,IL6R,TRIM33,CSF1,NR4A1,DOCK8,KLF9,CHST11,FOXF1,MTSS2,ENSSSCG00000024759,AMFR,ZNF423,MEGF8,UGCG,ZC3H12A,HEYL,RAB14,EDN1,JARID2,TNF,CYP1A1,RASL11B,OTUD4,LRIT3,LEF1,SESN3,IL6,HNRNPU,NOTCH1,DAPK1,TNFAIP3,NRP1,NOS2,MYOCD,OXSR1,LTF,WNT5A,DLL1,GHSR,ROBO1,SSH…
GO:BP	regulation of macromolecule biosynthetic process	GO:0010556	0.01354661065038757	1.86817e+15	2102	350	104	10477	SKOR1,MLXIPL,PRDM16,PIWIL2,PIK3R1,TCIM,BMP2,FOXS1,E2F1,TGIF2,ZNF217,KDM7A,CREB5,ENSSSCG00000028997,HOXA5,MAGEL2,CTR9,INSR,ENSSSCG00000014242,CSF2,EGR1,GLYR1,TFAP4,CREBBP,E4F1,PKD1,SAMD4A,MXD1,FOSL2,DNMT3A,SOX11,TP53INP1,CHD7,SNAI2,ARHGEF11,EFNA1,MLLT11,ZNF326,NFAM1,NR4A1,SP1,SENP1,FOXF1,ZNF423,ENSSSCG00000047112,CASZ1,PRDM2,THRAP3,ZC3H12A,HEYL,MYSM1,EDN1,JARID2,E2F3,ZKSCAN8,TNF,NFYA,IL25,SLC30A9,…
GO:BP	animal organ development	GO:0048513	0.015422900020079415	1.81183e+16	2108	350	104	10477	UMOD,COMP,NLN,PIK3R1,SEMA6D,TCIM,RASSF2,BMP2,E2F1,TGIF2,ENSSSCG00000028997,HOXA5,CHSY1,CD44,CTR9,INSR,PTPRS,CERT1,CEP120,CSF2,KLHL3,EGR1,PDGFA,MYH11,SERPINE1,PKD1,CCDC154,SLC20A1,SEMA4C,CYP26B1,BIRC6,FOSL2,RSAD2,SOX11,CHD7,SNAI2,EFNA1,ADAR,IL6R,CSF1,BRD1,MFNG,NR4A1,CHST11,APAF1,ANKRD11,FOXF1,ADAMTS18,NDRG4,ZNF423,MEGF8,EPHA2,UGCG,COL27A1,WASF2,ZC3H12A,HEYL,ZNF397,MYSM1,PTCH2,SZT2,EDN1,JARID2,TNF,…
GO:BP	RNA metabolic process	GO:0016070	0.01560119133536368	1.80684e+16	2397	350	115	10477	SKOR1,MLXIPL,UMOD,PRDM16,PIWIL2,PIK3R1,TCIM,BMP2,FOXS1,E2F1,TGIF2,ZNF217,KDM7A,CREB5,ENSSSCG00000028997,HOXA5,MAGEL2,CTR9,INSR,CLK4,ENSSSCG00000014242,CSF2,EGR1,GLYR1,TFAP4,CREBBP,E4F1,PKD1,MXD1,FOSL2,DNMT3A,SOX11,TP53INP1,CHD7,SNAI2,ARHGEF11,EFNA1,ADAR,MLLT11,PTBP2,ZNF326,NFAM1,NR4A1,SP1,SENP1,FOXF1,ZNF423,HNRNPL,HIF3A,C5AR1,ENSSSCG00000047112,CASZ1,PRDM2,THRAP3,ZC3H12A,HEYL,MYSM1,EDN1,JARID2,E2…
GO:BP	positive regulation of cellular process	GO:0048522	0.017128604297321364	1.76628e+16	3439	350	153	10477	MLXIPL,COMP,PRDM16,PIWIL2,PIK3R1,SEMA6D,IDO1,TCIM,RASSF2,BMP2,E2F1,TGIF2,PLCG1,KDM7A,CREB5,ENSSSCG00000028997,HOXA5,CHSY1,MAGEL2,CD44,CTR9,RNF152,INSR,GADD45B,CEP120,CSF2,EGR1,PDGFA,SERPINE1,GLYR1,TFAP4,CREBBP,E4F1,PKD1,RPS2,MAL,SAMD4A,SEMA4C,CYP26B1,BIRC6,FOSL2,RSAD2,SOX11,TP53INP1,LY96,CHD7,SNAI2,ARHGEF11,EFNA1,IL6R,MLLT11,LRIG2,CSF1,BRD1,MFNG,NR4A1,DOCK8,SP1,SENP1,APAF1,GAS8,FOXF1,MEAK7,ENSSSC…
GO:BP	negative regulation of macromolecule metabolic process	GO:0010605	0.020482851724899158	1.68861e+15	1611	350	84	10477	SKOR1,MLXIPL,PRDM16,PIWIL2,IDO1,RASSF2,BMP2,FOXS1,E2F1,TGIF2,PFDN4,ZNF217,PMEPA1,MAGEL2,CD44,CTR9,PTPRS,GADD45B,CSF2,EGR1,SPINK6,SERPINE1,TFAP4,CREBBP,E4F1,MXD1,DNMT3A,SOX11,TP53INP1,SNAI2,EFNA1,ADAR,LRIG2,PTBP2,NR4A1,FOXF1,ZNF423,PRDM2,EPHA2,THRAP3,ZC3H12A,HEYL,EDN1,JARID2,TNF,FURIN,FNIP2,RGS2,LEF1,CREBZF,ZBTB16,DDX6,ZNF202,IL6,ZBTB18,HNRNPU,NOTCH1,PKP1,FBP1,DAPK1,TNFAIP3,SFMBT2,PSPC1,ENSSSCG000…
GO:BP	regulation of cell death	GO:0010941	0.024082047218384712	1.61831e+16	898	350	54	10477	COMP,PIK3R1,IDO1,TCIM,RASSF2,BMP2,ENSSSCG00000004703,E2F1,PLCG1,HOXA5,CD44,PHLPP1,CSF2,EGR1,SERPINE1,TFAP4,MAL,BIRC6,SOX11,TP53INP1,SNAI2,EFNA1,ADAR,MLLT11,CSF1,NR4A1,DOCK8,CHST11,APAF1,ZC3H12A,E2F3,TNF,SYNGAP1,RBM25,RPS3A,LEF1,ZBTB16,IL6,NOTCH1,DAPK1,TNFAIP3,NRP1,VNN1,NAA16,CCL3L1,NOS2,MYOCD,WNT5A,ENSSSCG00000011567,DLL1,GADD45G,SH3RF1,ZNF268,TBX3
GO:BP	nucleobase-containing compound biosynthetic process	GO:0034654	0.0240974324424625	1.61803e+16	2129	350	104	10477	SKOR1,MLXIPL,PRDM16,PIK3R1,TCIM,BMP2,FOXS1,E2F1,TGIF2,ZNF217,KDM7A,CREB5,ENSSSCG00000028997,HOXA5,MAGEL2,CTR9,INSR,ENSSSCG00000014242,CSF2,EGR1,GLYR1,TFAP4,CREBBP,E4F1,PKD1,MXD1,FOSL2,DNMT3A,SOX11,TP53INP1,CHD7,SNAI2,ARHGEF11,EFNA1,MLLT11,ZNF326,NFAM1,NR4A1,SP1,SENP1,FOXF1,ZNF423,HIF3A,C5AR1,ENSSSCG00000047112,ACOT7,CASZ1,PRDM2,THRAP3,ZC3H12A,HEYL,NT5C1A,MYSM1,EDN1,JARID2,E2F3,ZKSCAN8,TNF,NFYA,IL…
GO:BP	positive regulation of cell population proliferation	GO:0008284	0.0246245029786984	1.60863e+16	548	350	38	10477	MLXIPL,COMP,BMP2,E2F1,PLCG1,INSR,CSF2,PDGFA,BIRC6,FOSL2,SOX11,IL6R,CSF1,SP1,FOXF1,ZNF423,C5AR1,RPS9,EDN1,E2F3,TNF,LEF1,IL6,HNRNPU,EGFL7,NOTCH1,TNFAIP3,MYOCD,LTF,WNT5A,ENSSSCG00000011567,DLL1,ZNF268,TBX3,TET1,TCF7L2,ADAM10,IGFBP5
GO:BP	regulation of multicellular organismal development	GO:2000026	0.025664854733734255	1.59066e+15	832	350	51	10477	COMP,PIK3R1,TCIM,RASSF2,BMP2,TGIF2,PLCG1,ENSSSCG00000028997,HOXA5,CTR9,INSR,PTPRS,SERPINE1,CYP26B1,SOX11,CHD7,SNAI2,EFNA1,CSF1,BRD1,SP1,MEGF8,C5AR1,EPHA2,ZC3H12A,ZNF397,RAB14,MYSM1,PTCH2,EDN1,TNF,SYNGAP1,ACIN1,LEF1,VSTM5,ZBTB16,IL6,SEMA3E,NOTCH1,NRP1,VNN1,VEZF1,WNT5A,ENSSSCG00000011567,DLL1,ROBO1,TBX3,SMAD7,EGR2,LDB1,ADAM10
GO:BP	negative regulation of smooth muscle cell migration	GO:0014912	0.027284572216426894	1.56408e+15	11	350	5	10477	SEMA6D,SERPINE1,NDRG4,MYOCD,IGFBP5
GO:BP	heterocycle biosynthetic process	GO:0018130	0.027812978203313955	1.55575e+16	2162	350	105	10477	SKOR1,MLXIPL,PRDM16,PIK3R1,IDO1,TCIM,BMP2,FOXS1,E2F1,TGIF2,ZNF217,KDM7A,CREB5,ENSSSCG00000028997,HOXA5,MAGEL2,CTR9,INSR,ENSSSCG00000014242,CSF2,EGR1,GLYR1,TFAP4,CREBBP,E4F1,PKD1,MXD1,FOSL2,DNMT3A,SOX11,TP53INP1,CHD7,SNAI2,ARHGEF11,EFNA1,MLLT11,ZNF326,NFAM1,NR4A1,SP1,SENP1,FOXF1,ZNF423,HIF3A,C5AR1,ENSSSCG00000047112,ACOT7,CASZ1,PRDM2,THRAP3,ZC3H12A,HEYL,NT5C1A,MYSM1,EDN1,JARID2,E2F3,ZKSCAN8,TNF,NF…
GO:BP	regulation of cell adhesion	GO:0030155	0.03031343625971339	1.51836e+16	450	350	33	10477	PIK3R1,IDO1,BMP2,CD44,SERPINE1,PKD1,SNAI2,EFNA1,TNFAIP8L2,CSF1,RND1,DOCK8,FOXF1,ADAMTS18,EPHA2,ZC3H12A,ZNF397,TNF,LEF1,ZBTB16,IL6,SEMA3E,NOTCH1,NRP1,VNN1,OLFM4,SKAP1,WNT5A,DLL1,ABI3BP,SMAD7,LDB1,ADAM10
GO:BP	aromatic compound biosynthetic process	GO:0019438	0.03212269765221749	1.49319e+16	2169	350	105	10477	SKOR1,MLXIPL,PRDM16,PIK3R1,IDO1,TCIM,BMP2,FOXS1,E2F1,TGIF2,ZNF217,KDM7A,CREB5,ENSSSCG00000028997,HOXA5,MAGEL2,CTR9,INSR,ENSSSCG00000014242,CSF2,EGR1,GLYR1,TFAP4,CREBBP,E4F1,PKD1,MXD1,FOSL2,DNMT3A,SOX11,TP53INP1,CHD7,SNAI2,ARHGEF11,EFNA1,MLLT11,ZNF326,NFAM1,NR4A1,SP1,SENP1,FOXF1,ZNF423,HIF3A,C5AR1,ENSSSCG00000047112,ACOT7,CASZ1,PRDM2,THRAP3,ZC3H12A,HEYL,NT5C1A,MYSM1,EDN1,JARID2,E2F3,ZKSCAN8,TNF,NF…
GO:BP	circulatory system development	GO:0072359	0.03306104453067523	1.48068e+16	684	350	44	10477	COMP,BMP2,FOXS1,PLCG1,HOXA5,INSR,CERT1,MYH11,SERPINE1,PKD1,SOX11,CHD7,EFNA1,IL6R,SP1,FOXF1,NDRG4,MEGF8,C5AR1,EPHA2,WASF2,ZC3H12A,HEYL,EDN1,TNF,LEF1,SEMA3E,HNRNPU,PTPN14,NOTCH1,NRP1,GJC1,VEZF1,MYOCD,WNT5A,ENSSSCG00000011567,DLL1,ROBO1,ENSSSCG00000035037,TBX3,SMAD7,RYR2,TCF7L2,ADAM10
GO:BP	regulation of cellular metabolic process	GO:0031323	0.03401553245682215	1.46832e+16	3366	350	149	10477	SKOR1,MLXIPL,PRDM16,PIWIL2,NLN,PIK3R1,TCIM,RASSF2,BMP2,FOXS1,E2F1,TGIF2,ZNF217,PMEPA1,KDM7A,CREB5,ENSSSCG00000028997,HOXA5,MAGEL2,CD44,CTR9,RNF152,INSR,GADD45B,CLK4,ENSSSCG00000014242,CSF2,EGR1,SPINK6,PDGFA,SERPINE1,GLYR1,TFAP4,CREBBP,E4F1,PKD1,RPS2,SAMD4A,MXD1,FOSL2,DNMT3A,SOX11,TP53INP1,CHD7,SNAI2,ARHGEF11,EFNA1,ADAR,IL6R,MLLT11,LRIG2,CSF1,PTBP2,ZNF326,NFAM1,NR4A1,SP1,SENP1,APAF1,FOXF1,ZNF423,H…
GO:BP	regulation of metabolic process	GO:0019222	0.03618100130078369	144151941831126	3794	350	164	10477	SKOR1,MLXIPL,COMP,PRDM16,PIWIL2,NLN,PIK3R1,IDO1,TCIM,RASSF2,BMP2,FOXS1,E2F1,TGIF2,PFDN4,ZNF217,PMEPA1,KDM7A,CREB5,ENSSSCG00000028997,HOXA5,MAGEL2,LDLRAD3,CD44,CTR9,RNF152,INSR,PTPRS,GADD45B,CLK4,ENSSSCG00000014242,CSF2,EGR1,SPINK6,PDGFA,SERPINE1,GLYR1,TFAP4,CREBBP,E4F1,PKD1,RPS2,SAMD4A,CYP26B1,MXD1,FOSL2,DNMT3A,RSAD2,SOX11,TP53INP1,LY96,CHD7,SNAI2,ARHGEF11,EFNA1,ADAR,IL6R,MLLT11,LRIG2,CSF1,PTBP2,…
GO:BP	transcription by RNA polymerase II	GO:0006366	0.03816674213549157	1.41831e+16	1340	350	72	10477	MLXIPL,PRDM16,PIK3R1,BMP2,FOXS1,E2F1,TGIF2,ZNF217,ENSSSCG00000028997,HOXA5,CTR9,ENSSSCG00000014242,EGR1,GLYR1,TFAP4,CREBBP,E4F1,PKD1,MXD1,FOSL2,DNMT3A,SOX11,CHD7,SNAI2,EFNA1,NR4A1,SP1,SENP1,FOXF1,HIF3A,C5AR1,CASZ1,PRDM2,THRAP3,ZC3H12A,HEYL,MYSM1,EDN1,JARID2,E2F3,TNF,IL25,SLC30A9,FNIP2,LEF1,CREBZF,MAML2,ZBTB16,ZNF202,IL6,ZBTB18,HNRNPU,NOTCH1,ENSSSCG00000027115,FBP1,KLF6,MEOX1,SKAP1,VEZF1,CCL3L1,MY…
GO:BP	cellular macromolecule biosynthetic process	GO:0034645	0.04355228181418236	1.36099e+16	2583	350	120	10477	SKOR1,MLXIPL,PRDM16,PIWIL2,PIK3R1,TCIM,BMP2,FOXS1,E2F1,TGIF2,ZNF217,KDM7A,CREB5,ENSSSCG00000028997,HOXA5,CHSY1,MAGEL2,CTR9,INSR,ENSSSCG00000014242,CSF2,EGR1,XYLT1,GLYR1,TFAP4,CREBBP,E4F1,PKD1,SAMD4A,MXD1,PIGF,FOSL2,DNMT3A,SOX11,EIF3E,TP53INP1,CHD7,SNAI2,ARHGEF11,EFNA1,MLLT11,ZNF326,NFAM1,NR4A1,SP1,ENSSSCG00000033310,SENP1,CHST11,FOXF1,ZNF423,HIF3A,C5AR1,RPS9,ENSSSCG00000047112,CASZ1,PRDM2,UGCG,TH…
GO:BP	negative regulation of nitrogen compound metabolic process	GO:0051172	0.043846915192849466	1.35806e+16	1370	350	73	10477	SKOR1,MLXIPL,PRDM16,RASSF2,BMP2,FOXS1,E2F1,TGIF2,PFDN4,ZNF217,PMEPA1,MAGEL2,CD44,CTR9,GADD45B,CSF2,EGR1,SPINK6,SERPINE1,TFAP4,CREBBP,E4F1,MXD1,DNMT3A,SOX11,SNAI2,EFNA1,ADAR,LRIG2,PTBP2,NR4A1,FOXF1,ZNF423,PRDM2,THRAP3,ZC3H12A,HEYL,EDN1,JARID2,TNF,FURIN,FNIP2,RGS2,LEF1,CREBZF,ZBTB16,DDX6,ZNF202,IL6,ZBTB18,HNRNPU,NOTCH1,PKP1,FBP1,DAPK1,TNFAIP3,PSPC1,ENSSSCG00000009338,NOS2,MYOCD,LTF,WNT5A,BACH1,DYRK…
GO:BP	vasculature development	GO:0001944	0.044357738950541195	1.35303e+16	479	350	34	10477	COMP,FOXS1,PLCG1,HOXA5,SERPINE1,PKD1,CHD7,EFNA1,IL6R,SP1,FOXF1,MEGF8,C5AR1,EPHA2,WASF2,ZC3H12A,EDN1,TNF,LEF1,SEMA3E,PTPN14,NOTCH1,NRP1,GJC1,VEZF1,MYOCD,WNT5A,ENSSSCG00000011567,DLL1,ROBO1,TBX3,SMAD7,TCF7L2,ADAM10
GO:BP	regulation of cellular biosynthetic process	GO:0031326	0.04443430815360851	1.35228e+15	2185	350	105	10477	SKOR1,MLXIPL,PRDM16,PIWIL2,PIK3R1,TCIM,BMP2,FOXS1,E2F1,TGIF2,ZNF217,KDM7A,CREB5,ENSSSCG00000028997,HOXA5,MAGEL2,CTR9,INSR,ENSSSCG00000014242,CSF2,EGR1,PDGFA,GLYR1,TFAP4,CREBBP,E4F1,PKD1,SAMD4A,MXD1,FOSL2,DNMT3A,SOX11,TP53INP1,CHD7,SNAI2,ARHGEF11,EFNA1,MLLT11,ZNF326,NFAM1,NR4A1,SP1,SENP1,FOXF1,ZNF423,ENSSSCG00000047112,CASZ1,PRDM2,THRAP3,ZC3H12A,HEYL,MYSM1,EDN1,JARID2,E2F3,ZKSCAN8,TNF,NFYA,IL25,SL…
GO:BP	positive regulation of transcription by RNA polymerase II	GO:0045944	0.04542448797874362	1.34271e+16	827	350	50	10477	MLXIPL,PIK3R1,BMP2,E2F1,ENSSSCG00000028997,HOXA5,EGR1,GLYR1,TFAP4,CREBBP,E4F1,PKD1,FOSL2,SOX11,CHD7,NR4A1,SP1,SENP1,FOXF1,CASZ1,PRDM2,THRAP3,ZC3H12A,HEYL,MYSM1,EDN1,E2F3,TNF,IL25,SLC30A9,LEF1,MAML2,IL6,ZBTB18,HNRNPU,NOTCH1,KLF6,MEOX1,SKAP1,VEZF1,CCL3L1,MYOCD,WNT5A,DLL1,BACH1,ZNF268,EGR2,LDB1,TCF7L2,HOXD4
GO:BP	negative regulation of cell communication	GO:0010648	0.045829639896166396	1.33885e+16	850	350	51	10477	SKOR1,PRDM16,TCIM,RASSF2,BMP2,PMEPA1,CD44,PHLPP1,RNF152,PTPRS,TNFAIP8L1,CSF2,EGR1,SERPINE1,CYP26B1,BIRC6,PSCA,SNAI2,EFNA1,ADAR,TRIM33,CHST11,NDRG4,AMFR,MEGF8,EPHA2,OTUD3,ZC3H12A,HEYL,SZT2,TNF,RASL11B,OTUD4,RGS2,SESN3,EGFL7,NOTCH1,FBP1,TNFAIP3,NRP1,VNN1,MYOCD,LTF,WNT5A,ENSSSCG00000011567,ROBO1,DYRK1A,SH3RF1,SMAD7,TCF7L2,IGFBP5
GO:BP	negative regulation of gene expression	GO:0010629	0.047163474932584576	1.32639e+16	543	350	37	10477	PIWIL2,IDO1,BMP2,E2F1,PTPRS,SERPINE1,TFAP4,SOX11,TP53INP1,ADAR,PTBP2,EPHA2,THRAP3,ZC3H12A,HEYL,TNF,FURIN,LEF1,CREBZF,DDX6,IL6,HNRNPU,NOTCH1,PKP1,DAPK1,TNFAIP3,SFMBT2,NOS2,MYOCD,ALKBH5,ENSSSCG00000011567,DLL1,GHSR,DYRK1A,SMAD7,ADAM10,IGFBP5
GO:BP	cellular response to chemical stimulus	GO:0070887	0.04896755601920914	1.31009e+16	1699	350	86	10477	SKOR1,MLXIPL,UMOD,COMP,PRDM16,PIK3R1,BMP2,E2F1,PLCG1,PMEPA1,ZNF277,CD44,CTR9,INSR,CSF2,EGR1,SERPINE1,TFAP4,CREBBP,CYP26B1,DNMT3A,SOX11,TP53INP1,LY96,SNAI2,ADAR,IL6R,TRIM33,CSF1,LRRC8D,NR4A1,DOCK8,KLF9,CHST11,FOXF1,MTSS2,ENSSSCG00000024759,AMFR,ZNF423,MEGF8,C5AR1,EPHA2,UGCG,ZC3H12A,HEYL,RAB14,EDN1,JARID2,TNF,CYP1A1,RASL11B,OTUD4,LRIT3,LEF1,SESN3,IL6,HNRNPU,NOTCH1,FBP1,DAPK1,TNFAIP3,NRP1,VNN1,CCL3L…
GO:CC	nucleus	GO:0005634	0.0014525362135219373	2.83787e+16	4333	366	177	11657	SKOR1,MLXIPL,PRDM16,PIWIL2,PIK3R1,ZBED8,LARP1,TCIM,PRNP,RASSF2,AP5S1,STK35,FOXS1,E2F1,TGIF2,PLCG1,PFDN4,ZNF217,DIDO1,KDM7A,UBN2,HOXA5,UPP1,MAGEL2,FNBP4,CTR9,SUGP2,INSR,ZNF532,HNRNPH1,CLK4,CERT1,ENSSSCG00000014242,HNRNPA0,EGR1,PNN,ARID1B,USP31,GLYR1,TFAP4,CREBBP,PKMYT1,E4F1,PKD1,RPS2,DUSP2,SAMD4A,CAPG,MXD1,FOSL2,DNMT3A,SOX11,TP53INP1,CHD7,SNAI2,ADAR,MLLT11,TRIM33,CSF1,PTBP2,ZNF326,BRD1,NR4A1,SP1,K…
GO:CC	intracellular anatomical structure	GO:0005622	0.036884346108320434	1.43316e+16	8547	366	298	11657	SKOR1,MLXIPL,UMOD,MYH3,PRDM16,PIWIL2,NLN,PIK3R1,SEMA6D,ZBED8,LARP1,IDO1,TCIM,PRNP,RASSF2,BMP2,ENSSSCG00000004703,NAPB,AP5S1,STK35,FOXS1,E2F1,AHCY,MYH7B,TGIF2,PLCG1,PFDN4,ZNF217,PMEPA1,DIDO1,KDM7A,UBN2,CALU,CTTNBP2,HOXA5,UPP1,MAGEL2,FNBP4,CD44,CTR9,SUGP2,RNF152,INSR,SLC25A41,PTPRS,TNFAIP8L1,PLIN4,ZNF532,HNRNPH1,CLK4,CERT1,CEP120,ENSSSCG00000014242,CSF2,KLHL3,HNRNPA0,EGR1,ACTB,PNN,MYH11,ARID1B,ATP2…
KEGG	TNF signaling pathway	KEGG:04668	0.0003272334490803835	3.48514e+15	105	240	14	7848	PIK3R1,CREB5,CSF2,ENSSSCG00000039214,ENSSSCG00000006286,CSF1,MLKL,EDN1,TNF,CXCL2,IL6,TNFAIP3,MAP3K14,ENSSSCG00000010448
KEGG	African trypanosomiasis	KEGG:05143	0.0004835489722523926	3.31556e+16	33	240	8	7848	IDO1,ENSSSCG00000007978,ENSSSCG00000039214,ENSSSCG00000006286,TNF,HBB,IL6,ENSSSCG00000010448
KEGG	Pathways in cancer	KEGG:05200	0.0017663326152145829	2.75293e+16	497	240	33	7848	PIK3R1,BMP2,E2F1,PLCG1,PMAIP1,GADD45B,PDGFA,CREBBP,ARHGEF11,IL6R,WNT7B,SP1,APAF1,HEYL,PTCH2,EDN1,E2F3,PIM1,VEGFA,LEF1,ZBTB16,IL6,NOTCH1,DAPK1,NOS2,ENSSSCG00000011212,WNT5A,ENSSSCG00000011567,DLL1,GADD45G,ENSSSCG00000010448,TCF7L2,RALB
KEGG	p53 signaling pathway	KEGG:04115	0.003597945809282967	2.44395e+16	68	240	10	7848	CCNG1,PMAIP1,GADD45B,SERPINE1,TP53I3,APAF1,SESN3,GADD45G,CDK1,ENSSSCG00000010448
KEGG	AGE-RAGE signaling pathway in diabetic complications	KEGG:04933	0.018473764673438704	1.73344e+16	98	240	11	7848	PIK3R1,PLCG1,EGR1,SERPINE1,ENSSSCG00000039214,ENSSSCG00000006286,EDN1,TNF,PIM1,VEGFA,IL6
KEGG	Glycosaminoglycan biosynthesis - chondroitin sulfate / dermatan sulfate	KEGG:00532	0.020823490763587756	1.68145e+16	19	240	5	7848	ENSSSCG00000007005,ENSSSCG00000035371,CHSY1,XYLT1,CHST11
KEGG	Coronavirus disease - COVID-19	KEGG:05171	0.025300711610076784	1.59687e+15	212	240	17	7848	PIK3R1,PLCG1,CSF2,RPS2,ENSSSCG00000039214,ADAR,IL6R,C5AR1,RPS9,RPL35,TNF,RPS3A,RPL34,IL6,RPL10,NRP1,ENSSSCG00000036114
KEGG	MAPK signaling pathway	KEGG:04010	0.03291676682792539	1.48258e+16	279	240	20	7848	MAP3K1,ENSSSCG00000031657,INSR,GADD45B,PDGFA,ENSSSCG00000039214,DUSP2,EFNA1,NGF,CSF1,DUSP16,EPHA2,TNF,VEGFA,RAPGEF2,CACNA1B,MAP3K14,CACNA1D,GADD45G,ENSSSCG00000010448
KEGG	Breast cancer	KEGG:05224	0.03345050819417344	1.4756e+16	140	240	13	7848	PIK3R1,E2F1,GADD45B,WNT7B,SP1,HEYL,E2F3,LEF1,NOTCH1,WNT5A,DLL1,GADD45G,TCF7L2
KEGG	Axon guidance	KEGG:04360	0.03648870106815639	1.43784e+16	179	240	15	7848	PIK3R1,SEMA6D,PLCG1,SEMA4C,EFNA1,LRIG2,RND1,EPHA2,SEMA3E,NRP1,WNT5A,BOC,ROBO1,DPYSL2,SSH1
KEGG	Malaria	KEGG:05144	0.03822572109892364	1.41764e+16	45	240	7	7848	COMP,ENSSSCG00000007978,ENSSSCG00000039214,ENSSSCG00000006286,TNF,HBB,IL6
KEGG	HIF-1 signaling pathway	KEGG:04066	0.04348349405068378	1.36168e+16	108	240	11	7848	PIK3R1,PLCG1,INSR,SERPINE1,CREBBP,IL6R,EDN1,VEGFA,IL6,NOS2,ENSSSCG00000011567
KEGG	Basal cell carcinoma	KEGG:05217	0.04898864385614224	1.3099e+16	61	240	8	7848	BMP2,GADD45B,WNT7B,PTCH2,LEF1,WNT5A,GADD45G,TCF7L2
HP	Abnormal cardiac ventricle morphology	HP:0001713	0.0002657658516913503	3.5755e+16	517	146	40	4313	MLXIPL,PRDM16,ENSSSCG00000036052,ENSSSCG00000007005,ENSSSCG00000035371,BMP2,ADAMTS10,INSR,ARID1B,XYLT1,CREBBP,CHD7,ABCC9,ENSSSCG00000027725,ANKRD11,FOXF1,ENSSSCG00000027916,ENSSSCG00000033497,RPL35,PPP2R5D,POMT2,ENSSSCG00000023324,SEMA3E,NOTCH1,ND6,SVIL,KANSL1,MEOX1,MYOCD,CACNA1D,SETD5,ENSSSCG00000011632,DYRK1A,ENSSSCG00000035037,TBX3,EPG5,RYR2,KAT6B,TRIM8,ENSSSCG00000032522
HP	Autosomal dominant inheritance	HP:0000006	0.0004349309912050798	3.36158e+15	1691	146	87	4313	MLXIPL,UMOD,COMP,MYH3,PRDM16,KCNK9,ENSSSCG00000036052,MAP3K1,PIK3R1,PRNP,BMP2,MAGEL2,INSR,CERT1,KLHL3,ACTB,MYH11,SERPINE1,ARID1B,CREBBP,PKD1,ENSSSCG00000007978,ENSSSCG00000039214,DNMT3A,SOX11,GDAP1,CHD7,SNAI2,VANGL2,ADAR,SCN8A,ABCC9,A2M,ENSSSCG00000027725,ANKRD11,FOXF1,BCO1,ZNF423,ENSSSCG00000033497,EPHA2,MACF1,PTCH2,TFAP2A,EDN1,RPL35,CDSN,TNF,SYNGAP1,PPP2R5D,RAPGEF2,ENSSSCG00000023324,DDX6,IL6,S…
HP	Aplasia/hypoplasia of the extremities	HP:0009815	0.0029200868758348093	2.5346e+15	609	146	42	4313	COMP,MYH3,PRDM16,PIK3R1,ENSSSCG00000007005,ENSSSCG00000035371,BMP2,CHSY1,MAGEL2,ADAMTS10,CERT1,CEP120,ACTB,ARID1B,XYLT1,ENSSSCG00000007978,DNMT3A,SOX11,CHD7,ABCC9,CHST11,MEGF8,ENSSSCG00000033497,MYSM1,ORC1,PTCH2,TFAP2A,RPL35,ZBTB16,ENSSSCG00000023324,DDX6,SEMA3E,NOTCH1,CLCN4,NHS,WNT5A,SETD5,DYRK1A,ENSSSCG00000035037,TBX3,KAT6B,TRIM8
HP	Ventricular septal defect	HP:0001629	0.0044959324239583764	2.34718e+16	368	146	30	4313	MLXIPL,ENSSSCG00000007005,ENSSSCG00000035371,BMP2,ADAMTS10,INSR,ARID1B,XYLT1,CREBBP,CHD7,ENSSSCG00000027725,ANKRD11,FOXF1,ENSSSCG00000027916,ENSSSCG00000033497,RPL35,PPP2R5D,ENSSSCG00000023324,SEMA3E,NOTCH1,KANSL1,MEOX1,MYOCD,CACNA1D,SETD5,DYRK1A,ENSSSCG00000035037,TBX3,KAT6B,TRIM8
HP	Abnormal digit morphology	HP:0011297	0.0063254824400076366	2.19891e+16	1234	146	67	4313	MLXIPL,COMP,MYH3,PRDM16,KCNK9,ENSSSCG00000036052,PIK3R1,ENSSSCG00000007005,ENSSSCG00000035371,BMP2,CHSY1,MAGEL2,ADAMTS10,INSR,CERT1,CEP120,ACTB,MYH11,ARID1B,XYLT1,CREBBP,ENSSSCG00000007978,CYP26B1,DNMT3A,SOX11,GDAP1,CHD7,ABCC9,ENSSSCG00000027725,CHST11,GAS8,ANKRD11,ZNF423,MEGF8,ENSSSCG00000033497,MYSM1,ORC1,PTCH2,TFAP2A,RPL35,SYNGAP1,PPP2R5D,ZBTB16,ENSSSCG00000023324,DDX6,SEMA3E,NOTCH1,CLCN4,NHS,…
HP	Abnormality of the hand	HP:0001155	0.00694810466190482	2.15813e+15	1211	146	66	4313	MLXIPL,COMP,MYH3,PRDM16,KCNK9,ENSSSCG00000036052,PIK3R1,ENSSSCG00000007005,ENSSSCG00000035371,BMP2,CHSY1,MAGEL2,ADAMTS10,INSR,CEP120,ACTB,MYH11,ARID1B,XYLT1,CREBBP,CYP26B1,DNMT3A,SOX11,GDAP1,CHD7,NGF,SDR9C7,ABCC9,CHST11,ANKRD11,ZNF423,MEGF8,ENSSSCG00000027916,ENSSSCG00000033497,MYSM1,ORC1,PTCH2,TFAP2A,RPL35,DST,ZBTB16,ENSSSCG00000023324,DDX6,SEMA3E,NOTCH1,PKP1,CLCN4,NHS,SVIL,SACS,KANSL1,DLG4,WNT5…
HP	Abnormal ventricular septum morphology	HP:0010438	0.007821653588014702	2.1067e+15	378	146	30	4313	MLXIPL,ENSSSCG00000007005,ENSSSCG00000035371,BMP2,ADAMTS10,INSR,ARID1B,XYLT1,CREBBP,CHD7,ENSSSCG00000027725,ANKRD11,FOXF1,ENSSSCG00000027916,ENSSSCG00000033497,RPL35,PPP2R5D,ENSSSCG00000023324,SEMA3E,NOTCH1,KANSL1,MEOX1,MYOCD,CACNA1D,SETD5,DYRK1A,ENSSSCG00000035037,TBX3,KAT6B,TRIM8
HP	Abnormality of the palm	HP:0100871	0.008482612093673146	2.07147e+15	321	146	27	4313	MYH3,KCNK9,PIK3R1,ENSSSCG00000007005,ENSSSCG00000035371,CHSY1,MAGEL2,ADAMTS10,ARID1B,XYLT1,CREBBP,SOX11,CHD7,SDR9C7,ANKRD11,ENSSSCG00000027916,ORC1,PTCH2,TFAP2A,ENSSSCG00000023324,SEMA3E,PKP1,KANSL1,WNT5A,SETD5,KAT6B,COL17A1
HP	Aplasia/hypoplasia involving bones of the extremities	HP:0045060	0.008600563062313944	2.06547e+16	568	146	39	4313	COMP,MYH3,PRDM16,PIK3R1,BMP2,CHSY1,MAGEL2,ADAMTS10,CERT1,CEP120,ARID1B,XYLT1,ENSSSCG00000007978,DNMT3A,SOX11,CHD7,ABCC9,CHST11,MEGF8,ENSSSCG00000033497,MYSM1,ORC1,PTCH2,TFAP2A,RPL35,ZBTB16,ENSSSCG00000023324,DDX6,SEMA3E,NOTCH1,CLCN4,NHS,WNT5A,SETD5,DYRK1A,ENSSSCG00000035037,TBX3,KAT6B,TRIM8
HP	Abnormal labia morphology	HP:0000058	0.010470175654170064	1.98005e+16	77	146	12	4313	MYH3,MAP3K1,MAGEL2,INSR,ACTB,CHD7,ORC1,ENSSSCG00000023324,SEMA3E,WNT5A,SETD5,KAT6B
HP	Abnormality of toe	HP:0001780	0.014824725570551464	1.82901e+16	603	146	40	4313	MLXIPL,MYH3,PRDM16,ENSSSCG00000007005,ENSSSCG00000035371,BMP2,CHSY1,CERT1,CEP120,ACTB,ARID1B,XYLT1,CREBBP,ENSSSCG00000007978,DNMT3A,SOX11,GDAP1,CHD7,ABCC9,CHST11,ZNF423,MEGF8,ENSSSCG00000033497,PPP2R5D,ENSSSCG00000023324,DDX6,NOTCH1,CLCN4,SVIL,SACS,WNT5A,SETD5,ENSSSCG00000011632,DYRK1A,ENSSSCG00000035037,COL12A1,TBX3,EGR2,TRIM8,COL6A3
HP	Abnormal eyebrow morphology	HP:0000534	0.015550644349001502	1.80825e+16	495	146	35	4313	MLXIPL,LIPH,PRDM16,KCNK9,BMP2,CHSY1,MAGEL2,CERT1,CEP120,ACTB,ARID1B,XYLT1,CREBBP,ENSSSCG00000007978,DNMT3A,SOX11,CHD7,SNAI2,SDR9C7,ABCC9,ANKRD11,ZNF423,MEGF8,ENSSSCG00000033497,SZT2,ENSSSCG00000023324,DDX6,SEMA3E,HNRNPU,PKP1,SETD5,ENSSSCG00000051618,TBX3,MN1,ENSSSCG00000010448
HP	Abnormal heart morphology	HP:0001627	0.016704941745641758	1.77716e+16	1188	146	64	4313	MLXIPL,MYH3,PRDM16,ENSSSCG00000036052,ENSSSCG00000007005,ENSSSCG00000035371,BMP2,AHCY,MAGEL2,ADAMTS10,INSR,CEP120,ACTB,MYH11,SERPINE1,ARID1B,XYLT1,CREBBP,PKD1,ENSSSCG00000007978,DNMT3A,CHD7,ADAR,ABCC9,ENSSSCG00000027725,GAS8,ANKRD11,FOXF1,ZNF423,MEGF8,ENSSSCG00000027916,ENSSSCG00000033497,MYSM1,PTCH2,RPL35,PPP2R5D,POMT2,ENSSSCG00000023324,DDX6,IL6,SEMA3E,HNRNPU,PTPN14,NOTCH1,ND6,SVIL,SACS,KANSL1,…
HP	Abnormal oral cavity morphology	HP:0000163	0.021413198409067392	1.66932e+16	1772	146	85	4313	MLXIPL,MYH3,PRDM16,KCNK9,ENSSSCG00000036052,PIK3R1,ENSSSCG00000007005,ENSSSCG00000035371,BMP2,AHCY,CHSY1,MAGEL2,ADAMTS10,INSR,CERT1,CEP120,ACTB,MYH11,ARID1B,XYLT1,CREBBP,ENSSSCG00000007978,ENSSSCG00000039214,MCFD2,DNMT3A,SOX11,CHD7,SNAI2,VANGL2,NGF,SCN8A,SDR9C7,ABCC9,ENSSSCG00000027725,ANKRD11,FOXF1,MEGF8,ENSSSCG00000027916,ENSSSCG00000033497,MYSM1,ORC1,PTCH2,SZT2,TFAP2A,EDN1,RPL35,DST,SYNGAP1,PP…
HP	Abnormal oral morphology	HP:0031816	0.021413198409067392	1.66932e+16	1772	146	85	4313	MLXIPL,MYH3,PRDM16,KCNK9,ENSSSCG00000036052,PIK3R1,ENSSSCG00000007005,ENSSSCG00000035371,BMP2,AHCY,CHSY1,MAGEL2,ADAMTS10,INSR,CERT1,CEP120,ACTB,MYH11,ARID1B,XYLT1,CREBBP,ENSSSCG00000007978,ENSSSCG00000039214,MCFD2,DNMT3A,SOX11,CHD7,SNAI2,VANGL2,NGF,SCN8A,SDR9C7,ABCC9,ENSSSCG00000027725,ANKRD11,FOXF1,MEGF8,ENSSSCG00000027916,ENSSSCG00000033497,MYSM1,ORC1,PTCH2,SZT2,TFAP2A,EDN1,RPL35,DST,SYNGAP1,PP…
HP	Abnormality of finger	HP:0001167	0.02180273484227628	1.66149e+16	968	146	55	4313	MLXIPL,COMP,MYH3,PRDM16,KCNK9,ENSSSCG00000036052,PIK3R1,ENSSSCG00000007005,ENSSSCG00000035371,BMP2,CHSY1,MAGEL2,ADAMTS10,CEP120,ACTB,MYH11,ARID1B,XYLT1,CREBBP,CYP26B1,DNMT3A,SOX11,CHD7,ABCC9,CHST11,ANKRD11,ZNF423,MEGF8,ENSSSCG00000033497,ORC1,PTCH2,TFAP2A,RPL35,ZBTB16,ENSSSCG00000023324,DDX6,SEMA3E,NOTCH1,CLCN4,NHS,SACS,KANSL1,DLG4,WNT5A,SETD5,DYRK1A,ENSSSCG00000035037,ENSSSCG00000051618,COL12A1,…
HP	Abnormal palate morphology	HP:0000174	0.025140064151615082	1.59963e+16	923	146	53	4313	MYH3,KCNK9,ENSSSCG00000036052,PIK3R1,BMP2,CHSY1,ADAMTS10,INSR,CEP120,ACTB,MYH11,ARID1B,XYLT1,CREBBP,ENSSSCG00000007978,ENSSSCG00000039214,SOX11,CHD7,ANKRD11,FOXF1,MEGF8,ENSSSCG00000027916,ENSSSCG00000033497,ORC1,PTCH2,TFAP2A,EDN1,RPL35,DST,SYNGAP1,PPP2R5D,POMT2,ENSSSCG00000023324,DDX6,ADAM22,SEMA3E,HNRNPU,PTPN14,MRPL12,KANSL1,MEOX1,WNT5A,SETD5,DLL1,DYRK1A,ENSSSCG00000035037,COL12A1,EPG5,MN1,KAT6B…
HP	Abnormal cardiac septum morphology	HP:0001671	0.02577627902413994	1.58878e+16	550	146	37	4313	MLXIPL,PRDM16,ENSSSCG00000007005,ENSSSCG00000035371,BMP2,MAGEL2,ADAMTS10,INSR,ARID1B,XYLT1,CREBBP,DNMT3A,CHD7,ENSSSCG00000027725,ANKRD11,FOXF1,MEGF8,ENSSSCG00000027916,ENSSSCG00000033497,RPL35,PPP2R5D,ENSSSCG00000023324,DDX6,SEMA3E,HNRNPU,NOTCH1,KANSL1,MEOX1,MYOCD,CACNA1D,SETD5,ENSSSCG00000011632,DYRK1A,ENSSSCG00000035037,TBX3,KAT6B,TRIM8
HP	Aplasia/hypoplasia involving the skeleton	HP:0009115	0.027245276466084968	1.56471e+15	1000	146	56	4313	COMP,MYH3,PRDM16,KCNK9,ENSSSCG00000036052,PIK3R1,ENSSSCG00000007005,ENSSSCG00000035371,BMP2,CHSY1,MAGEL2,ADAMTS10,CERT1,CEP120,ACTB,ARID1B,XYLT1,CREBBP,ENSSSCG00000007978,DNMT3A,SOX11,CHD7,VANGL2,ABCC9,CHST11,ANKRD11,FOXF1,MEGF8,ENSSSCG00000027916,ENSSSCG00000033497,MYSM1,ORC1,PTCH2,TFAP2A,EDN1,RPL35,ZBTB16,ENSSSCG00000023324,DDX6,SEMA3E,ZBTB18,HNRNPU,NOTCH1,CLCN4,NHS,WNT5A,SETD5,DYRK1A,ENSSSCG00…
HP	Short digit	HP:0011927	0.03008914408075848	1.52159e+15	510	146	35	4313	COMP,PRDM16,PIK3R1,ENSSSCG00000007005,ENSSSCG00000035371,BMP2,CHSY1,MAGEL2,ADAMTS10,CEP120,ARID1B,ENSSSCG00000007978,DNMT3A,SOX11,CHD7,ABCC9,CHST11,MEGF8,ENSSSCG00000033497,MYSM1,PTCH2,TFAP2A,RPL35,ENSSSCG00000023324,DDX6,SEMA3E,NOTCH1,CLCN4,WNT5A,SETD5,DYRK1A,ENSSSCG00000035037,TBX3,KAT6B,TRIM8
HP	Abnormal thorax morphology	HP:0000765	0.03467201729619896	1.46002e+16	740	146	45	4313	MLXIPL,COMP,MYH3,PRDM16,ENSSSCG00000036052,ENSSSCG00000007005,ENSSSCG00000035371,PRNP,BMP2,ADAMTS10,CEP120,ACTB,MYH11,ARID1B,XYLT1,CREBBP,ENSSSCG00000007978,DNMT3A,SOX11,CHD7,ABCC9,CHST11,ANKRD11,FOXF1,MEGF8,ENSSSCG00000033497,MYSM1,ORC1,PTCH2,RPL35,POMT2,ZBTB16,ENSSSCG00000023324,DDX6,SEMA3E,KANSL1,UBTF,MEOX1,WNT5A,SETD5,DLL1,DYRK1A,COL12A1,TBX3,ENSSSCG00000032522
HP	Abnormality of female external genitalia	HP:0000055	0.036582658649688925	1.43672e+16	131	146	15	4313	MYH3,PRDM16,MAP3K1,MAGEL2,INSR,ACTB,CHD7,ENSSSCG00000027916,ENSSSCG00000033497,ORC1,ENSSSCG00000023324,SEMA3E,WNT5A,SETD5,KAT6B
HP	Abnormal lower limb bone morphology	HP:0040069	0.03678178052310479	1.43437e+16	626	146	40	4313	COMP,MYH3,PRDM16,ENSSSCG00000007005,ENSSSCG00000035371,BMP2,CHSY1,MAGEL2,ADAMTS10,CERT1,CEP120,ACTB,ARID1B,XYLT1,CREBBP,ENSSSCG00000007978,DNMT3A,SOX11,CHD7,ABCC9,CHST11,ZNF423,MEGF8,ENSSSCG00000033497,ORC1,POMT2,ZBTB16,ENSSSCG00000023324,DDX6,SEMA3E,NOTCH1,KANSL1,WNT5A,SETD5,ENSSSCG00000011632,DYRK1A,ENSSSCG00000035037,TBX3,KAT6B,TRIM8
HP	Abnormality of the upper limb	HP:0002817	0.040968346731222724	1.38755e+16	1325	146	68	4313	MLXIPL,COMP,MYH3,PRDM16,KCNK9,ENSSSCG00000036052,PIK3R1,ENSSSCG00000007005,ENSSSCG00000035371,BMP2,CHSY1,MAGEL2,ADAMTS10,INSR,CEP120,ACTB,MYH11,ARID1B,XYLT1,CREBBP,CYP26B1,DNMT3A,SOX11,GDAP1,CHD7,NGF,SDR9C7,ABCC9,CHST11,ANKRD11,ZNF423,MEGF8,ENSSSCG00000027916,ENSSSCG00000033497,COL27A1,MYSM1,ORC1,PTCH2,TFAP2A,RPL35,DST,POMT2,ZBTB16,ENSSSCG00000023324,DDX6,SEMA3E,NOTCH1,PKP1,CLCN4,NHS,SVIL,SACS,KA…
HP	Patent ductus arteriosus	HP:0001643	0.04950724219542147	1.30533e+16	256	146	22	4313	PRDM16,ENSSSCG00000007005,ENSSSCG00000035371,ADAMTS10,CEP120,ACTB,MYH11,ARID1B,CREBBP,DNMT3A,CHD7,ABCC9,ENSSSCG00000027725,FOXF1,MEGF8,ENSSSCG00000033497,SEMA3E,KANSL1,MYOCD,ENSSSCG00000011632,DYRK1A,KAT6B

## Sheet: T vs LPS
source	term_name	term_id	adjusted p_value	term size	query size	intersection size	intersections
GO:BP	regulation of RNA splicing	GO:0043484	0.000002474418862807342	91	315	17	PIK3R1,HNRNPA2B1,ZBTB7A,CLK4,PTBP2,ZNF326,TMBIM6,HNRNPA1,HNRNPL,THRAP3,RBM25,HNRNPU,AKAP17A,FMR1,RBM5,SRRM4,CLK1
GO:BP	regulation of RNA metabolic process	GO:0051252	0.00000293440216601838	1996	315	104	SKOR1,MLXIPL,PIK3R1,TCIM,FOXA2,TGIF2,PTGIS,ZNF217,TFAP2C,KDM7A,HNRNPA2B1,INHBA,MAGEL2,CTR9,INSR,UHRF1,ZBTB7A,CLK4,CSF2,EGR1,TFAP4,CREBBP,E4F1,FOSL2,GRHL1,AGO2,TP53INP1,RUNX1T1,CHD7,SNAI2,PRKDC,NHLH1,ARHGEF11,PTBP2,ZNF326,NFAM1,TMBIM6,NR4A1,SP1,HNRNPA1,DDX11,IGF1,FANCA,NLRC5,HNRNPL,ENSSSCG00000003076,ENSSSCG00000047112,PRDM2,SPEN,THRAP3,MYSM1,LRP8,TAL1,EDN1,NFYA,RUNX2,RBM25,FOXN3,CD38,SLC30A9,FNIP…
GO:BP	regulation of gene expression	GO:0010468	0.000004219469196625385	2625	315	126	SKOR1,MLXIPL,PIK3R1,TCIM,FOXA2,TGIF2,PTGIS,ZNF217,TFAP2C,KDM7A,HNRNPA2B1,INHBA,MAGEL2,LDLRAD3,CTR9,INSR,UHRF1,ZBTB7A,CNOT6,CILP,CLK4,CSF2,EGR1,SERPINE1,ZC3H7A,TFAP4,CREBBP,E4F1,FOSL2,GRHL1,AGO2,TP53INP1,RUNX1T1,LY96,CHD7,SNAI2,PRKDC,NHLH1,ARHGEF11,ADAR,PTBP2,ZNF326,NFAM1,TMBIM6,NR4A1,SP1,HNRNPA1,DDX11,IGF1,NAV3,FANCA,NLRC5,HNRNPL,MEGF8,ENSSSCG00000003076,ENSSSCG00000047112,PRDM2,SPEN,EPHA2,THRAP3…
GO:BP	regulation of nucleobase-containing compound metabolic process	GO:0019219	0.000014285729338649043	2163	315	108	SKOR1,MLXIPL,PIK3R1,TCIM,FOXA2,TGIF2,PTGIS,ZNF217,TFAP2C,KDM7A,HNRNPA2B1,INHBA,MAGEL2,CTR9,INSR,UHRF1,ZBTB7A,CLK4,CSF2,EGR1,TFAP4,CREBBP,E4F1,FOSL2,GRHL1,AGO2,TP53INP1,RUNX1T1,CHD7,SNAI2,PRKDC,NHLH1,ARHGEF11,PTBP2,ZNF326,NFAM1,TMBIM6,NR4A1,SP1,HNRNPA1,DDX11,IGF1,APAF1,FANCA,NLRC5,HNRNPL,ENSSSCG00000003076,ENSSSCG00000047112,PRDM2,SPEN,THRAP3,MYSM1,LRP8,TAL1,EDN1,NFYA,RUNX2,RBM25,FOXN3,CD38,SLC30A…
GO:BP	regulation of macromolecule metabolic process	GO:0060255	0.00007267906329848345	3496	315	151	SKOR1,MLXIPL,PLK2,PIK3R1,TCIM,RASSF2,FOXA2,TGIF2,PTGIS,ZNF217,TFAP2C,KDM7A,HNRNPA2B1,INHBA,MAGEL2,LDLRAD3,CD44,CTR9,INSR,UHRF1,ZBTB7A,CNOT6,CILP,CLK4,CSF2,EGR1,SPINK6,PDGFA,SERPINE1,DCUN1D3,ZC3H7A,TFAP4,CREBBP,E4F1,XPO1,FOSL2,GRHL1,AGO2,TP53INP1,RUNX1T1,LY96,CHD7,SNAI2,PRKDC,NHLH1,ARHGEF11,ADAR,LRIG2,PTBP2,ZNF326,NFAM1,TMBIM6,NR4A1,SP1,HNRNPA1,DDX11,IGF1,APAF1,NAV3,FANCA,NLRC5,HNRNPL,MEGF8,ENSSSC…
GO:BP	regulation of transcription, DNA-templated	GO:0006355	0.00013636455615442678	1836	315	93	SKOR1,MLXIPL,PIK3R1,TCIM,FOXA2,TGIF2,PTGIS,ZNF217,TFAP2C,KDM7A,HNRNPA2B1,INHBA,MAGEL2,CTR9,INSR,UHRF1,ZBTB7A,CSF2,EGR1,TFAP4,CREBBP,E4F1,FOSL2,GRHL1,AGO2,TP53INP1,RUNX1T1,CHD7,SNAI2,PRKDC,NHLH1,ARHGEF11,ZNF326,NFAM1,TMBIM6,NR4A1,SP1,DDX11,IGF1,FANCA,NLRC5,ENSSSCG00000003076,ENSSSCG00000047112,PRDM2,SPEN,THRAP3,MYSM1,LRP8,TAL1,EDN1,NFYA,RUNX2,FOXN3,CD38,SLC30A9,FNIP2,LEF1,CREBZF,MAML2,ATM,ZNF202,S…
GO:BP	regulation of nucleic acid-templated transcription	GO:1903506	0.00015161713170873295	1840	315	93	SKOR1,MLXIPL,PIK3R1,TCIM,FOXA2,TGIF2,PTGIS,ZNF217,TFAP2C,KDM7A,HNRNPA2B1,INHBA,MAGEL2,CTR9,INSR,UHRF1,ZBTB7A,CSF2,EGR1,TFAP4,CREBBP,E4F1,FOSL2,GRHL1,AGO2,TP53INP1,RUNX1T1,CHD7,SNAI2,PRKDC,NHLH1,ARHGEF11,ZNF326,NFAM1,TMBIM6,NR4A1,SP1,DDX11,IGF1,FANCA,NLRC5,ENSSSCG00000003076,ENSSSCG00000047112,PRDM2,SPEN,THRAP3,MYSM1,LRP8,TAL1,EDN1,NFYA,RUNX2,FOXN3,CD38,SLC30A9,FNIP2,LEF1,CREBZF,MAML2,ATM,ZNF202,S…
GO:BP	regulation of RNA biosynthetic process	GO:2001141	0.0001556774738283152	1841	315	93	SKOR1,MLXIPL,PIK3R1,TCIM,FOXA2,TGIF2,PTGIS,ZNF217,TFAP2C,KDM7A,HNRNPA2B1,INHBA,MAGEL2,CTR9,INSR,UHRF1,ZBTB7A,CSF2,EGR1,TFAP4,CREBBP,E4F1,FOSL2,GRHL1,AGO2,TP53INP1,RUNX1T1,CHD7,SNAI2,PRKDC,NHLH1,ARHGEF11,ZNF326,NFAM1,TMBIM6,NR4A1,SP1,DDX11,IGF1,FANCA,NLRC5,ENSSSCG00000003076,ENSSSCG00000047112,PRDM2,SPEN,THRAP3,MYSM1,LRP8,TAL1,EDN1,NFYA,RUNX2,FOXN3,CD38,SLC30A9,FNIP2,LEF1,CREBZF,MAML2,ATM,ZNF202,S…
GO:BP	regulation of nitrogen compound metabolic process	GO:0051171	0.00017503351727540844	3141	315	138	SKOR1,MLXIPL,PLK2,PIK3R1,TCIM,RASSF2,FOXA2,TGIF2,PTGIS,ZNF217,TFAP2C,KDM7A,HNRNPA2B1,INHBA,MAGEL2,LDLRAD3,CD44,CTR9,INSR,UHRF1,ZBTB7A,CLK4,CSF2,EGR1,SPINK6,PDGFA,SERPINE1,DCUN1D3,TFAP4,CREBBP,E4F1,XPO1,FOSL2,GRHL1,AGO2,TP53INP1,RUNX1T1,CHD7,SNAI2,PRKDC,NHLH1,ARHGEF11,ADAR,LRIG2,PTBP2,ZNF326,NFAM1,TMBIM6,NR4A1,SP1,HNRNPA1,DDX11,IGF1,APAF1,FANCA,NLRC5,HNRNPL,ENSSSCG00000003076,ENSSSCG00000047112,PR…
GO:BP	regulation of cellular macromolecule biosynthetic process	GO:2000112	0.0002814944062241288	2085	315	101	SKOR1,MLXIPL,PIK3R1,TCIM,FOXA2,TGIF2,PTGIS,ZNF217,TFAP2C,KDM7A,HNRNPA2B1,INHBA,MAGEL2,CTR9,INSR,UHRF1,ZBTB7A,CSF2,EGR1,TFAP4,CREBBP,E4F1,FOSL2,GRHL1,AGO2,TP53INP1,RUNX1T1,CHD7,SNAI2,PRKDC,NHLH1,ARHGEF11,ZNF326,NFAM1,TMBIM6,NR4A1,SP1,HNRNPA1,DDX11,IGF1,FANCA,NLRC5,ENSSSCG00000003076,ENSSSCG00000047112,PRDM2,SPEN,THRAP3,MYSM1,LRP8,TAL1,EDN1,NFYA,RUNX2,FOXN3,CD38,SLC30A9,FNIP2,LEF1,CREBZF,MAML2,ATM,…
GO:BP	RNA metabolic process	GO:0016070	0.00028425436534977496	2397	315	112	SKOR1,MLXIPL,PIK3R1,TCIM,FOXA2,TGIF2,PTGIS,ZNF217,TFAP2C,KDM7A,HNRNPA2B1,INHBA,MAGEL2,CTR9,INSR,UHRF1,ZBTB7A,CNOT6,CLK4,CSF2,EGR1,ZC3H7A,TFAP4,CREBBP,SRRM2,E4F1,FOSL2,GRHL1,AGO2,TP53INP1,RUNX1T1,CHD7,SNAI2,PRKDC,NHLH1,ARHGEF11,ADAR,STXBP3,PTBP2,ZNF326,NFAM1,TMBIM6,NR4A1,SP1,HNRNPA1,DDX11,IGF1,FANCA,NLRC5,HNRNPL,ENSSSCG00000003076,ZNF473,ENSSSCG00000047112,PRDM2,SPEN,THRAP3,MYSM1,LRP8,TAL1,EDN1,NF…
GO:BP	regulation of alternative mRNA splicing, via spliceosome	GO:0000381	0.00037321803483731357	31	315	9	ZBTB7A,HNRNPA1,HNRNPL,THRAP3,RBM25,HNRNPU,FMR1,RBM5,SRRM4
GO:BP	regulation of primary metabolic process	GO:0080090	0.0004095552055115762	3243	315	140	SKOR1,MLXIPL,PLK2,NLN,PIK3R1,TCIM,RASSF2,FOXA2,TGIF2,PTGIS,ZNF217,TFAP2C,KDM7A,HNRNPA2B1,INHBA,MAGEL2,LDLRAD3,CD44,CTR9,INSR,UHRF1,ZBTB7A,CLK4,CSF2,EGR1,SPINK6,PDGFA,SERPINE1,DCUN1D3,TFAP4,CREBBP,E4F1,XPO1,FOSL2,GRHL1,AGO2,TP53INP1,RUNX1T1,CHD7,SNAI2,PRKDC,NHLH1,ARHGEF11,ADAR,LRIG2,PTBP2,ZNF326,NFAM1,TMBIM6,NR4A1,SP1,HNRNPA1,DDX11,IGF1,APAF1,FANCA,NLRC5,HNRNPL,ENSSSCG00000003076,ENSSSCG0000004711…
GO:BP	regulation of macromolecule biosynthetic process	GO:0010556	0.0004247324090446772	2102	315	101	SKOR1,MLXIPL,PIK3R1,TCIM,FOXA2,TGIF2,PTGIS,ZNF217,TFAP2C,KDM7A,HNRNPA2B1,INHBA,MAGEL2,CTR9,INSR,UHRF1,ZBTB7A,CSF2,EGR1,TFAP4,CREBBP,E4F1,FOSL2,GRHL1,AGO2,TP53INP1,RUNX1T1,CHD7,SNAI2,PRKDC,NHLH1,ARHGEF11,ZNF326,NFAM1,TMBIM6,NR4A1,SP1,HNRNPA1,DDX11,IGF1,FANCA,NLRC5,ENSSSCG00000003076,ENSSSCG00000047112,PRDM2,SPEN,THRAP3,MYSM1,LRP8,TAL1,EDN1,NFYA,RUNX2,FOXN3,CD38,SLC30A9,FNIP2,LEF1,CREBZF,MAML2,ATM,…
GO:BP	apoptotic process	GO:0006915	0.0006317776006251912	982	315	58	PLK2,PIK3R1,TCIM,RASSF2,PLCG1,PTGIS,DIDO1,INHBA,CD44,PHLPP1,ZBTB7A,CSF2,NME5,EGR1,SERPINE1,ATP2A1,DCUN1D3,TFAP4,BIRC6,TP53INP1,SNAI2,PRKDC,ADAR,TMBIM6,NR4A1,DOCK8,CHST11,IGF1,APAF1,EPHA2,LRP8,ACIN1,RBM25,CD38,RPS3A,LEF1,DDIAS,ENSSSCG00000014996,ATM,IL6,KIF14,NOTCH1,DAPK1,TNFAIP3,NRP1,NAA16,CCL3L1,RBM5,WNT5A,ENSSSCG00000011567,ENSSSCG00000035037,GADD45G,SH3RF1,ZNF268,RYR2,RTKN2,ERCC6,WRN
GO:BP	regulation of cellular biosynthetic process	GO:0031326	0.0007934149170035985	2185	315	103	SKOR1,MLXIPL,PIK3R1,TCIM,FOXA2,TGIF2,PTGIS,ZNF217,TFAP2C,KDM7A,HNRNPA2B1,INHBA,MAGEL2,CTR9,INSR,UHRF1,ZBTB7A,CSF2,EGR1,PDGFA,TFAP4,CREBBP,E4F1,FOSL2,GRHL1,AGO2,TP53INP1,RUNX1T1,CHD7,SNAI2,PRKDC,NHLH1,ARHGEF11,ZNF326,NFAM1,TMBIM6,NR4A1,SP1,HNRNPA1,DDX11,IGF1,FANCA,NLRC5,ENSSSCG00000003076,ENSSSCG00000047112,PRDM2,SPEN,THRAP3,MYSM1,LRP8,TAL1,EDN1,NFYA,RUNX2,FOXN3,CD38,SLC30A9,FNIP2,CXCL8,LEF1,CREBZ…
GO:BP	negative regulation of macromolecule metabolic process	GO:0010605	0.0009160021497223906	1611	315	82	SKOR1,MLXIPL,RASSF2,TGIF2,ZNF217,HNRNPA2B1,MAGEL2,CD44,CTR9,UHRF1,ZBTB7A,CNOT6,CILP,CSF2,EGR1,SPINK6,SERPINE1,DCUN1D3,ZC3H7A,TFAP4,CREBBP,E4F1,AGO2,TP53INP1,RUNX1T1,SNAI2,PRKDC,ADAR,LRIG2,PTBP2,TMBIM6,NR4A1,HNRNPA1,IGF1,NAV3,PRDM2,SPEN,EPHA2,THRAP3,TAL1,EDN1,RUNX2,FURIN,FOXN3,CD38,FNIP2,CXCL8,RGS2,LEF1,CREBZF,ATM,DDX6,ZNF202,SOX13,MDM4,IL6,ZBTB18,HNRNPU,NOTCH1,UPF3B,DAPK1,FMR1,DUSP9,TNFAIP3,SFMBT…
GO:BP	transcription, DNA-templated	GO:0006351	0.0009398302505185389	1912	315	93	SKOR1,MLXIPL,PIK3R1,TCIM,FOXA2,TGIF2,PTGIS,ZNF217,TFAP2C,KDM7A,HNRNPA2B1,INHBA,MAGEL2,CTR9,INSR,UHRF1,ZBTB7A,CSF2,EGR1,TFAP4,CREBBP,E4F1,FOSL2,GRHL1,AGO2,TP53INP1,RUNX1T1,CHD7,SNAI2,PRKDC,NHLH1,ARHGEF11,ZNF326,NFAM1,TMBIM6,NR4A1,SP1,DDX11,IGF1,FANCA,NLRC5,ENSSSCG00000003076,ENSSSCG00000047112,PRDM2,SPEN,THRAP3,MYSM1,LRP8,TAL1,EDN1,NFYA,RUNX2,FOXN3,CD38,SLC30A9,FNIP2,LEF1,CREBZF,MAML2,ATM,ZNF202,S…
GO:BP	regulation of biosynthetic process	GO:0009889	0.0009877605422832544	2223	315	104	SKOR1,MLXIPL,NLN,PIK3R1,TCIM,FOXA2,TGIF2,PTGIS,ZNF217,TFAP2C,KDM7A,HNRNPA2B1,INHBA,MAGEL2,CTR9,INSR,UHRF1,ZBTB7A,CSF2,EGR1,PDGFA,TFAP4,CREBBP,E4F1,FOSL2,GRHL1,AGO2,TP53INP1,RUNX1T1,CHD7,SNAI2,PRKDC,NHLH1,ARHGEF11,ZNF326,NFAM1,TMBIM6,NR4A1,SP1,HNRNPA1,DDX11,IGF1,FANCA,NLRC5,ENSSSCG00000003076,ENSSSCG00000047112,PRDM2,SPEN,THRAP3,MYSM1,LRP8,TAL1,EDN1,NFYA,RUNX2,FOXN3,CD38,SLC30A9,FNIP2,CXCL8,LEF1,C…
GO:BP	programmed cell death	GO:0012501	0.000993782336146583	1020	315	59	PLK2,PIK3R1,TCIM,RASSF2,PLCG1,PTGIS,DIDO1,INHBA,CD44,PHLPP1,ZBTB7A,CSF2,NME5,EGR1,SERPINE1,ATP2A1,DCUN1D3,TFAP4,BIRC6,TP53INP1,SNAI2,PRKDC,ADAR,TMBIM6,NR4A1,DOCK8,CHST11,IGF1,APAF1,MLKL,EPHA2,LRP8,ACIN1,RBM25,CD38,RPS3A,LEF1,DDIAS,ENSSSCG00000014996,ATM,IL6,KIF14,NOTCH1,DAPK1,TNFAIP3,NRP1,NAA16,CCL3L1,RBM5,WNT5A,ENSSSCG00000011567,ENSSSCG00000035037,GADD45G,SH3RF1,ZNF268,RYR2,RTKN2,ERCC6,WRN
GO:BP	nucleic acid-templated transcription	GO:0097659	0.001035355813289371	1916	315	93	SKOR1,MLXIPL,PIK3R1,TCIM,FOXA2,TGIF2,PTGIS,ZNF217,TFAP2C,KDM7A,HNRNPA2B1,INHBA,MAGEL2,CTR9,INSR,UHRF1,ZBTB7A,CSF2,EGR1,TFAP4,CREBBP,E4F1,FOSL2,GRHL1,AGO2,TP53INP1,RUNX1T1,CHD7,SNAI2,PRKDC,NHLH1,ARHGEF11,ZNF326,NFAM1,TMBIM6,NR4A1,SP1,DDX11,IGF1,FANCA,NLRC5,ENSSSCG00000003076,ENSSSCG00000047112,PRDM2,SPEN,THRAP3,MYSM1,LRP8,TAL1,EDN1,NFYA,RUNX2,FOXN3,CD38,SLC30A9,FNIP2,LEF1,CREBZF,MAML2,ATM,ZNF202,S…
GO:BP	regulation of apoptotic process	GO:0042981	0.0010766969959154437	805	315	50	PLK2,PIK3R1,TCIM,RASSF2,PLCG1,PTGIS,INHBA,CD44,PHLPP1,ZBTB7A,CSF2,NME5,EGR1,SERPINE1,DCUN1D3,TFAP4,BIRC6,TP53INP1,SNAI2,PRKDC,ADAR,TMBIM6,NR4A1,DOCK8,CHST11,IGF1,APAF1,LRP8,RBM25,CD38,RPS3A,LEF1,DDIAS,ATM,IL6,KIF14,NOTCH1,DAPK1,TNFAIP3,NRP1,NAA16,CCL3L1,RBM5,WNT5A,ENSSSCG00000011567,GADD45G,SH3RF1,ZNF268,RTKN2,WRN
GO:BP	RNA biosynthetic process	GO:0032774	0.0011961077221490635	1922	315	93	SKOR1,MLXIPL,PIK3R1,TCIM,FOXA2,TGIF2,PTGIS,ZNF217,TFAP2C,KDM7A,HNRNPA2B1,INHBA,MAGEL2,CTR9,INSR,UHRF1,ZBTB7A,CSF2,EGR1,TFAP4,CREBBP,E4F1,FOSL2,GRHL1,AGO2,TP53INP1,RUNX1T1,CHD7,SNAI2,PRKDC,NHLH1,ARHGEF11,ZNF326,NFAM1,TMBIM6,NR4A1,SP1,DDX11,IGF1,FANCA,NLRC5,ENSSSCG00000003076,ENSSSCG00000047112,PRDM2,SPEN,THRAP3,MYSM1,LRP8,TAL1,EDN1,NFYA,RUNX2,FOXN3,CD38,SLC30A9,FNIP2,LEF1,CREBZF,MAML2,ATM,ZNF202,S…
GO:BP	nucleic acid metabolic process	GO:0090304	0.0012285908818504107	2697	315	120	SKOR1,MLXIPL,PIK3R1,TCIM,FOXA2,AP5S1,TGIF2,PTGIS,ZNF217,TFAP2C,KDM7A,HNRNPA2B1,INHBA,MAGEL2,CTR9,INSR,UHRF1,ZBTB7A,CNOT6,CLK4,CSF2,EGR1,ZC3H7A,TFAP4,CREBBP,DNASE1,SRRM2,E4F1,FOSL2,GRHL1,AGO2,TP53INP1,RUNX1T1,CHD7,SNAI2,PRKDC,NHLH1,ARHGEF11,ADAR,STXBP3,PTBP2,ZNF326,NFAM1,TMBIM6,NR4A1,SP1,HNRNPA1,DDX11,IGF1,APAF1,FANCA,NLRC5,HNRNPL,ENSSSCG00000003076,ZNF473,ENSSSCG00000047112,PRDM2,SPEN,THRAP3,MYSM…
GO:BP	RNA splicing	GO:0008380	0.002458681985961114	210	315	21	PIK3R1,HNRNPA2B1,ZBTB7A,CLK4,SRRM2,STXBP3,PTBP2,ZNF326,TMBIM6,HNRNPA1,HNRNPL,THRAP3,RBM25,HNRNPU,AKAP17A,FMR1,TAF15,RBM5,SRRM4,SF3B1,CLK1
GO:BP	regulation of programmed cell death	GO:0043067	0.002960624439799131	833	315	50	PLK2,PIK3R1,TCIM,RASSF2,PLCG1,PTGIS,INHBA,CD44,PHLPP1,ZBTB7A,CSF2,NME5,EGR1,SERPINE1,DCUN1D3,TFAP4,BIRC6,TP53INP1,SNAI2,PRKDC,ADAR,TMBIM6,NR4A1,DOCK8,CHST11,IGF1,APAF1,LRP8,RBM25,CD38,RPS3A,LEF1,DDIAS,ATM,IL6,KIF14,NOTCH1,DAPK1,TNFAIP3,NRP1,NAA16,CCL3L1,RBM5,WNT5A,ENSSSCG00000011567,GADD45G,SH3RF1,ZNF268,RTKN2,WRN
GO:BP	gene expression	GO:0010467	0.0033667766301147158	3199	315	135	SKOR1,MLXIPL,PIK3R1,TCIM,FOXA2,TGIF2,PTGIS,ZNF217,TFAP2C,KDM7A,HNRNPA2B1,INHBA,MAGEL2,LDLRAD3,CTR9,INSR,UHRF1,ZBTB7A,CNOT6,CILP,CLK4,CSF2,EGR1,SERPINE1,ZC3H7A,TFAP4,CREBBP,SRRM2,E4F1,FOSL2,GRHL1,AGO2,TP53INP1,RUNX1T1,LY96,CHD7,SNAI2,PRKDC,NHLH1,ARHGEF11,ADAR,STXBP3,PTBP2,ZNF326,NFAM1,TMBIM6,NR4A1,SP1,HNRNPA1,DDX11,IGF1,NAV3,FANCA,NLRC5,HNRNPL,MEGF8,ENSSSCG00000003076,ZNF473,RPS9,ENSSSCG0000004711…
GO:BP	negative regulation of gene expression	GO:0010629	0.004526291351059508	543	315	37	HNRNPA2B1,CNOT6,CILP,SERPINE1,ZC3H7A,TFAP4,AGO2,TP53INP1,ADAR,PTBP2,TMBIM6,IGF1,NAV3,EPHA2,THRAP3,FURIN,CXCL8,LEF1,CREBZF,ATM,DDX6,IL6,HNRNPU,NOTCH1,UPF3B,DAPK1,FMR1,TNFAIP3,SFMBT2,FOXJ1,TAF15,CCR1,ENSSSCG00000011567,GHSR,CPEB3,ADAM10,IGFBP5
GO:BP	alternative mRNA splicing, via spliceosome	GO:0000380	0.004975161363651736	41	315	9	ZBTB7A,HNRNPA1,HNRNPL,THRAP3,RBM25,HNRNPU,FMR1,RBM5,SRRM4
GO:BP	nucleobase-containing compound biosynthetic process	GO:0034654	0.0053842151152202564	2129	315	98	SKOR1,MLXIPL,PIK3R1,TCIM,FOXA2,TGIF2,PTGIS,ZNF217,TFAP2C,KDM7A,HNRNPA2B1,INHBA,MAGEL2,CTR9,INSR,UHRF1,ZBTB7A,CSF2,EGR1,TFAP4,CREBBP,E4F1,FOSL2,GRHL1,AGO2,TP53INP1,RUNX1T1,CHD7,SNAI2,PRKDC,NHLH1,ARHGEF11,ZNF326,NFAM1,TMBIM6,NR4A1,SP1,HNRNPA1,DDX11,IGF1,FANCA,NLRC5,ENSSSCG00000003076,ENSSSCG00000047112,PRDM2,SPEN,THRAP3,NT5C1A,MYSM1,LRP8,TAL1,EDN1,NFYA,RUNX2,FOXN3,CD38,SLC30A9,FNIP2,LEF1,CREBZF,MAM…
GO:BP	negative regulation of metabolic process	GO:0009892	0.005759587777898014	1767	315	85	SKOR1,MLXIPL,RASSF2,TGIF2,PTGIS,ZNF217,HNRNPA2B1,MAGEL2,CD44,CTR9,UHRF1,ZBTB7A,CNOT6,CILP,CSF2,EGR1,SPINK6,PDGFA,SERPINE1,DCUN1D3,ZC3H7A,TFAP4,CREBBP,E4F1,AGO2,TP53INP1,RUNX1T1,SNAI2,PRKDC,ADAR,LRIG2,PTBP2,TMBIM6,NR4A1,HNRNPA1,IGF1,NAV3,PRDM2,SPEN,EPHA2,THRAP3,TAL1,EDN1,RUNX2,FURIN,FOXN3,CD38,FNIP2,CXCL8,RGS2,LEF1,CREBZF,ATM,DDX6,ZNF202,SOX13,MDM4,IL6,ZBTB18,HNRNPU,NOTCH1,UPF3B,DAPK1,FMR1,DUSP9,T…
GO:BP	regulation of metabolic process	GO:0019222	0.006349192336422912	3794	315	153	SKOR1,MLXIPL,PLK2,NLN,PIK3R1,TCIM,RASSF2,FOXA2,TGIF2,PTGIS,ZNF217,TFAP2C,KDM7A,HNRNPA2B1,INHBA,NLRP6,MAGEL2,LDLRAD3,CD44,CTR9,INSR,UHRF1,ZBTB7A,CNOT6,CILP,CLK4,CSF2,EGR1,SPINK6,PDGFA,SERPINE1,DCUN1D3,ZC3H7A,TFAP4,CREBBP,E4F1,XPO1,FOSL2,GRHL1,AGO2,TP53INP1,RUNX1T1,LY96,CHD7,SNAI2,PRKDC,NHLH1,ARHGEF11,ADAR,LRIG2,PTBP2,ZNF326,NFAM1,TMBIM6,NR4A1,SP1,HNRNPA1,DDX11,IGF1,APAF1,NAV3,FANCA,NLRC5,HNRNPL,ME…
GO:BP	negative regulation of nitrogen compound metabolic process	GO:0051172	0.0072501866257128145	1370	315	70	SKOR1,MLXIPL,RASSF2,TGIF2,PTGIS,ZNF217,HNRNPA2B1,MAGEL2,CD44,CTR9,UHRF1,ZBTB7A,CSF2,EGR1,SPINK6,SERPINE1,DCUN1D3,TFAP4,CREBBP,E4F1,AGO2,RUNX1T1,SNAI2,PRKDC,ADAR,LRIG2,PTBP2,TMBIM6,NR4A1,HNRNPA1,IGF1,PRDM2,SPEN,THRAP3,TAL1,EDN1,RUNX2,FURIN,FOXN3,CD38,FNIP2,RGS2,LEF1,CREBZF,ATM,DDX6,ZNF202,SOX13,MDM4,IL6,ZBTB18,HNRNPU,NOTCH1,DAPK1,FMR1,DUSP9,TNFAIP3,PSPC1,ENSSSCG00000009338,FOXJ1,TAF15,WNT5A,SH3RF1…
GO:BP	macromolecule metabolic process	GO:0043170	0.007398649158682048	5210	315	196	SKOR1,MLXIPL,PHEX,PLK2,NLN,PIK3R1,TCIM,RASSF2,FOXA2,AP5S1,TGIF2,PTGIS,ZNF217,TFAP2C,KMT2C,KDM7A,HNRNPA2B1,INHBA,CHSY1,MAGEL2,LDLRAD3,CD44,LYVE1,CTR9,INSR,UHRF1,ZBTB7A,CNOT6,CILP,CLK4,CSF2,KLHL3,EGR1,SPINK6,PDGFA,SERPINE1,USP31,DCUN1D3,XYLT1,ZC3H7A,TFAP4,CREBBP,DNASE1,SRRM2,E4F1,XPO1,SPTBN1,FOSL2,GRHL1,AGO2,TP53INP1,RUNX1T1,LY96,CHD7,SNAI2,PRKDC,NHLH1,ARHGEF11,ADAR,LRIG2,CTTNBP2NL,STXBP3,PTBP2,ZNF…
GO:BP	regulation of cellular metabolic process	GO:0031323	0.007497526323323845	3366	315	139	SKOR1,MLXIPL,PLK2,NLN,PIK3R1,TCIM,RASSF2,FOXA2,TGIF2,PTGIS,ZNF217,TFAP2C,KDM7A,HNRNPA2B1,INHBA,NLRP6,MAGEL2,CD44,CTR9,INSR,UHRF1,ZBTB7A,CLK4,CSF2,EGR1,SPINK6,PDGFA,SERPINE1,DCUN1D3,TFAP4,CREBBP,E4F1,FOSL2,GRHL1,AGO2,TP53INP1,RUNX1T1,CHD7,SNAI2,PRKDC,NHLH1,ARHGEF11,ADAR,LRIG2,PTBP2,ZNF326,NFAM1,TMBIM6,NR4A1,SP1,HNRNPA1,DDX11,IGF1,APAF1,FANCA,NLRC5,HNRNPL,ENSSSCG00000003076,ENSSSCG00000047112,PRDM2…
GO:BP	cell death	GO:0008219	0.010273292766669172	1096	315	59	PLK2,PIK3R1,TCIM,RASSF2,PLCG1,PTGIS,DIDO1,INHBA,CD44,PHLPP1,ZBTB7A,CSF2,NME5,EGR1,SERPINE1,ATP2A1,DCUN1D3,TFAP4,BIRC6,TP53INP1,SNAI2,PRKDC,ADAR,TMBIM6,NR4A1,DOCK8,CHST11,IGF1,APAF1,MLKL,EPHA2,LRP8,ACIN1,RBM25,CD38,RPS3A,LEF1,DDIAS,ENSSSCG00000014996,ATM,IL6,KIF14,NOTCH1,DAPK1,TNFAIP3,NRP1,NAA16,CCL3L1,RBM5,WNT5A,ENSSSCG00000011567,ENSSSCG00000035037,GADD45G,SH3RF1,ZNF268,RYR2,RTKN2,ERCC6,WRN
GO:BP	heterocycle biosynthetic process	GO:0018130	0.010787217154091434	2162	315	98	SKOR1,MLXIPL,PIK3R1,TCIM,FOXA2,TGIF2,PTGIS,ZNF217,TFAP2C,KDM7A,HNRNPA2B1,INHBA,MAGEL2,CTR9,INSR,UHRF1,ZBTB7A,CSF2,EGR1,TFAP4,CREBBP,E4F1,FOSL2,GRHL1,AGO2,TP53INP1,RUNX1T1,CHD7,SNAI2,PRKDC,NHLH1,ARHGEF11,ZNF326,NFAM1,TMBIM6,NR4A1,SP1,HNRNPA1,DDX11,IGF1,FANCA,NLRC5,ENSSSCG00000003076,ENSSSCG00000047112,PRDM2,SPEN,THRAP3,NT5C1A,MYSM1,LRP8,TAL1,EDN1,NFYA,RUNX2,FOXN3,CD38,SLC30A9,FNIP2,LEF1,CREBZF,MAM…
GO:BP	aromatic compound biosynthetic process	GO:0019438	0.012457220437364448	2169	315	98	SKOR1,MLXIPL,PIK3R1,TCIM,FOXA2,TGIF2,PTGIS,ZNF217,TFAP2C,KDM7A,HNRNPA2B1,INHBA,MAGEL2,CTR9,INSR,UHRF1,ZBTB7A,CSF2,EGR1,TFAP4,CREBBP,E4F1,FOSL2,GRHL1,AGO2,TP53INP1,RUNX1T1,CHD7,SNAI2,PRKDC,NHLH1,ARHGEF11,ZNF326,NFAM1,TMBIM6,NR4A1,SP1,HNRNPA1,DDX11,IGF1,FANCA,NLRC5,ENSSSCG00000003076,ENSSSCG00000047112,PRDM2,SPEN,THRAP3,NT5C1A,MYSM1,LRP8,TAL1,EDN1,NFYA,RUNX2,FOXN3,CD38,SLC30A9,FNIP2,LEF1,CREBZF,MAM…
GO:BP	nucleobase-containing compound metabolic process	GO:0006139	0.01251723854369854	2906	315	123	SKOR1,MLXIPL,PIK3R1,TCIM,FOXA2,AP5S1,TGIF2,PTGIS,ZNF217,TFAP2C,KDM7A,HNRNPA2B1,INHBA,MAGEL2,CTR9,INSR,UHRF1,ZBTB7A,CNOT6,CLK4,CSF2,EGR1,ZC3H7A,TFAP4,CREBBP,DNASE1,SRRM2,E4F1,FOSL2,GRHL1,AGO2,TP53INP1,RUNX1T1,CHD7,SNAI2,PRKDC,NHLH1,ARHGEF11,ADAR,STXBP3,PTBP2,ZNF326,NFAM1,TMBIM6,NR4A1,SP1,HNRNPA1,DDX11,IGF1,APAF1,FANCA,NLRC5,HNRNPL,ENSSSCG00000003076,ZNF473,ENSSSCG00000047112,PRDM2,SPEN,EPHA2,THRAP…
GO:BP	heterocycle metabolic process	GO:0046483	0.02094506767214995	2965	315	124	SKOR1,MLXIPL,PIK3R1,TCIM,FOXA2,AP5S1,TGIF2,PTGIS,ZNF217,TFAP2C,KDM7A,HNRNPA2B1,INHBA,MAGEL2,CTR9,INSR,UHRF1,ZBTB7A,CNOT6,CLK4,CSF2,EGR1,ZC3H7A,TFAP4,CREBBP,DNASE1,SRRM2,E4F1,FOSL2,GRHL1,AGO2,TP53INP1,RUNX1T1,CHD7,SNAI2,PRKDC,NHLH1,ARHGEF11,ADAR,STXBP3,PTBP2,ZNF326,NFAM1,TMBIM6,NR4A1,SP1,HNRNPA1,DDX11,IGF1,APAF1,FANCA,NLRC5,HNRNPL,ENSSSCG00000003076,ZNF473,ENSSSCG00000047112,PRDM2,SPEN,EPHA2,THRAP…
GO:BP	negative regulation of cellular process	GO:0048523	0.024101203375087036	2973	315	124	SKOR1,MLXIPL,PLK2,PIK3R1,TCIM,RASSF2,FOXA2,TGIF2,PLCG1,PTGIS,ZNF217,HNRNPA2B1,INHBA,NLRP6,MAGEL2,CD44,CTR9,PHLPP1,UHRF1,TNFAIP8L1,ZBTB7A,CILP,CSF2,NME5,EGR1,SPINK6,PDGFA,SERPINE1,DCUN1D3,CCP110,TFAP4,CREBBP,E4F1,BIRC6,AGO2,TP53INP1,RUNX1T1,CHD7,SNAI2,PRKDC,ADAR,LRIG2,CTTNBP2NL,PTBP2,CHADL,TMBIM6,NR4A1,DOCK8,HNRNPA1,CHST11,IGF1,NAV3,NLRC5,NDRG4,MEGF8,PRDM2,SPEN,EPHA2,OTUD3,THRAP3,ZNF397,TAL1,EDN1,…
GO:BP	cellular macromolecule biosynthetic process	GO:0034645	0.02419873022307855	2583	315	111	SKOR1,MLXIPL,PIK3R1,TCIM,FOXA2,TGIF2,PTGIS,ZNF217,TFAP2C,KDM7A,HNRNPA2B1,INHBA,CHSY1,MAGEL2,CTR9,INSR,UHRF1,ZBTB7A,CSF2,EGR1,XYLT1,TFAP4,CREBBP,E4F1,FOSL2,GRHL1,AGO2,TP53INP1,RUNX1T1,CHD7,SNAI2,PRKDC,NHLH1,ARHGEF11,ZNF326,NFAM1,TMBIM6,NR4A1,SP1,HNRNPA1,DDX11,GXYLT1,CHST11,IGF1,FANCA,NLRC5,ENSSSCG00000003076,RPS9,ENSSSCG00000047112,PRDM2,SPEN,UGCG,THRAP3,MYSM1,LRP8,TAL1,EDN1,NFYA,RUNX2,FOXN3,CD38,…
GO:BP	regulation of cell death	GO:0010941	0.02461005150447155	898	315	50	PLK2,PIK3R1,TCIM,RASSF2,PLCG1,PTGIS,INHBA,CD44,PHLPP1,ZBTB7A,CSF2,NME5,EGR1,SERPINE1,DCUN1D3,TFAP4,BIRC6,TP53INP1,SNAI2,PRKDC,ADAR,TMBIM6,NR4A1,DOCK8,CHST11,IGF1,APAF1,LRP8,RBM25,CD38,RPS3A,LEF1,DDIAS,ATM,IL6,KIF14,NOTCH1,DAPK1,TNFAIP3,NRP1,NAA16,CCL3L1,RBM5,WNT5A,ENSSSCG00000011567,GADD45G,SH3RF1,ZNF268,RTKN2,WRN
GO:BP	regulation of transcription by RNA polymerase II	GO:0006357	0.02584359619620412	1287	315	65	MLXIPL,PIK3R1,FOXA2,TGIF2,ZNF217,TFAP2C,HNRNPA2B1,INHBA,CTR9,UHRF1,ZBTB7A,EGR1,TFAP4,CREBBP,E4F1,FOSL2,GRHL1,AGO2,CHD7,SNAI2,PRKDC,NHLH1,TMBIM6,NR4A1,SP1,IGF1,NLRC5,PRDM2,SPEN,THRAP3,MYSM1,TAL1,EDN1,RUNX2,SLC30A9,FNIP2,LEF1,CREBZF,MAML2,ATM,ZNF202,SOX13,MDM4,DLX6,IL6,ZBTB18,HNRNPU,NOTCH1,ENSSSCG00000027115,KLF6,FOXJ1,MEOX1,VEZF1,CCL3L1,WNT5A,ZNF268,MLXIP,EGR2,ERCC6,CPEB3,TFCP2L1,TNKS,HOXD4,IHH,NCL
GO:BP	regulation of mRNA splicing, via spliceosome	GO:0048024	0.026011355182048	62	315	10	HNRNPA2B1,ZBTB7A,HNRNPA1,HNRNPL,THRAP3,RBM25,HNRNPU,FMR1,RBM5,SRRM4
GO:BP	positive regulation of transcription by RNA polymerase II	GO:0045944	0.027401870239361907	827	315	47	MLXIPL,PIK3R1,FOXA2,TFAP2C,INHBA,EGR1,TFAP4,CREBBP,E4F1,FOSL2,GRHL1,AGO2,CHD7,PRKDC,NHLH1,NR4A1,SP1,IGF1,NLRC5,PRDM2,THRAP3,MYSM1,TAL1,EDN1,RUNX2,SLC30A9,LEF1,MAML2,ATM,IL6,ZBTB18,HNRNPU,NOTCH1,KLF6,FOXJ1,MEOX1,VEZF1,CCL3L1,WNT5A,ZNF268,MLXIP,EGR2,ERCC6,TNKS,HOXD4,IHH,NCL
GO:BP	negative regulation of biological process	GO:0048519	0.030278739582563028	3231	315	132	SKOR1,MLXIPL,PLK2,PIK3R1,TCIM,RASSF2,FOXA2,TGIF2,PLCG1,PTGIS,ZNF217,HNRNPA2B1,INHBA,NLRP6,CHSY1,MAGEL2,CD44,CTR9,PHLPP1,UHRF1,TNFAIP8L1,ZBTB7A,CNOT6,CILP,CSF2,NME5,EGR1,SPINK6,PDGFA,SERPINE1,DCUN1D3,CCP110,ZC3H7A,TFAP4,CREBBP,E4F1,BIRC6,AGO2,TP53INP1,RUNX1T1,CHD7,SNAI2,PRKDC,ADAR,LRIG2,CTTNBP2NL,PTBP2,CHADL,TMBIM6,NR4A1,DOCK8,HNRNPA1,CHST11,IGF1,NAV3,NLRC5,NDRG4,MEGF8,PRDM2,SPEN,EPHA2,OTUD3,THRAP…
GO:BP	macromolecule biosynthetic process	GO:0009059	0.03547781721302397	2604	315	111	SKOR1,MLXIPL,PIK3R1,TCIM,FOXA2,TGIF2,PTGIS,ZNF217,TFAP2C,KDM7A,HNRNPA2B1,INHBA,CHSY1,MAGEL2,CTR9,INSR,UHRF1,ZBTB7A,CSF2,EGR1,XYLT1,TFAP4,CREBBP,E4F1,FOSL2,GRHL1,AGO2,TP53INP1,RUNX1T1,CHD7,SNAI2,PRKDC,NHLH1,ARHGEF11,ZNF326,NFAM1,TMBIM6,NR4A1,SP1,HNRNPA1,DDX11,GXYLT1,CHST11,IGF1,FANCA,NLRC5,ENSSSCG00000003076,RPS9,ENSSSCG00000047112,PRDM2,SPEN,UGCG,THRAP3,MYSM1,LRP8,TAL1,EDN1,NFYA,RUNX2,FOXN3,CD38,…
GO:BP	cellular aromatic compound metabolic process	GO:0006725	0.037101754803068036	2998	315	124	SKOR1,MLXIPL,PIK3R1,TCIM,FOXA2,AP5S1,TGIF2,PTGIS,ZNF217,TFAP2C,KDM7A,HNRNPA2B1,INHBA,MAGEL2,CTR9,INSR,UHRF1,ZBTB7A,CNOT6,CLK4,CSF2,EGR1,ZC3H7A,TFAP4,CREBBP,DNASE1,SRRM2,E4F1,FOSL2,GRHL1,AGO2,TP53INP1,RUNX1T1,CHD7,SNAI2,PRKDC,NHLH1,ARHGEF11,ADAR,STXBP3,PTBP2,ZNF326,NFAM1,TMBIM6,NR4A1,SP1,HNRNPA1,DDX11,IGF1,APAF1,FANCA,NLRC5,HNRNPL,ENSSSCG00000003076,ZNF473,ENSSSCG00000047112,PRDM2,SPEN,EPHA2,THRAP…
GO:BP	negative regulation of cellular metabolic process	GO:0031324	0.03920155769923427	1493	315	72	SKOR1,MLXIPL,RASSF2,TGIF2,PTGIS,ZNF217,HNRNPA2B1,MAGEL2,CD44,CTR9,UHRF1,ZBTB7A,CSF2,EGR1,SPINK6,PDGFA,SERPINE1,DCUN1D3,TFAP4,CREBBP,E4F1,AGO2,RUNX1T1,SNAI2,PRKDC,ADAR,LRIG2,PTBP2,TMBIM6,NR4A1,HNRNPA1,IGF1,PRDM2,SPEN,THRAP3,TAL1,EDN1,RUNX2,FURIN,FOXN3,CD38,FNIP2,RGS2,LEF1,CREBZF,ATM,DDX6,ZNF202,SOX13,MDM4,IL6,ZBTB18,HNRNPU,NOTCH1,DAPK1,FMR1,DUSP9,TNFAIP3,PSPC1,ENSSSCG00000009338,FOXJ1,TAF15,WNT5A,…
GO:BP	positive regulation of macromolecule biosynthetic process	GO:0010557	0.04098296411724231	1173	315	60	MLXIPL,PIK3R1,FOXA2,TFAP2C,KDM7A,INHBA,INSR,EGR1,TFAP4,CREBBP,E4F1,FOSL2,GRHL1,AGO2,TP53INP1,CHD7,PRKDC,NHLH1,ARHGEF11,NR4A1,SP1,HNRNPA1,DDX11,IGF1,NLRC5,PRDM2,THRAP3,MYSM1,TAL1,EDN1,RUNX2,CD38,SLC30A9,LEF1,MAML2,ATM,ETV1,IL6,ZBTB18,HNRNPU,NOTCH1,ENSSSCG00000027115,UPF3B,FMR1,KLF6,FOXJ1,MEOX1,VEZF1,CCL3L1,EPM2AIP1,WNT5A,ZNF268,MLXIP,MAPKAPK5,EGR2,ERCC6,TNKS,HOXD4,IHH,NCL
GO:BP	organic cyclic compound biosynthetic process	GO:1901362	0.04315396220663931	2232	315	98	SKOR1,MLXIPL,PIK3R1,TCIM,FOXA2,TGIF2,PTGIS,ZNF217,TFAP2C,KDM7A,HNRNPA2B1,INHBA,MAGEL2,CTR9,INSR,UHRF1,ZBTB7A,CSF2,EGR1,TFAP4,CREBBP,E4F1,FOSL2,GRHL1,AGO2,TP53INP1,RUNX1T1,CHD7,SNAI2,PRKDC,NHLH1,ARHGEF11,ZNF326,NFAM1,TMBIM6,NR4A1,SP1,HNRNPA1,DDX11,IGF1,FANCA,NLRC5,ENSSSCG00000003076,ENSSSCG00000047112,PRDM2,SPEN,THRAP3,NT5C1A,MYSM1,LRP8,TAL1,EDN1,NFYA,RUNX2,FOXN3,CD38,SLC30A9,FNIP2,LEF1,CREBZF,MAM…
GO:BP	cellular macromolecule metabolic process	GO:0044260	0.04724908228704598	4433	315	169	SKOR1,MLXIPL,PLK2,PIK3R1,TCIM,RASSF2,FOXA2,AP5S1,TGIF2,PTGIS,ZNF217,TFAP2C,KMT2C,KDM7A,HNRNPA2B1,INHBA,CHSY1,MAGEL2,CD44,CTR9,INSR,UHRF1,ZBTB7A,CNOT6,CLK4,CSF2,KLHL3,EGR1,SPINK6,PDGFA,SERPINE1,USP31,DCUN1D3,XYLT1,TFAP4,CREBBP,DNASE1,E4F1,SPTBN1,FOSL2,GRHL1,AGO2,TP53INP1,RUNX1T1,CHD7,SNAI2,PRKDC,NHLH1,ARHGEF11,ADAR,LRIG2,CTTNBP2NL,ZNF326,NFAM1,TMBIM6,NR4A1,SP1,HNRNPA1,DDX11,GXYLT1,CHST11,IGF1,APAF…
GO:BP	insulin-like growth factor receptor signaling pathway	GO:0048009	0.048310069769820274	21	315	6	PIK3R1,CILP,GIGYF1,IGF1,GHSR,IGFBP5
GO:CC	nucleus	GO:0005634	0.00005460497468380048	4333	336	170	SKOR1,MLXIPL,ZNF502,PIK3R1,ZBED8,LARP1,TCIM,RASSF2,FOXA2,AP5S1,STK35,TGIF2,PLCG1,PTGIS,ZNF217,TFAP2C,DIDO1,KMT2C,KDM7A,UBN2,HNRNPA2B1,MAGEL2,FNBP4,NAV2,CTR9,SUGP2,INSR,SAFB,SAFB2,UHRF1,ZNF532,ZBTB7A,HNRNPH1,CLK4,EGR1,YIPF5,USP31,DCUN1D3,TFAP4,CREBBP,SRRM2,E4F1,XPO1,SPTBN1,FOSL2,GRHL1,AGO2,TP53INP1,RUNX1T1,CHD7,SNAI2,PRKDC,ADAR,STXBP3,PTBP2,ZNF326,NR4A1,SP1,HNRNPA1,ZFC3H1,DDX11,APAF1,FANCA,MLKL,NL…
GO:CC	intracellular anatomical structure	GO:0005622	0.00021853962603512954	8547	336	283	PLA2G4F,SKOR1,MLXIPL,ZNF502,PHEX,MYH3,PLK2,NLN,PIK3R1,ZBED8,LARP1,GM2A,C5ORF49,TCIM,RASSF2,FOXA2,NAPB,AP5S1,STK35,MYH7B,TGIF2,PLCG1,PTGIS,ZNF217,TFAP2C,DIDO1,KMT2C,ATG9B,KDM7A,UBN2,ZC3HAV1,HNRNPA2B1,INHBA,RASSF7,MAGEL2,FNBP4,CD44,NAV2,CTR9,SUGP2,INSR,SLC25A41,SAFB,SAFB2,UHRF1,DPP9,TNFAIP8L1,PLIN4,ZNF532,ZBTB7A,HNRNPH1,CLK4,CDO1,CEP120,CSF2,KLHL3,EGR1,YIPF5,GPC2,ATP2A1,USP31,DCUN1D3,CCP110,XYLT1,A…
GO:CC	intracellular organelle	GO:0043229	0.0017846511438810691	7198	336	245	SKOR1,MLXIPL,ZNF502,PHEX,MYH3,PLK2,NLN,PIK3R1,ZBED8,LARP1,GM2A,C5ORF49,TCIM,RASSF2,FOXA2,AP5S1,STK35,MYH7B,TGIF2,PLCG1,PTGIS,ZNF217,TFAP2C,DIDO1,KMT2C,ATG9B,KDM7A,UBN2,HNRNPA2B1,RASSF7,MAGEL2,FNBP4,CD44,NAV2,CTR9,SUGP2,INSR,SLC25A41,SAFB,SAFB2,UHRF1,DPP9,PLIN4,ZNF532,ZBTB7A,HNRNPH1,CLK4,CEP120,CSF2,EGR1,YIPF5,GPC2,ATP2A1,USP31,DCUN1D3,CCP110,XYLT1,TFAP4,CREBBP,SRRM2,E4F1,XPO1,ENSSSCG00000034617,S…
GO:CC	nucleoplasm	GO:0005654	0.002092060604368241	2694	336	112	MLXIPL,ZBED8,TCIM,RASSF2,FOXA2,AP5S1,STK35,TGIF2,ZNF217,TFAP2C,KMT2C,KDM7A,UBN2,HNRNPA2B1,FNBP4,NAV2,CTR9,SUGP2,SAFB,SAFB2,UHRF1,ZBTB7A,HNRNPH1,EGR1,YIPF5,TFAP4,CREBBP,SRRM2,E4F1,FOSL2,GRHL1,RUNX1T1,CHD7,PRKDC,ADAR,ZNF326,NR4A1,SP1,HNRNPA1,DDX11,FANCA,HNRNPL,ZC3H4,ZNF473,CCNL2,PRDM2,SPEN,SRRM1,FAM76A,GJB4,THRAP3,MYSM1,TAL1,TSPAN1,SNRNP48,MDC1,ZBTB34,NFYA,MORF4L1,ACIN1,KATNBL1,SRSF5,RBM25,PPP4R3A,…
GO:CC	organelle	GO:0043226	0.01425646865379185	7724	336	255	PLA2G4F,SKOR1,MLXIPL,ZNF502,PHEX,MYH3,DLGAP3,PLK2,NLN,PIK3R1,ZBED8,LARP1,GM2A,C5ORF49,TCIM,RASSF2,FOXA2,AP5S1,STK35,MYH7B,TGIF2,PLCG1,PTGIS,ZNF217,TFAP2C,DIDO1,KMT2C,ATG9B,KDM7A,UBN2,HNRNPA2B1,RASSF7,MAGEL2,FNBP4,CD44,NAV2,CTR9,SUGP2,INSR,SLC25A41,SAFB,SAFB2,UHRF1,DPP9,PLIN4,ZNF532,ZBTB7A,HNRNPH1,CLK4,CEP120,CSF2,NME5,EGR1,YIPF5,GPC2,SERPINE1,ATP2A1,USP31,DCUN1D3,CCP110,XYLT1,ANKS3,TFAP4,CREBBP,S…
GO:CC	nuclear lumen	GO:0031981	0.037772148670712574	2967	336	115	MLXIPL,ZBED8,TCIM,RASSF2,FOXA2,AP5S1,STK35,TGIF2,ZNF217,TFAP2C,KMT2C,KDM7A,UBN2,HNRNPA2B1,FNBP4,NAV2,CTR9,SUGP2,INSR,SAFB,SAFB2,UHRF1,ZBTB7A,HNRNPH1,EGR1,YIPF5,TFAP4,CREBBP,SRRM2,E4F1,FOSL2,GRHL1,RUNX1T1,CHD7,PRKDC,ADAR,ZNF326,NR4A1,SP1,HNRNPA1,DDX11,FANCA,HNRNPL,ZC3H4,ZNF473,RPS9,CCNL2,PRDM2,SPEN,SRRM1,FAM76A,GJB4,THRAP3,MYSM1,TAL1,TSPAN1,SNRNP48,MDC1,ZBTB34,NFYA,MORF4L1,ACIN1,KATNBL1,SRSF5,RBM2…
KEGG	Transcriptional misregulation in cancer	KEGG:05202	0.0007680048339430204	166	209	16	CSF2,PDGFA,RUNX1T1,SP1,IGF1,RUNX2,CXCL8,AFF1,ATM,ENSSSCG00000023324,ETV1,IL6,CCNA1,TAF15,NFKBIZ,GADD45G
KEGG	AGE-RAGE signaling pathway in diabetic complications	KEGG:04933	0.005195704852870852	98	209	11	PIK3R1,PLCG1,EGR1,SERPINE1,ENSSSCG00000039214,ENSSSCG00000006286,EDN1,PIM1,VEGFA,CXCL8,IL6
KEGG	TNF signaling pathway	KEGG:04668	0.009817030611890978	105	209	11	PIK3R1,CSF2,ENSSSCG00000039214,ENSSSCG00000006286,MLKL,EDN1,CXCL2,IL6,TNFAIP3,MAP3K14,ENSSSCG00000010448
KEGG	Coronavirus disease - COVID-19	KEGG:05171	0.015390418127380862	212	209	16	PIK3R1,PLCG1,CSF2,ENSSSCG00000004970,ENSSSCG00000039214,ENSSSCG00000034617,ADAR,RPS9,RPS8,RPL35,CXCL8,RPS3A,RPL34,IL6,RPL10,NRP1
KEGG	African trypanosomiasis	KEGG:05143	0.019375531668517958	33	209	6	ENSSSCG00000007978,ENSSSCG00000039214,ENSSSCG00000006286,HBB,IL6,ENSSSCG00000010448
KEGG	p53 signaling pathway	KEGG:04115	0.03984879083565212	68	209	8	CCNG1,SERPINE1,IGF1,APAF1,ATM,MDM4,GADD45G,ENSSSCG00000010448
MIRNA	ssc-let-7g	MIRNA:ssc-let-7g	0.04996003197442042	1	1	1	MAP3K1
