# Supplementary material for: PPARγ regulates the expression of genes involved in the DNA damage response in an inflamed endometrium
Source: Sci Rep. 2022 Mar 7;12:4026. doi: 10.1038/s41598-022-07986-8 (PMC8901773; doi:10.1038/s41598-022-07986-8)
Supplement: Supplementary file 5 — Supplementary Information 5. [file 41598_2022_7986_MOESM5_ESM.xls]

## Sheet: LPS vs CTR
Experimantal gene ID	base mean	log2FC	padj	ENSEMBL gene ID	entrezgene ID	gene description
ENSSSCG00000042722	27.4059	5.3314	0.0177959	ENSSSCG00000042722	NA	NA
GID.12749	99.9785	-1.78332	0.00152042	NA	NA	NA
GID.1369	119.967	-1.71009	0.00337362	NA	NA	NA
GID.13865	108.54	-2.83372	0.034586	NA	NA	NA
GID.14545	12498.7	-1.77341	0.0059581	NA	NA	NA
GID.15274	324.337	-3.321	8.46505e-16	NA	NA	NA
GID.15919	250.336	-1.43894	0.0148284	NA	NA	NA
GID.16399	142.973	-1.50971	0.00866895	ENSSSCG00000048719	NA	NA
GID.17908	67.2458	-2.4096	0.00332027	NA	NA	NA
GID.19624	51.384	-2.65816	0.0229147	NA	NA	NA
GID.21276	232.328	1.04775	0.0304803	ENSSSCG00000003846	100515552	GLIS family zinc finger 1 [Source:NCBI gene (formerly Entrezgene);Acc:100515552]
GID.21405	132.626	-1.86545	0.0477671	NA	NA	NA
GID.22793	38.3237	5.02377	0.0172202	ENSSSCG00000045730	NA	NA
GID.24390	76.2324	-1.90069	0.0423079	NA	NA	NA
GID.24891	85.4852	-1.8153	0.0390309	NA	NA	NA
GID.26236	54.1256	-2.43822	0.00369317	NA	NA	NA
GID.26637	56.4215	3.4354	0.0117561	ENSSSCG00000045536	NA	NA
GID.3842	124.622	-2.99451	0.000123638	NA	NA	NA
GID.4384	74.2565	1.7971	0.00386091	ENSSSCG00000044657	NA	NA
GID.4684	172.112	1.49548	0.0063524	NA	NA	NA
GID.4725	300.002	1.59787	0.00216403	NA	NA	NA
GID.5894	45.7068	-1.98412	0.0370721	NA	NA	NA
GID.7402	80.5285	-2.23608	0.00147919	NA	NA	NA
GID.772	43.4909	-2.17383	0.0289	NA	NA	NA

## Sheet: PGJ2 vs LPS
Experimantal gene ID	base mean	log2FC	padj	ENSEMBL gene ID	entrezgene ID	gene description
ENSSSCG00000045723	24.9817	6.30071	0.00681945	ENSSSCG00000045723	NA	NA
ENSSSCG00000045889	26.9491	5.91002	0.0136602	ENSSSCG00000045889	NA	NA
ENSSSCG00000046233	52.5941	2.8556	0.0470938	ENSSSCG00000046233	NA	NA
GID.10698	193.239	2.0864	0.0288202	NA	NA	NA
GID.10706	2213.73	1.23297	0.0123456	ENSSSCG00000044208	NA	NA
GID.11139	58.9327	-1.98334	0.0373662	ENSSSCG00000050854	NA	NA
GID.11178	43.2736	3.31351	0.0193146	ENSSSCG00000048041	NA	NA
GID.13153	2063.18	1.0843	0.0172286	NA	NA	NA
GID.14167	136.585	1.94302	0.0467986	ENSSSCG00000045545	NA	NA
GID.14589	128.013	1.941	0.00283467	ENSSSCG00000036379	NA	NA
GID.16039	225.538	1.33525	0.0473353	ENSSSCG00000049098	NA	NA
GID.16601	108.152	1.58858	0.0278535	NA	NA	NA
GID.19516	62.8203	2.47705	0.0474606	NA	NA	NA
GID.20813	207.24	2.1702	0.0123456	NA	NA	NA
GID.2153	426.044	2.11289	0.00106106	ENSSSCG00000047129	NA	NA
GID.22160	72.8909	2.30747	0.0123456	NA	NA	NA
GID.22669	29.9154	3.90418	0.0413819	NA	NA	NA
GID.22794	925.341	1.11522	0.0478099	ENSSSCG00000050687	NA	NA
GID.22797	111.553	-2.12566	0.0313063	NA	NA	NA
GID.23107	333.996	1.29594	0.0184851	ENSSSCG00000047048	100157577	modulator of apoptosis 1 [Source:NCBI gene (formerly Entrezgene);Acc:100157577]
GID.23246	167.381	1.81496	0.0314504	NA	NA	NA
GID.24003	1015.85	1.18695	0.00524556	ENSSSCG00000044738	NA	NA
GID.2530	189.3	2.16374	0.0284025	ENSSSCG00000031683	102166270	putative surface protein SACOL0050 [Source:NCBI gene (formerly Entrezgene);Acc:102166270]
GID.25929	249.079	2.16882	0.00269188	ENSSSCG00000033469	NA	NA
GID.2593	39.9254	4.51563	0.0269503	ENSSSCG00000045833	NA	NA
GID.26113	130.472	1.84211	0.0291708	ENSSSCG00000046512	NA	NA
GID.2943	164.061	2.5036	0.0304105	NA	NA	NA
GID.3134	394.344	-1.02128	0.0493334	NA	NA	NA
GID.3409	111.166	2.03557	0.042872	ENSSSCG00000046352	NA	NA
GID.3429	26.2192	6.34568	0.00685859	ENSSSCG00000041994	NA	NA
GID.3470	15.6212	-7.1849	0.00182953	NA	NA	NA
GID.3941	629.696	1.83548	0.0171521	ENSSSCG00000042682	NA	NA
GID.5112	122.663	1.77902	0.0291708	NA	NA	NA
GID.5641	32.0647	3.14484	0.0435158	ENSSSCG00000045880	NA	NA
GID.6906	714.379	1.07633	0.0142145	NA	NA	NA

## Sheet: PIO vs LPS
Experimantal gene ID	base mean	log2FC	padj	ENSEMBL gene ID	entrezgene ID	gene description
ENSSSCG00000032587	42.8508	2.14775	0.0283444	ENSSSCG00000032587	NA	NA
ENSSSCG00000041675	34.3933	3.07399	0.0222045	ENSSSCG00000041675	NA	NA
ENSSSCG00000041958	94.9866	1.63603	0.0322397	ENSSSCG00000041958	NA	NA
ENSSSCG00000042312	42.6287	2.92644	0.0343977	ENSSSCG00000042312	NA	NA
ENSSSCG00000045723	18.7027	5.85025	0.00370478	ENSSSCG00000045723	NA	NA
ENSSSCG00000045889	30.0383	6.56327	0.000933637	ENSSSCG00000045889	NA	NA
ENSSSCG00000046233	76.9664	2.79964	0.0185928	ENSSSCG00000046233	NA	NA
ENSSSCG00000048001	13.8803	5.34249	0.00912102	ENSSSCG00000048001	NA	NA
ENSSSCG00000048462	39.2723	1.98738	0.0428329	ENSSSCG00000048462	NA	NA
ENSSSCG00000049906	20.408	3.77603	0.0298107	ENSSSCG00000049906	NA	NA
ENSSSCG00000050451	55.4365	2.07504	0.0240376	ENSSSCG00000050451	NA	NA
ENSSSCG00000051249	9.90244	4.86586	0.043798	ENSSSCG00000051249	NA	NA
GID.10263	43.5725	1.92421	0.0475353	NA	NA	NA
GID.10399	17.2543	5.72969	0.00228046	ENSSSCG00000045929	NA	NA
GID.10447	453.462	1.25577	0.0210103	ENSSSCG00000045426	NA	NA
GID.10698	208.525	2.12026	0.00350434	NA	NA	NA
GID.10706	2346.22	1.35893	0.000419546	ENSSSCG00000044208	NA	NA
GID.11108	156.278	1.30967	0.0150415	ENSSSCG00000044986	NA	NA
GID.11178	44.2885	3.57535	0.0018393	ENSSSCG00000048041	NA	NA
GID.11499	113.897	1.30474	0.0261271	ENSSSCG00000047365	NA	NA
GID.11622	59.1685	-3.90528	0.00677599	ENSSSCG00000040829	NA	NA
GID.12099	56.0265	2.27722	0.0216468	ENSSSCG00000043645	NA	NA
GID.12190	23292	1.21123	0.000366914	ENSSSCG00000044913	NA	NA
GID.12305	33.9195	-2.67193	0.0116074	NA	NA	NA
GID.12314	263.211	-1.18865	0.0111338	NA	NA	NA
GID.12973	36.0217	3.96224	0.0113196	NA	NA	NA
GID.13153	2394.5	1.32222	0.0255463	NA	NA	NA
GID.13446	36.9084	1.99933	0.0490056	ENSSSCG00000043061	NA	NA
GID.13517	33.7662	-4.35458	0.0040804	NA	NA	NA
GID.13807	87.832	1.50624	0.0271602	NA	NA	NA
GID.13832	180.787	-1.72168	0.00751879	NA	NA	NA
GID.1403	442.692	-1.55639	0.0173857	NA	NA	NA
GID.14167	145.549	2.063	0.0118043	ENSSSCG00000045545	NA	NA
GID.14199	164.646	-1.63456	0.00504554	NA	NA	NA
GID.14246	439.186	1.05401	0.037304	NA	NA	NA
GID.14589	137.946	2.06981	8.61631e-05	ENSSSCG00000036379	NA	NA
GID.14663	12.0068	-6.1934	0.0140225	NA	NA	NA
GID.14921	738.431	1.65022	0.00178276	ENSSSCG00000041715	NA	NA
GID.15893	226.43	-1.01994	0.0497736	ENSSSCG00000045283	NA	NA
GID.16011	22.3299	-3.55901	0.0254163	ENSSSCG00000044784	NA	NA
GID.16039	246.833	1.61156	0.0070851	ENSSSCG00000049098	NA	NA
GID.16399	36.1256	-2.54626	0.0451841	ENSSSCG00000048719	NA	NA
GID.16429	77.6552	1.77698	0.0447809	NA	NA	NA
GID.16592	344.91	1.09063	0.0121161	NA	NA	NA
GID.16601	113.846	1.66231	0.00268618	NA	NA	NA
GID.18536	228.438	-1.22771	0.0379098	NA	NA	NA
GID.18971	10.9714	4.31944	0.0244616	ENSSSCG00000044663	NA	NA
GID.19303	56.8506	2.43895	0.0018393	ENSSSCG00000042904	NA	NA
GID.19516	88.3212	3.1596	0.000691893	NA	NA	NA
GID.20039	98.4877	2.06197	0.000713278	NA	NA	NA
GID.20275	11.6741	-5.34512	0.0193732	NA	NA	NA
GID.20316	352.375	1.76775	0.0100453	ENSSSCG00000041487	NA	NA
GID.20614	57.3328	-2.64064	0.0175018	NA	NA	NA
GID.20642	123.746	1.1233	0.0287552	NA	NA	NA
GID.20765	247.82	1.28522	0.0378802	ENSSSCG00000049192	NA	NA
GID.20813	253.774	2.31288	0.00241848	NA	NA	NA
GID.21230	82.2914	1.46145	0.0422655	NA	NA	NA
GID.21276	428.551	1.28483	0.00135675	ENSSSCG00000003846	100515552	GLIS family zinc finger 1 [Source:NCBI gene (formerly Entrezgene);Acc:100515552]
GID.2153	408.537	2.05439	0.000416424	ENSSSCG00000047129	NA	NA
GID.22025	22.5633	-3.10573	0.0130786	NA	NA	NA
GID.22160	57.3375	1.91994	0.0321407	NA	NA	NA
GID.2243	155.466	-1.23042	0.0481993	ENSSSCG00000051088	NA	NA
GID.22794	995.891	1.37355	0.00487185	ENSSSCG00000050687	NA	NA
GID.23107	360.529	1.48499	0.00083132	ENSSSCG00000047048	100157577	modulator of apoptosis 1 [Source:NCBI gene (formerly Entrezgene);Acc:100157577]
GID.23195	546.41	1.55768	0.0374023	ENSSSCG00000051274	NA	NA
GID.23246	195.972	2.17662	0.000962227	NA	NA	NA
GID.23730	1376.82	-1.90505	2.61122e-06	ENSSSCG00000031708	NA	NA
GID.23781	24.5313	-2.7691	0.0422165	NA	NA	NA
GID.24568	248.887	1.58416	0.0203602	ENSSSCG00000047709	NA	NA
GID.24582	44.0536	1.70205	0.0345381	NA	NA	NA
GID.24781	472.3	1.67829	0.000345476	ENSSSCG00000050772	NA	NA
GID.24891	112.926	2.3665	0.00109031	NA	NA	NA
GID.24922	9658.01	1.12649	0.00228046	ENSSSCG00000028322	NA	NA
GID.24987	253.115	1.34873	0.00192414	NA	NA	NA
GID.25000	32.283	-3.26437	0.0187426	NA	NA	NA
GID.2506	30.3483	2.0947	0.0384063	ENSSSCG00000048325	NA	NA
GID.25176	76.0745	1.51872	0.0336246	NA	NA	NA
GID.2530	185.336	2.19307	0.00160797	ENSSSCG00000031683	102166270	putative surface protein SACOL0050 [Source:NCBI gene (formerly Entrezgene);Acc:102166270]
GID.25605	23.7664	2.95768	0.0283034	ENSSSCG00000035996	NA	NA
GID.25607	34.774	3.30067	0.00519792	ENSSSCG00000046791	NA	NA
GID.25868	105.621	2.01404	0.0203602	NA	NA	NA
GID.25929	265.729	2.32168	6.1412e-07	ENSSSCG00000033469	NA	NA
GID.2593	46.7253	4.1867	0.0040316	ENSSSCG00000045833	NA	NA
GID.26113	150.583	2.06986	0.000928757	ENSSSCG00000046512	NA	NA
GID.26189	89.9681	2.26198	0.00135744	ENSSSCG00000051231	NA	NA
GID.2661	32.6193	2.97237	0.0376376	ENSSSCG00000045823	NA	NA
GID.26623	3932.33	1.17016	0.015951	ENSSSCG00000044599	NA	NA
GID.26702	114.853	-1.47369	0.020294	NA	NA	NA
GID.2830	1544.27	1.03165	0.0111338	ENSSSCG00000050251	NA	NA
GID.2846	13.3397	5.63307	0.00622404	ENSSSCG00000046263	NA	NA
GID.2858	9.72391	5.08154	0.0437064	ENSSSCG00000046708	NA	NA
GID.2943	174.78	2.7786	0.000962227	NA	NA	NA
GID.3409	105.202	2.15151	0.010769	ENSSSCG00000046352	NA	NA
GID.3429	20.708	5.709	0.00382672	ENSSSCG00000041994	NA	NA
GID.3470	19.9768	-5.28871	0.00848384	NA	NA	NA
GID.3797	131.046	2.44752	0.000712581	ENSSSCG00000044226	NA	NA
GID.3941	633.13	1.72322	0.0115491	ENSSSCG00000042682	NA	NA
GID.4038	12.3902	5.30733	0.0187426	ENSSSCG00000048948	NA	NA
GID.5112	143.9	2.3391	1.24878e-05	NA	NA	NA
GID.5182	301.219	1.2075	0.0163962	ENSSSCG00000048095	NA	NA
GID.5641	36.27	3.3866	0.00582194	ENSSSCG00000045880	NA	NA
GID.6692	162.968	1.77804	0.00870388	NA	NA	NA
GID.6906	708.009	0.993921	0.0170747	NA	NA	NA
GID.6944	445.606	1.50874	0.0324227	NA	NA	NA
GID.707	16.069	-4.01733	0.0305405	NA	NA	NA
GID.7159	300.818	1.02231	0.0363273	ENSSSCG00000046589	NA	NA
GID.7972	102.197	1.28864	0.0367707	ENSSSCG00000048101	NA	NA
GID.8010	26.6437	-4.08816	0.00635845	NA	NA	NA
GID.953	217.788	-1.63772	0.0201176	NA	NA	NA

## Sheet: T vs LPS
Experimantal gene ID	base mean	log2FC	padj	ENSEMBL gene ID	entrezgene ID	gene description
ENSSSCG00000041958	114.713	1.78863	0.00272205	ENSSSCG00000041958	NA	NA
ENSSSCG00000042425	19.1742	-3.90976	0.0378855	ENSSSCG00000042425	NA	NA
ENSSSCG00000045362	13.6187	4.55861	0.0405536	ENSSSCG00000045362	NA	NA
ENSSSCG00000045723	26.4898	6.08019	0.00190125	ENSSSCG00000045723	NA	NA
ENSSSCG00000045889	35.1636	6.45313	0.00217483	ENSSSCG00000045889	NA	NA
ENSSSCG00000046233	78.2449	3.4737	0.00939678	ENSSSCG00000046233	NA	NA
ENSSSCG00000046474	10.5854	6.00207	0.0404527	ENSSSCG00000046474	NA	NA
ENSSSCG00000047456	21.8177	4.27375	0.016378	ENSSSCG00000047456	NA	NA
ENSSSCG00000048001	14.3749	5.27482	0.0142422	ENSSSCG00000048001	NA	NA
ENSSSCG00000049542	20.8773	3.34286	0.0426791	ENSSSCG00000049542	100152154	myelin associated oligodendrocyte basic protein [Source:NCBI gene (formerly Entrezgene);Acc:100152154]
ENSSSCG00000049906	31.8794	3.91707	0.0204989	ENSSSCG00000049906	NA	NA
ENSSSCG00000051360	16.5492	3.90983	0.0296924	ENSSSCG00000051360	NA	NA
GID.10170	431.151	1.62715	0.00748605	NA	NA	NA
GID.10263	53.3602	2.2587	0.0438292	NA	NA	NA
GID.10405	34.3549	3.68894	0.0429612	ENSSSCG00000050830	NA	NA
GID.10447	489.636	1.18822	0.0426884	ENSSSCG00000045426	NA	NA
GID.10698	267.042	2.48875	0.00108685	NA	NA	NA
GID.10706	2466.91	1.23121	0.00880219	ENSSSCG00000044208	NA	NA
GID.10732	927.651	1.59712	0.0214293	ENSSSCG00000044004	NA	NA
GID.11139	65.5314	-1.95585	0.00939678	ENSSSCG00000050854	NA	NA
GID.11178	49.4897	3.49093	0.00638886	ENSSSCG00000048041	NA	NA
GID.11488	1258.73	-1.54716	0.00351901	ENSSSCG00000051610	NA	NA
GID.11722	60.372	2.44161	0.0348877	ENSSSCG00000044349	NA	NA
GID.11847	5396.2	0.962693	0.0203582	ENSSSCG00000051552	NA	NA
GID.12099	61.1276	2.11209	0.020835	ENSSSCG00000043645	NA	NA
GID.12190	26040.3	1.27121	0.0103489	ENSSSCG00000044913	NA	NA
GID.12305	37.9997	-1.87618	0.0473312	NA	NA	NA
GID.13153	2550.35	1.36805	0.00108685	NA	NA	NA
GID.13446	47.4498	2.29649	0.0228293	ENSSSCG00000043061	NA	NA
GID.13754	245.302	-2.1253	0.0278043	NA	NA	NA
GID.13807	101.532	1.5651	0.0104012	NA	NA	NA
GID.1403	475.711	-1.80768	0.020079	NA	NA	NA
GID.14099	37.1369	3.45658	0.0476835	NA	NA	NA
GID.14167	182.822	2.12632	0.00970675	ENSSSCG00000045545	NA	NA
GID.14199	174.939	-1.495	0.0481846	NA	NA	NA
GID.14261	22.0762	-3.71712	0.0468633	NA	NA	NA
GID.14511	42.2939	1.98755	0.0437939	ENSSSCG00000050672	NA	NA
GID.14589	151.918	2.00239	0.00164264	ENSSSCG00000036379	NA	NA
GID.14663	13.0112	-6.46751	0.0167894	NA	NA	NA
GID.14921	856.665	1.75662	0.0032681	ENSSSCG00000041715	NA	NA
GID.14934	188.866	1.47274	0.0195963	NA	NA	NA
GID.15711	36.6816	1.73626	0.0468798	ENSSSCG00000048711	NA	NA
GID.16039	286.503	1.62943	0.00985732	ENSSSCG00000049098	NA	NA
GID.16081	53.8618	2.54956	0.049264	ENSSSCG00000042468	NA	NA
GID.16195	33.1523	3.16532	0.0429612	NA	NA	NA
GID.16601	132.856	1.81488	0.00377923	NA	NA	NA
GID.17534	543.971	1.3309	0.00641552	ENSSSCG00000042788	100620827	uncharacterized LOC100620827 [Source:NCBI gene (formerly Entrezgene);Acc:100620827]
GID.19246	87.1585	1.75903	0.0253861	ENSSSCG00000047051	NA	NA
GID.19303	54.031	2.17878	0.0314718	ENSSSCG00000042904	NA	NA
GID.19516	91.59	2.66013	0.0137534	NA	NA	NA
GID.19980	169.529	2.2655	0.0182887	NA	NA	NA
GID.19985	58.3629	2.1263	0.0238868	ENSSSCG00000047144	NA	NA
GID.20020	656.273	1.64033	0.000353351	ENSSSCG00000032594	110261048	uncharacterized LOC110261048 [Source:NCBI gene (formerly Entrezgene);Acc:110261048]
GID.20039	129.241	2.29433	0.000674643	NA	NA	NA
GID.20316	567.669	2.47422	0.00110498	ENSSSCG00000041487	NA	NA
GID.20765	233.874	1.10432	0.0293638	ENSSSCG00000049192	NA	NA
GID.20813	292.499	2.40818	0.000836504	NA	NA	NA
GID.2153	552.862	2.38841	1.32822e-05	ENSSSCG00000047129	NA	NA
GID.22160	77.0128	2.17317	0.00178787	NA	NA	NA
GID.22669	32.3308	3.61866	0.0210433	NA	NA	NA
GID.22794	1099.62	1.3256	0.00492417	ENSSSCG00000050687	NA	NA
GID.22898	747.99	1.12617	0.0288836	NA	NA	NA
GID.22955	7057.58	-1.02485	0.00116344	ENSSSCG00000050616	100156404	placental growth factor [Source:NCBI gene (formerly Entrezgene);Acc:100156404]
GID.23107	386.911	1.33404	0.017274	ENSSSCG00000047048	100157577	modulator of apoptosis 1 [Source:NCBI gene (formerly Entrezgene);Acc:100157577]
GID.23195	613.32	1.86224	0.01209	ENSSSCG00000051274	NA	NA
GID.23246	213.934	2.11834	0.000964334	NA	NA	NA
GID.24003	1221.65	1.4963	0.0059479	ENSSSCG00000044738	NA	NA
GID.24422	283.222	1.08593	0.0388887	NA	NA	NA
GID.24568	321.295	1.76889	0.0176246	ENSSSCG00000047709	NA	NA
GID.24781	475.194	1.56211	0.00126487	ENSSSCG00000050772	NA	NA
GID.25000	34.9831	-4.46618	0.0125964	NA	NA	NA
GID.2506	36.6608	2.10403	0.0493824	ENSSSCG00000048325	NA	NA
GID.2520	27.3764	-3.02259	0.0396968	ENSSSCG00000046044	NA	NA
GID.2530	246.764	2.43517	0.00222286	ENSSSCG00000031683	102166270	putative surface protein SACOL0050 [Source:NCBI gene (formerly Entrezgene);Acc:102166270]
GID.25780	408.967	1.09092	0.0390605	NA	NA	NA
GID.25868	110.584	2.05895	0.0185899	NA	NA	NA
GID.25929	288.764	2.27783	0.000270568	ENSSSCG00000033469	NA	NA
GID.2593	48.8864	4.06667	0.00583131	ENSSSCG00000045833	NA	NA
GID.25967	56.7	4.31307	0.0144989	NA	NA	NA
GID.26113	163.267	2.17111	0.00338492	ENSSSCG00000046512	NA	NA
GID.26189	103.244	2.25756	0.00111764	ENSSSCG00000051231	NA	NA
GID.26433	27.7188	-3.85081	0.0235163	NA	NA	NA
GID.2661	47.3576	3.48351	0.00362954	ENSSSCG00000045823	NA	NA
GID.26623	5618.89	1.71289	0.000195784	ENSSSCG00000044599	NA	NA
GID.26631	173.149	1.50392	0.00219842	ENSSSCG00000043604	NA	NA
GID.26702	128.353	-1.61503	0.0315218	NA	NA	NA
GID.2846	20.458	5.92867	0.00167397	ENSSSCG00000046263	NA	NA
GID.2872	111.932	1.66101	0.0156287	ENSSSCG00000050266	NA	NA
GID.2943	208.425	2.76659	0.00338492	NA	NA	NA
GID.3250	139.897	1.39252	0.0297469	ENSSSCG00000049125	NA	NA
GID.3409	139.585	2.2375	0.00939678	ENSSSCG00000046352	NA	NA
GID.3429	33.5084	6.14892	0.00108685	ENSSSCG00000041994	NA	NA
GID.3752	35.7326	3.22101	0.0390227	ENSSSCG00000044618	NA	NA
GID.3941	780.645	2.01308	0.00170509	ENSSSCG00000042682	NA	NA
GID.4038	15.725	5.53987	0.020079	ENSSSCG00000048948	NA	NA
GID.4763	537.565	-1.53629	0.0329993	NA	NA	NA
GID.5112	108.017	1.55739	0.0138038	NA	NA	NA
GID.5182	357.325	1.40481	0.0116687	ENSSSCG00000048095	NA	NA
GID.6154	196.189	1.21023	0.0368308	NA	NA	NA
GID.6330	93.0045	1.27864	0.0407302	ENSSSCG00000042725	NA	NA
GID.6692	207.354	2.07355	0.000962585	NA	NA	NA
GID.6944	655.253	1.59248	0.00336871	NA	NA	NA
GID.8022	32.5327	2.6557	0.047915	ENSSSCG00000049458	NA	NA
GID.8286	83.1232	2.53942	0.0173373	ENSSSCG00000049992	NA	NA
GID.9018	280.288	-1.64323	0.0404916	NA	NA	NA
