# Supplementary material for: PPARγ regulates the expression of genes involved in the DNA damage response in an inflamed endometrium
Source: Sci Rep. 2022 Mar 7;12:4026. doi: 10.1038/s41598-022-07986-8 (PMC8901773; doi:10.1038/s41598-022-07986-8)
Supplement: Supplementary file 6 — Supplementary Information 6. [file 41598_2022_7986_MOESM6_ESM.xls]

## Sheet: LPS vs CRT
ENSEMBL	dPSI	padj	Event description	AS type	gene symbol/ENSEMBL gene ID
ENSSSCG00000000133	-0.107514	0.0234765	ENSSSCG00000000133;AF:5:10746890:10747027-10750749:10749760:10750113-10750749:+	AF	TST
ENSSSCG00000000202	-0.108869	0.0434565	ENSSSCG00000000202;A5:5:15518554-15518594:15518554-15518669:-	A5	MCRS1
ENSSSCG00000000202	0.108869	0.0434565	ENSSSCG00000000202;SE:5:15525234-15525662:15525930-15526422:-	SE	MCRS1
ENSSSCG00000000496	0.208761	0.00499501	ENSSSCG00000000496;AF:5:33858572:33858641-33859354:33859010:33859274-33859354:+	AF	CCT2
ENSSSCG00000000496	-0.208761	0.00499501	ENSSSCG00000000496;A5:5:33869131-33869465:33869127-33869465:+	A5	CCT2
ENSSSCG00000001422	0.130085	0.0344655	ENSSSCG00000001422;RI:7:24033587:24033833-24033901:24034037:+	RI	C2
ENSSSCG00000001457	-0.199415	0.014985	ENSSSCG00000001457;SE:7:24969404-24970594:24970704-24971197:-	SE	NA
ENSSSCG00000001862	-0.231164	0.0431568	ENSSSCG00000001862;AF:7:56526919-56527318:56527344:56526919-56540114:56540251:-	AF	ETFA
ENSSSCG00000001862	-0.32762	0.0431568	ENSSSCG00000001862;AF:7:56526919-56527318:56527344:56526919-56540114:56540201:-	AF	ETFA
ENSSSCG00000001862	-0.165363	0.0431568	ENSSSCG00000001862;AF:7:56526919-56527318:56527344:56526919-56540114:56540253:-	AF	ETFA
ENSSSCG00000001862	-0.119512	0.0431568	ENSSSCG00000001862;SE:7:56470821-56476536:56476571-56509179:-	SE	ETFA
ENSSSCG00000001862	-0.164126	0.0431568	ENSSSCG00000001862;AF:7:56526919-56527318:56527344:56526919-56540114:56540234:-	AF	ETFA
ENSSSCG00000001959	-0.106474	0.046953	ENSSSCG00000001959;AF:7:65090277:65090338-65091414:65091160:65091301-65091414:+	AF	CFL2
ENSSSCG00000002709	0.496178	0.031968	ENSSSCG00000002709;SE:6:12166789-12184670:12184744-12185883:+	SE	NA
ENSSSCG00000002835	-0.38674	0.0444555	ENSSSCG00000002835;AF:6:32494170:32494521-32578261:32494783:32495164-32578261:+	AF	TOX3
ENSSSCG00000002835	0.38674	0.0444555	ENSSSCG00000002835;A3:6:32578326-32582322:32578326-32582325:+	A3	TOX3
ENSSSCG00000002868	-0.500524	0.00674326	ENSSSCG00000002868;AF:6:43281393-43281898:43281914:43281393-43290275:43290322:-	AF	PEPD
ENSSSCG00000002868	-0.278748	0.00674326	ENSSSCG00000002868;AF:6:43281393-43281898:43281914:43281393-43290275:43290369:-	AF	PEPD
ENSSSCG00000003112	0.50969	0.0334665	ENSSSCG00000003112;AF:6:53042792-53045502:53046232:53042792-53046727:53046792:-	AF	ENSSSCG00000003112
ENSSSCG00000003644	-0.143036	0.0264735	ENSSSCG00000003644;AF:6:93983126-93987712:93988092:93983126-93988516:93988573:-	AF	FHL3
ENSSSCG00000003708	-0.18965	0.038961	ENSSSCG00000003708;SE:6:108462193-108473753:108473851-108477092:-	SE	ANKRD29
ENSSSCG00000004241	0.177087	0.0144855	ENSSSCG00000004241;SE:1:40991732-41000269:41000340-41001965:-	SE	GJA1
ENSSSCG00000004511	0.180171	0.0314685	ENSSSCG00000004511;AF:1:99635535-99674410:99674460:99635535-99809671:99809899:-	AF	ENSSSCG00000004511
ENSSSCG00000004869	0.494422	0.02997	ENSSSCG00000004869;SE:1:149544352-149547793:149547918-149562505:-	SE	CNDP1
ENSSSCG00000005024	0.372708	0.0044955	ENSSSCG00000005024;AL:1:180620314:180620394-180665160:180661622:180661799-180665160:-	AL	NA
ENSSSCG00000005096	0.156498	0.025974	ENSSSCG00000005096;AF:1:190625244:190625617-190648253:190647525:190647532-190648253:+	AF	HIF1A
ENSSSCG00000005480	0.143947	0.041958	ENSSSCG00000005480;RI:1:254208447:254208548-254208938:254208999:+	RI	RGS3
ENSSSCG00000005656	0.25832	0.021978	ENSSSCG00000005656;AF:1:269050444:269050672-269058296:269056343:269056789-269058296:+	AF	ENSSSCG00000005656
ENSSSCG00000005688	-0.133396	0.0144855	ENSSSCG00000005688;AF:1:269920935-269924025:269924188:269920935-269924262:269924462:-	AF	PTGES
ENSSSCG00000006468	0.157494	0.026973	ENSSSCG00000006468;AF:4:93340882:93340998-93348480:93341413:93341876-93348480:+	AF	HDGF
ENSSSCG00000006648	-0.113393	0.035964	ENSSSCG00000006648;A3:4:98427731-98429001:98427731-98429031:+	A3	NA
ENSSSCG00000006698	0.263077	0.036963	ENSSSCG00000006698;SE:4:99993924-100012956:100013045-100023063:-	SE	BCL9
ENSSSCG00000006698	0.263077	0.036963	ENSSSCG00000006698;A3:4:99985317-99986247:99985314-99986247:-	A3	BCL9
ENSSSCG00000006755	-0.203554	0.0434565	ENSSSCG00000006755;A3:4:105983275-105988177:105983275-105988180:+	A3	DENND2C
ENSSSCG00000006755	-0.203554	0.0434565	ENSSSCG00000006755;SE:4:105951075-105951599:105951769-105956036:+	SE	DENND2C
ENSSSCG00000006893	0.204175	0.037962	ENSSSCG00000006893;AF:4:123548546:123548626-123557010:123548852:123549011-123557010:+	AF	BCAR3
ENSSSCG00000008057	-0.308275	0.035964	ENSSSCG00000008057;A3:3:39525705-39531965:39525479-39531965:-	A3	NA
ENSSSCG00000009142	0.290963	0.032967	ENSSSCG00000009142;AF:8:112745728-112746052:112746151:112745728-112762561:112762858:-	AF	SEC24B
ENSSSCG00000009142	0.609088	0.0254745	ENSSSCG00000009142;AF:8:112745728-112746052:112746151:112745728-112762561:112762744:-	AF	SEC24B
ENSSSCG00000009164	-0.122735	0.0364635	ENSSSCG00000009164;AF:8:118155413-118164228:118164317:118155413-118164478:118164643:-	AF	CISD2
ENSSSCG00000010134	-0.195572	0.035964	ENSSSCG00000010134;SE:14:51457012-51457339:51457504-51458669:+	SE	TANGO2
ENSSSCG00000010134	-0.195497	0.035964	ENSSSCG00000010134;SE:14:51457012-51457390:51457504-51458669:+	SE	TANGO2
ENSSSCG00000010203	-0.221153	0.0134865	ENSSSCG00000010203;SE:14:61652487-61654255:61654391-61666812:-	SE	ENSSSCG00000010203
ENSSSCG00000010203	-0.241038	0.0134865	ENSSSCG00000010203;SE:14:61654391-61666812:61666902-61667461:-	SE	ENSSSCG00000010203
ENSSSCG00000010402	-0.5	0.0464535	ENSSSCG00000010402;AF:14:90641243:90641320-90653032:90643582:90643667-90653032:+	AF	NA
ENSSSCG00000010756	-0.235908	0.00899101	ENSSSCG00000010756;SE:14:138502277-138545319:138545464-138560728:+	SE	MGMT
ENSSSCG00000011158	-0.154146	0.034965	ENSSSCG00000011158;MX:10:67045794-67046093:67046162-67046625:67045794-67046522:67046591-67046625:-	MX	PFKP
ENSSSCG00000011158	-0.142982	0.034965	ENSSSCG00000011158;RI:10:67052339:67052447-67052580:67052624:-	RI	PFKP
ENSSSCG00000012394	-0.635224	0.02997	ENSSSCG00000012394;AF:X:57242043:57242141-57247986:57247504:57247614-57247986:+	AF	GJB1
ENSSSCG00000012521	0.699318	0.023976	ENSSSCG00000012521;AF:X:83811743:83811860-83887792:83887469:83887541-83887792:+	AF	NA
ENSSSCG00000012974	-0.107145	0.012987	ENSSSCG00000012974;SE:2:6471638-6472094:6472132-6473539:+	SE	CFL1
ENSSSCG00000013269	0.277829	0.001998	ENSSSCG00000013269;AF:2:16572565-16573750:16573984:16572565-16584431:16584768:-	AF	MAPK8IP1
ENSSSCG00000013419	0.321933	0.024975	ENSSSCG00000013419;SE:2:77479416-77482116:77482253-77485004:+	SE	R3HDM4
ENSSSCG00000013591	0.244654	0.02664	ENSSSCG00000013591;AF:2:71271825:71271929-71274067:71273676:71273696-71274067:+	AF	TIMM44
ENSSSCG00000013591	0.244654	0.02664	ENSSSCG00000013591;SE:2:71286220-71286732:71286842-71287224:+	SE	TIMM44
ENSSSCG00000013591	0.316447	0.02664	ENSSSCG00000013591;AF:2:71271805:71271929-71274067:71273676:71273696-71274067:+	AF	TIMM44
ENSSSCG00000013595	0.114675	0.017982	ENSSSCG00000013595;SE:2:71008427-71008657:71008749-71009073:-	SE	CERS4
ENSSSCG00000013604	0.352863	0.02997	ENSSSCG00000013604;AF:2:70753138:70753322-70762413:70754877:70754952-70762413:+	AF	MYO1F
ENSSSCG00000013889	0.145681	0.0104895	ENSSSCG00000013889;RI:2:59894647:59894694-59894812:59894826:-	RI	ENSSSCG00000013889
ENSSSCG00000014538	-0.184062	0.0412088	ENSSSCG00000014538;AF:2:57902485:57902613-57917874:57903565:57903692-57917874:+	AF	MGAT1
ENSSSCG00000014538	0.200844	0.0412088	ENSSSCG00000014538;AF:2:57903565:57903692-57917874:57906780:57906893-57917874:+	AF	MGAT1
ENSSSCG00000014891	0.705073	0.0344655	ENSSSCG00000014891;AF:9:12723625-12796992:12797112:12723625-12851179:12851402:-	AF	GAB2
ENSSSCG00000015014	0.465941	0.0444555	ENSSSCG00000015014;AF:9:38137966:38138029-38173430:38168092:38168115-38173430:+	AF	ZC3H12C
ENSSSCG00000015579	0.114403	0.042957	ENSSSCG00000015579;AF:9:127857296-127857642:127857690:127857296-127858695:127858884:-	AF	PTGS2
ENSSSCG00000016338	-0.945508	0.0164835	ENSSSCG00000016338;SE:15:137826468-137836122:137836263-137836942:-	SE	PER2
ENSSSCG00000016721	-0.570425	0.020979	ENSSSCG00000016721;SE:18:48717253-48718029:48718175-48719023:-	SE	DBNL
ENSSSCG00000016721	-0.186353	0.0344655	ENSSSCG00000016721;MX:18:48717253-48718029:48718175-48719620:48717253-48719023:48719094-48719620:-	MX	DBNL
ENSSSCG00000016893	0.185079	0.020979	ENSSSCG00000016893;MX:16:32966912-32968483:32968523-32985420:32966912-32981579:32981623-32985420:+	MX	NDUFS4
ENSSSCG00000017091	0.229581	0.0499501	ENSSSCG00000017091;AF:16:71926133:71926396-71947633:71932733:71932923-71947633:+	AF	TNIP1
ENSSSCG00000017212	0.497024	0.0134865	ENSSSCG00000017212;AF:12:6116606:6116800-6118400:6118290:6118307-6118400:+	AF	SUMO2
ENSSSCG00000017306	-0.341901	0.0044955	ENSSSCG00000017306;AF:12:16734454-16735034:16735127:16734454-16752131:16752292:-	AF	ITGB3
ENSSSCG00000017513	0.203908	0.047952	ENSSSCG00000017513;SE:12:23799562-23805176:23805347-23818663:+	SE	NPEPPS
ENSSSCG00000017513	-0.27831	0.047952	ENSSSCG00000017513;AF:12:23799430:23799562-23818663:23805055:23805347-23818663:+	AF	NPEPPS
ENSSSCG00000017957	0.256863	0.031968	ENSSSCG00000017957;A5:12:52873480-52873580:52873135-52873580:+	A5	EIF4A1
ENSSSCG00000017957	-0.250865	0.031968	ENSSSCG00000017957;AF:12:52868431:52868515-52869883:52869707:52869747-52869883:+	AF	EIF4A1
ENSSSCG00000017971	0.140954	0.02997	ENSSSCG00000017971;AF:12:53111752-53111943:53112485:53111752-53123045:53123047:-	AF	ENSSSCG00000017971
ENSSSCG00000021861	-0.28868	0.020979	ENSSSCG00000021861;SE:17:47735566-47736115:47736252-47739294:+	SE	PIGT
ENSSSCG00000021867	0.309907	0.0404595	ENSSSCG00000021867;SE:6:44609471-44615691:44615792-44621910:+	SE	HPN
ENSSSCG00000022317	-0.181438	0.034965	ENSSSCG00000022317;SE:12:1509780-1510803:1510826-1512679:+	SE	SLC38A10
ENSSSCG00000022317	-0.178715	0.034965	ENSSSCG00000022317;A3:12:1509208-1509673:1509208-1509681:+	A3	SLC38A10
ENSSSCG00000023325	-0.28982	0.017316	ENSSSCG00000023325;SE:13:34115502-34115593:34115697-34116028:+	SE	ENSSSCG00000023325
ENSSSCG00000023325	-0.797249	0.017316	ENSSSCG00000023325;A5:13:34115697-34116028:34115502-34116028:+	A5	ENSSSCG00000023325
ENSSSCG00000023325	0.758824	0.017316	ENSSSCG00000023325;MX:13:34114763-34115438:34115502-34116028:34114763-34115633:34115697-34116028:+	MX	ENSSSCG00000023325
ENSSSCG00000023783	-0.105222	0.030969	ENSSSCG00000023783;AF:12:26668457-26668929:26668980:26668457-26670072:26670150:-	AF	MRPL27
ENSSSCG00000024045	-0.19883	0.0394605	ENSSSCG00000024045;AF:3:11980826-11995016:11995269:11980826-12039338:12039562:-	AF	ENSSSCG00000024045
ENSSSCG00000024794	0.230421	0.0499501	ENSSSCG00000024794;RI:6:75372300:75372312-75372364:75372396:-	RI	FBXO42
ENSSSCG00000025210	0.528561	0.0374625	ENSSSCG00000025210;AF:2:90436636:90437055-90452591:90446532:90446668-90452591:+	AF	NA
ENSSSCG00000025943	0.179684	0.026973	ENSSSCG00000025943;SE:7:23185898-23187188:23187589-23188609:+	SE	NA
ENSSSCG00000026898	0.295395	0.033966	ENSSSCG00000026898;AL:14:76061843-76063402:76064066:76061843-76097645:76097838:+	AL	FAM149B1
ENSSSCG00000026962	-0.173756	0.047952	ENSSSCG00000026962;AF:5:6083444:6083509-6101931:6083873:6083915-6101931:+	AF	A4GALT
ENSSSCG00000027127	-0.131357	0.036963	ENSSSCG00000027127;SE:2:74627100-74628196:74628260-74630718:+	SE	MAP2K2
ENSSSCG00000028878	-0.176908	0.0374625	ENSSSCG00000028878;AF:6:12369954:12370082-12392642:12386729:12386734-12392642:+	AF	BCAR1
ENSSSCG00000030378	0.171696	0.033966	ENSSSCG00000030378;AF:3:11252645:11252945-11254533:11253647:11253803-11254533:+	AF	LIMK1
ENSSSCG00000030632	0.485573	0.015984	ENSSSCG00000030632;AF:17:51641676-51642383:51642392:51641676-51664421:51664506:-	AF	UBE2V1
ENSSSCG00000031348	-0.287229	0.045954	ENSSSCG00000031348;SE:8:110272678-110301907:110302061-110307296:-	SE	ALPK1
ENSSSCG00000031897	-0.410076	0.028971	ENSSSCG00000031897;SE:18:6448867-6451235:6451301-6452849:-	SE	NA
ENSSSCG00000034190	-0.113042	0.043956	ENSSSCG00000034190;A5:7:36972552-36973250:36972482-36973250:+	A5	ENSSSCG00000034190
ENSSSCG00000034978	0.26945	0.0334665	ENSSSCG00000034978;SE:AEMK02000682.1:464453-465028:465168-468126:+	SE	PNPLA7
ENSSSCG00000035006	0.371441	0.043956	ENSSSCG00000035006;SE:12:38061995-38062605:38062707-38063784:+	SE	PIGW
ENSSSCG00000035006	0.689184	0.025974	ENSSSCG00000035006;AF:12:38061927:38061995-38062605:38062303:38062403-38062605:+	AF	PIGW
ENSSSCG00000035304	0.161802	0.016983	ENSSSCG00000035304;SE:17:62638177-62638690:62638760-62638903:-	SE	ARFRP1
ENSSSCG00000035454	-0.100151	0.041958	ENSSSCG00000035454;SE:10:33374362-33377620:33377724-33378156:+	SE	NA
ENSSSCG00000035791	-0.164397	0.040959	ENSSSCG00000035791;RI:6:52098570:52098640-52099243:52099372:-	RI	SIX5
ENSSSCG00000036067	-0.43901	0.0412088	ENSSSCG00000036067;AF:6:27565450:27565502-27567834:27566746:27566873-27567834:+	AF	PDP2
ENSSSCG00000036067	0.664774	0.0412088	ENSSSCG00000036067;AF:6:27566646:27566732-27567834:27566746:27566873-27567834:+	AF	PDP2
ENSSSCG00000036067	-0.506186	0.038961	ENSSSCG00000036067;AF:6:27565450:27565502-27567834:27566646:27566732-27567834:+	AF	PDP2
ENSSSCG00000036067	0.56751	0.0412088	ENSSSCG00000036067;SE:6:27566732-27567834:27567883-27568828:+	SE	PDP2
ENSSSCG00000036247	-0.188354	0.0424575	ENSSSCG00000036247;AF:3:1563917-1564054:1564064:1563917-1567315:1567379:-	AF	ENSSSCG00000036247
ENSSSCG00000036505	-0.25644	0.026973	ENSSSCG00000036505;AF:6:144782576:144782603-144837906:144823167:144823477-144837906:+	AF	ENSSSCG00000036505
ENSSSCG00000036569	-0.116017	0.042957	ENSSSCG00000036569;SE:4:2347836-2349037:2349129-2350832:-	SE	PTP4A3
ENSSSCG00000036665	0.200699	0.048951	ENSSSCG00000036665;SE:3:6431481-6434199:6434325-6437067:-	SE	ENSSSCG00000036665
ENSSSCG00000036702	-0.100802	0.035964	ENSSSCG00000036702;A5:7:92563531-92564117:92563531-92564120:-	A5	ACTN1
ENSSSCG00000037131	-0.202925	0.0112388	ENSSSCG00000037131;SE:1:236987058-236990637:236990690-236992839:+	SE	CLTA
ENSSSCG00000037131	-0.23406	0.0112388	ENSSSCG00000037131;MX:1:236987058-236990637:236990690-236992839:236987058-236991867:236991902-236992839:+	MX	CLTA
ENSSSCG00000037197	-0.207206	0.0134865	ENSSSCG00000037197;AF:AEMK02000452.1:2108345-2109154:2109805:2108345-2109819:2109888:-	AF	BAG5
ENSSSCG00000037463	-0.16253	0.042957	ENSSSCG00000037463;SE:16:47386549-47393683:47393827-47401468:+	SE	MRPS36
ENSSSCG00000038718	-0.101474	0.0382118	ENSSSCG00000038718;SE:17:61693038-61693405:61693514-61693778:+	SE	ADRM1
ENSSSCG00000038718	0.100918	0.0382118	ENSSSCG00000038718;A5:17:61695988-61696205:61695940-61696205:+	A5	ADRM1
ENSSSCG00000039139	0.105335	0.03996	ENSSSCG00000039139;A5:AEMK02000452.1:3045114-3045529:3045114-3045532:-	A5	ENSSSCG00000039139
ENSSSCG00000039230	0.213066	0.0154845	ENSSSCG00000039230;SE:15:59483260-59491245:59491340-59494135:+	SE	POLR2D
ENSSSCG00000039324	0.173118	0.0134865	ENSSSCG00000039324;SE:12:60479361-60479450:60479611-60479737:+	SE	FLII
ENSSSCG00000039324	0.121567	0.0412088	ENSSSCG00000039324;A3:12:60481451-60481614:60481451-60481617:+	A3	FLII
ENSSSCG00000039324	0.107748	0.0412088	ENSSSCG00000039324;RI:12:60481304:60481451-60481614:60481750:+	RI	FLII
ENSSSCG00000039324	0.226184	0.0134865	ENSSSCG00000039324;RI:12:60481304:60481451-60481617:60481750:+	RI	FLII
ENSSSCG00000039426	0.101745	0.027972	ENSSSCG00000039426;SE:13:139847799-139883054:139883158-139885477:+	SE	FSTL1
ENSSSCG00000039549	-0.23616	0.0324675	ENSSSCG00000039549;AF:4:41514720-41534781:41535012:41514720-41535180:41535390:-	AF	PLEKHF2
ENSSSCG00000040095	-0.5	0.0384615	ENSSSCG00000040095;AF:15:139571086:139571187-139588284:139587651:139587764-139588284:+	AF	GPR35
ENSSSCG00000040349	-0.425404	0.0334665	ENSSSCG00000040349;RI:15:81931633:81931749-81932065:81932212:+	RI	HOXD8
ENSSSCG00000040651	-0.289334	0.0124875	ENSSSCG00000040651;AF:AEMK02000525.1:204781:204860-263923:241810:241879-263923:+	AF	NA
ENSSSCG00000040815	-0.14014	0.016983	ENSSSCG00000040815;RI:14:120906343:120906589-120906649:120906914:+	RI	DUSP5

## Sheet: PGJ2 vs LPS
ENSEMBL	dPSI	padj	Event description	AS type	gene symbol/ENSEMBL gene ID
ENSSSCG00000000133	-0.127546	0.017982	ENSSSCG00000000133;AF:5:10746890:10747027-10750749:10749760:10750113-10750749:+	AF	TST
ENSSSCG00000000185	-0.131518	0.01998	ENSSSCG00000000185;SE:5:15034072-15034340:15034377-15034534:-	SE	PRKAG1
ENSSSCG00000000534	0.277487	0.041958	ENSSSCG00000000534;SE:5:43112240-43115342:43115500-43116451:+	SE	IPO8
ENSSSCG00000000985	-0.267811	0.023976	ENSSSCG00000000985;SE:7:197925-198519:198557-199737:-	SE	EXOC2
ENSSSCG00000000985	-0.464432	0.023976	ENSSSCG00000000985;SE:7:196213-196524:196617-197866:-	SE	EXOC2
ENSSSCG00000000985	-0.23715	0.0337163	ENSSSCG00000000985;SE:7:311618-321344:321419-341054:-	SE	EXOC2
ENSSSCG00000000985	0.286586	0.023976	ENSSSCG00000000985;SE:7:321419-324396:324446-341054:-	SE	EXOC2
ENSSSCG00000001398	0.195778	0.0204795	ENSSSCG00000001398;RI:7:23634740:23635172-23635263:23635450:-	RI	ENSSSCG00000001398
ENSSSCG00000002520	-0.248294	0.00799201	ENSSSCG00000002520;SE:7:121180510-121186030:121186073-121191952:-	SE	SLC25A29
ENSSSCG00000002547	0.331813	0.027972	ENSSSCG00000002547;SE:AEMK02000452.1:2153570-2162287:2162574-2182611:+	SE	ENSSSCG00000002547
ENSSSCG00000002547	0.19696	0.04662	ENSSSCG00000002547;RI:AEMK02000452.1:2212602:2212668-2219917:2219989:+	RI	ENSSSCG00000002547
ENSSSCG00000002547	0.354744	0.04662	ENSSSCG00000002547;A3:AEMK02000452.1:2208500-2212602:2208500-2214212:+	A3	ENSSSCG00000002547
ENSSSCG00000002860	-0.135745	0.0164835	ENSSSCG00000002860;SE:6:42487687-42489626:42489717-42490680:+	SE	PDCD5
ENSSSCG00000003015	0.102755	0.0464535	ENSSSCG00000003015;SE:6:49377711-49378254:49378367-49381556:-	SE	EXOSC5
ENSSSCG00000003055	-0.176812	0.0294705	ENSSSCG00000003055;SE:6:50417932-50418399:50418430-50424591:-	SE	XRCC1
ENSSSCG00000003055	0.176812	0.0294705	ENSSSCG00000003055;RI:6:50404444:50404534-50405836:50405975:-	RI	XRCC1
ENSSSCG00000003090	-0.249068	0.02664	ENSSSCG00000003090;AF:6:51313493:51313603-51327947:51317494:51317747-51327947:+	AF	ENSSSCG00000003090
ENSSSCG00000003090	-0.296877	0.02664	ENSSSCG00000003090;AF:6:51313493:51313603-51327947:51317495:51317747-51327947:+	AF	ENSSSCG00000003090
ENSSSCG00000003090	-0.634044	0.02664	ENSSSCG00000003090;AF:6:51313493:51313603-51327947:51317472:51317747-51327947:+	AF	ENSSSCG00000003090
ENSSSCG00000003336	0.459081	0.0424575	ENSSSCG00000003336;SE:6:63499206-63499933:63500004-63500477:+	SE	TTLL10
ENSSSCG00000003553	-0.171218	0.042957	ENSSSCG00000003553;A3:6:83271902-83273200:83271902-83273309:+	A3	MTFR1L
ENSSSCG00000003564	0.194393	0.0264735	ENSSSCG00000003564;RI:6:84208362:84208518-84208906:84210625:-	RI	GPATCH3
ENSSSCG00000004241	-0.180013	0.0134865	ENSSSCG00000004241;SE:1:40991732-41000269:41000340-41001965:-	SE	GJA1
ENSSSCG00000004542	0.118168	0.023976	ENSSSCG00000004542;RI:1:106917868:106918025-106918065:106918089:-	RI	NARS
ENSSSCG00000004646	0.75	0.044955	ENSSSCG00000004646;SE:1:121788646-121799440:121799598-121806162:+	SE	ATP8B4
ENSSSCG00000004687	-0.223498	0.0384615	ENSSSCG00000004687;SE:1:126840126-126842949:126843014-126843827:-	SE	B2M
ENSSSCG00000004687	-0.219659	0.0384615	ENSSSCG00000004687;AF:1:126840126-126843827:126843895:126840126-126871457:126871562:-	AF	B2M
ENSSSCG00000004695	0.392891	0.0424575	ENSSSCG00000004695;A3:1:127739866-127741247:127739830-127741247:-	A3	WDR76
ENSSSCG00000004760	-0.415163	0.0354645	ENSSSCG00000004760;SE:1:130485873-130487084:130487130-130508795:+	SE	PPP1R14D
ENSSSCG00000004799	-0.335145	0.0494505	ENSSSCG00000004799;A5:1:136123942-136125597:136123849-136125597:+	A5	ZNF770
ENSSSCG00000004861	-0.282726	0.031968	ENSSSCG00000004861;AF:1:148909711-148941465:148941561:148909711-148984758:148984832:-	AF	TSHZ1
ENSSSCG00000005096	0.157349	0.043956	ENSSSCG00000005096;AF:1:190625181:190625617-190648253:190647525:190647532-190648253:+	AF	HIF1A
ENSSSCG00000005701	0.165552	0.0344655	ENSSSCG00000005701;SE:1:270581303-270582823:270582896-270585084:+	SE	ASS1
ENSSSCG00000005701	0.163666	0.0344655	ENSSSCG00000005701;RI:1:270581147:270581175-270581227:270581303:+	RI	ASS1
ENSSSCG00000006646	0.176789	0.0194805	ENSSSCG00000006646;AF:4:98333569:98333619-98349596:98349068:98349092-98349596:+	AF	ARNT
ENSSSCG00000006648	-0.138264	0.01998	ENSSSCG00000006648;A3:4:98427731-98429001:98427731-98429031:+	A3	NA
ENSSSCG00000006755	0.240695	0.02997	ENSSSCG00000006755;SE:4:105951075-105951599:105951769-105956036:+	SE	DENND2C
ENSSSCG00000006755	0.240695	0.02997	ENSSSCG00000006755;A3:4:105983275-105988177:105983275-105988180:+	A3	DENND2C
ENSSSCG00000006877	-0.612113	0.031968	ENSSSCG00000006877;SE:4:119219733-119222976:119223086-119229412:-	SE	SNX7
ENSSSCG00000007987	0.231874	0.044955	ENSSSCG00000007987;SE:3:41298525-41299715:41299783-41303822:-	SE	DECR2
ENSSSCG00000008262	0.355608	0.02997	ENSSSCG00000008262;SE:3:68395746-68400521:68400619-68400815:-	SE	SEMA4F
ENSSSCG00000008423	0.75	0.017982	ENSSSCG00000008423;AL:3:92100282:92100317-92159392:92109746:92109760-92159392:-	AL	PPP1R21
ENSSSCG00000009142	-0.75	0.002997	ENSSSCG00000009142;AF:8:112745728-112746052:112746151:112745728-112762561:112762744:-	AF	SEC24B
ENSSSCG00000009142	-0.4199	0.014985	ENSSSCG00000009142;AF:8:112745728-112746052:112746151:112745728-112762561:112762858:-	AF	SEC24B
ENSSSCG00000009849	-0.278412	0.012987	ENSSSCG00000009849;AL:14:34159651:34159708-34284640:34281005:34284553-34284640:-	AL	NA
ENSSSCG00000009854	-0.454803	0.021978	ENSSSCG00000009854;AF:14:34640669-34641232:34641233:34640669-34642398:34642573:-	AF	RFC5
ENSSSCG00000009854	-0.313018	0.028971	ENSSSCG00000009854;AF:14:34640669-34641232:34641233:34640669-34642398:34642588:-	AF	RFC5
ENSSSCG00000009890	-0.163314	0.041958	ENSSSCG00000009890;A5:14:39855895-39856405:39855895-39856411:-	A5	MAPKAPK5
ENSSSCG00000009890	-0.163314	0.041958	ENSSSCG00000009890;AL:14:39846606:39847170-39855791:39849413:39852914-39855791:-	AL	MAPKAPK5
ENSSSCG00000009890	0.179632	0.041958	ENSSSCG00000009890;AF:14:39876213-39876330:39876356:39876213-39885744:39885980:-	AF	MAPKAPK5
ENSSSCG00000010094	0.192218	0.038961	ENSSSCG00000010094;SE:14:50502282-50503740:50503838-50506873:+	SE	SNAP29
ENSSSCG00000010203	-0.2207	0.00974026	ENSSSCG00000010203;MX:14:61652487-61654255:61654391-61667461:61652487-61666812:61666902-61667461:-	MX	ENSSSCG00000010203
ENSSSCG00000010203	0.273107	0.00974026	ENSSSCG00000010203;SE:14:61652487-61654255:61654391-61666812:-	SE	ENSSSCG00000010203
ENSSSCG00000010203	0.50448	0	ENSSSCG00000010203;SE:14:61654391-61666812:61666902-61667461:-	SE	ENSSSCG00000010203
ENSSSCG00000010203	-0.20305	0.00974026	ENSSSCG00000010203;SE:14:61652487-61654255:61654391-61667461:-	SE	ENSSSCG00000010203
ENSSSCG00000010381	-0.608152	0.0499501	ENSSSCG00000010381;AF:14:89153256-89160940:89161177:89153256-89193001:89193108:-	AF	ARHGAP22
ENSSSCG00000010450	0.176719	0.0494505	ENSSSCG00000010450;SE:14:101160078-101162007:101162118-101165690:-	SE	NA
ENSSSCG00000010451	-0.155149	0.0344655	ENSSSCG00000010451;AF:14:101185589:101185644-101201041:101193419:101193617-101201041:+	AF	IFIT2
ENSSSCG00000010962	0.254852	0.0444555	ENSSSCG00000010962;AF:10:31416755:31417123-31579272:31492860:31492874-31579272:+	AF	FRMD3
ENSSSCG00000010962	0.235927	0.0444555	ENSSSCG00000010962;AF:10:31416922:31417123-31579272:31492860:31492874-31579272:+	AF	FRMD3
ENSSSCG00000011064	0.243771	0.0174825	ENSSSCG00000011064;SE:10:48885154-48892862:48892971-48893312:-	SE	ACBD5
ENSSSCG00000011064	-0.467045	0.00999001	ENSSSCG00000011064;AF:10:48920933-48921120:48921142:48920933-48922018:48922289:-	AF	ACBD5
ENSSSCG00000011201	0.300472	0.040959	ENSSSCG00000011201;SE:13:5318332-5319913:5319960-5320739:-	SE	SATB1
ENSSSCG00000011980	-0.362661	0.02997	ENSSSCG00000011980;SE:13:160397573-160399260:160399575-160401665:+	SE	CLDND1
ENSSSCG00000012284	0.397051	0.0404595	ENSSSCG00000012284;A5:X:42472942-42473100:42472942-42473151:-	A5	ZNF182
ENSSSCG00000012284	-0.397051	0.0404595	ENSSSCG00000012284;SE:X:42447122-42452283:42452378-42452696:-	SE	ZNF182
ENSSSCG00000012650	-0.374359	0.022977	ENSSSCG00000012650;SE:X:106136055-106141239:106141318-106144095:+	SE	OCRL
ENSSSCG00000012650	0.426826	0.022977	ENSSSCG00000012650;A3:X:106135695-106135967:106135695-106135991:+	A3	OCRL
ENSSSCG00000012650	0.417824	0.022977	ENSSSCG00000012650;A3:X:106135695-106135976:106135695-106135991:+	A3	OCRL
ENSSSCG00000013043	0.418398	0.047952	ENSSSCG00000013043;SE:2:8087274-8087355:8087391-8087557:+	SE	MACROD1
ENSSSCG00000013050	0.203558	0.0374625	ENSSSCG00000013050;MX:2:8156046-8156659:8156703-8159706:8156046-8158671:8158697-8159706:-	MX	MARK2
ENSSSCG00000013050	0.279924	0.0374625	ENSSSCG00000013050;SE:2:8156046-8156659:8156703-8158671:-	SE	MARK2
ENSSSCG00000013052	0.107289	0.040959	ENSSSCG00000013052;SE:2:8292764-8294732:8294790-8295743:-	SE	ENSSSCG00000013052
ENSSSCG00000013052	0.107289	0.040959	ENSSSCG00000013052;SE:2:8299493-8339675:8339731-8354587:-	SE	ENSSSCG00000013052
ENSSSCG00000013285	0.244735	0.015984	ENSSSCG00000013285;SE:2:18983788-18984893:18985054-18994008:-	SE	API5
ENSSSCG00000013427	0.201442	0.0454545	ENSSSCG00000013427;AF:2:77193173-77194244:77194322:77193173-77200494:77200548:-	AF	DAZAP1
ENSSSCG00000013427	0.188334	0.0454545	ENSSSCG00000013427;A5:2:77189976-77190604:77189976-77192299:-	A5	DAZAP1
ENSSSCG00000013427	0.188334	0.0454545	ENSSSCG00000013427;SE:2:77188176-77189159:77189248-77189846:-	SE	DAZAP1
ENSSSCG00000013490	-0.360997	0.02997	ENSSSCG00000013490;SE:2:75039641-75041111:75041188-75043678:+	SE	PIP5K1C
ENSSSCG00000013604	-0.448545	0.022977	ENSSSCG00000013604;AF:2:70753138:70753322-70762413:70754877:70754952-70762413:+	AF	MYO1F
ENSSSCG00000014043	0.101661	0.044955	ENSSSCG00000014043;RI:2:80647662:80647761-80647985:80648035:+	RI	ENSSSCG00000014043
ENSSSCG00000014538	-0.26128	0.0424575	ENSSSCG00000014538;AF:2:57902485:57902613-57917874:57906780:57906893-57917874:+	AF	MGAT1
ENSSSCG00000015031	0.299754	0.0234765	ENSSSCG00000015031;AL:9:39765371:39765424-39771012:39767717:39768109-39771012:-	AL	PIH1D2
ENSSSCG00000015238	0.709281	0.02997	ENSSSCG00000015238;AF:9:56068731-56088498:56088613:56068731-56177390:56177551:-	AF	ARHGAP32
ENSSSCG00000015380	-0.269095	0.038961	ENSSSCG00000015380;SE:9:90783172-90801617:90801721-90806748:-	SE	CDCA7L
ENSSSCG00000015579	-0.273643	0	ENSSSCG00000015579;AF:9:127857296-127857642:127857690:127857296-127858695:127858884:-	AF	PTGS2
ENSSSCG00000015771	-0.591029	0.0344655	ENSSSCG00000015771;SE:15:39599215-39608500:39608634-39608927:+	SE	NEIL3
ENSSSCG00000015853	-0.316924	0.027972	ENSSSCG00000015853;SE:15:56553499-56554675:56554719-56556266:+	SE	HERC2
ENSSSCG00000016233	-0.111447	0.030969	ENSSSCG00000016233;AL:15:125748395:125749150-125751088:125750077:125750096-125751088:-	AL	SERPINE2
ENSSSCG00000016721	0.186353	0.036963	ENSSSCG00000016721;MX:18:48717253-48718029:48718175-48719620:48717253-48719023:48719094-48719620:-	MX	DBNL
ENSSSCG00000016721	0.153129	0.036963	ENSSSCG00000016721;SE:18:48718175-48719023:48719094-48719620:-	SE	DBNL
ENSSSCG00000016721	0.570425	0.014985	ENSSSCG00000016721;SE:18:48717253-48718029:48718175-48719023:-	SE	DBNL
ENSSSCG00000016734	0.622334	0.043956	ENSSSCG00000016734;SE:18:50422844-50429442:50429597-50430014:-	SE	CCM2
ENSSSCG00000016893	-0.140406	0.0352148	ENSSSCG00000016893;MX:16:32966912-32968483:32968523-32985420:32966912-32981579:32981623-32985420:+	MX	NDUFS4
ENSSSCG00000016893	-0.147192	0.0352148	ENSSSCG00000016893;SE:16:32966912-32968483:32968523-32985420:+	SE	NDUFS4
ENSSSCG00000016958	0.363531	0.0434565	ENSSSCG00000016958;SE:16:46511572-46513322:46513536-46514968:+	SE	PIK3R1
ENSSSCG00000017212	0.434402	0.0314685	ENSSSCG00000017212;AF:12:6116606:6116800-6118400:6118290:6118307-6118400:+	AF	SUMO2
ENSSSCG00000017273	0.10545	0.0374625	ENSSSCG00000017273;SE:12:13721893-13721981:13722040-13729863:-	SE	PSMD12
ENSSSCG00000017407	0.148149	0.044955	ENSSSCG00000017407;RI:12:20581289:20581377-20581558:20581836:+	RI	GHDC
ENSSSCG00000017407	-0.148149	0.044955	ENSSSCG00000017407;A5:12:20581155-20581289:20581094-20581289:+	A5	GHDC
ENSSSCG00000017513	0.217804	0.035964	ENSSSCG00000017513;SE:12:23799562-23805176:23805347-23818663:+	SE	NPEPPS
ENSSSCG00000017566	0.502588	0.014985	ENSSSCG00000017566;MX:12:26751674-26751843:26751911-26760994:26751674-26760634:26760701-26760994:+	MX	ACSF2
ENSSSCG00000017566	-0.536936	0.0014985	ENSSSCG00000017566;AL:12:26751911-26752205:26752351:26751911-26760994:26761137:+	AL	ACSF2
ENSSSCG00000017623	-0.344432	0.00899101	ENSSSCG00000017623;AF:12:34258082-34258627:34258629:34258082-34263471:34263573:-	AF	VEZF1
ENSSSCG00000017668	-0.276221	0.027972	ENSSSCG00000017668;SE:12:35933379-35952253:35952314-35952997:+	SE	VMP1
ENSSSCG00000017752	0.107987	0.044955	ENSSSCG00000017752;RI:12:43885153:43885292-43885348:43885473:+	RI	WSB1
ENSSSCG00000017752	0.107987	0.044955	ENSSSCG00000017752;RI:12:43897326:43897426-43899673:43899845:+	RI	WSB1
ENSSSCG00000017957	-0.234264	0.031968	ENSSSCG00000017957;A5:12:52873480-52873580:52873135-52873580:+	A5	EIF4A1
ENSSSCG00000017957	0.201884	0.031968	ENSSSCG00000017957;AF:12:52868431:52868515-52869883:52869707:52869747-52869883:+	AF	EIF4A1
ENSSSCG00000020711	0.186231	0.0464535	ENSSSCG00000020711;RI:8:87569602:87569622-87569662:87569869:-	RI	RAB33B
ENSSSCG00000020823	0.157911	0.0464535	ENSSSCG00000020823;RI:2:9063735:9063862-9064007:9064090:+	RI	BSCL2
ENSSSCG00000021292	0.187707	0.0254745	ENSSSCG00000021292;SE:6:160505534-160538825:160538875-160566234:-	SE	OSBPL9
ENSSSCG00000021363	0.312169	0.017982	ENSSSCG00000021363;RI:12:53159727:53159968-53160999:53161162:+	RI	CHD3
ENSSSCG00000021363	0.227	0.017982	ENSSSCG00000021363;RI:12:53159727:53159922-53160999:53161162:+	RI	CHD3
ENSSSCG00000021363	-0.132488	0.041958	ENSSSCG00000021363;SE:12:53151556-53151754:53151834-53152713:+	SE	CHD3
ENSSSCG00000021821	-0.222857	0.014985	ENSSSCG00000021821;AF:12:47707966-47708433:47708450:47707966-47709297:47709388:-	AF	MYO1C
ENSSSCG00000021821	-0.246546	0.0194805	ENSSSCG00000021821;AF:12:47707966-47708433:47708450:47707966-47715388:47715664:-	AF	MYO1C
ENSSSCG00000021861	0.421837	0.0104895	ENSSSCG00000021861;SE:17:47735566-47736115:47736252-47739294:+	SE	PIGT
ENSSSCG00000021997	-0.130489	0.0364635	ENSSSCG00000021997;SE:13:29602278-29602451:29602547-29602701:-	SE	ALS2CL
ENSSSCG00000022227	-0.362505	0.00649351	ENSSSCG00000022227;RI:2:62337357:62337454-62337473:62337744:+	RI	BRD4
ENSSSCG00000022492	-0.266257	0.048285	ENSSSCG00000022492;SE:2:49032163-49033424:49033534-49036198:-	SE	AMPD3
ENSSSCG00000022492	0.376706	0.048285	ENSSSCG00000022492;AF:2:49069935-49075529:49075619:49069935-49082851:49083005:-	AF	AMPD3
ENSSSCG00000022492	0.404033	0.048285	ENSSSCG00000022492;A5:2:49069935-49075529:49069935-49075570:-	A5	AMPD3
ENSSSCG00000023436	-0.218438	0.036963	ENSSSCG00000023436;AF:AEMK02000437.1:12704:13317-34200:28959:29124-34200:+	AF	ENSSSCG00000023436
ENSSSCG00000023792	0.137792	0.014985	ENSSSCG00000023792;RI:6:54303245:54303246-54303249:54303331:+	RI	SNRNP70
ENSSSCG00000023792	0.137792	0.014985	ENSSSCG00000023792;RI:6:54290878:54290940-54291049:54291103:+	RI	SNRNP70
ENSSSCG00000024045	0.216462	0.035964	ENSSSCG00000024045;AF:3:11980826-11995016:11995269:11980826-12039338:12039562:-	AF	ENSSSCG00000024045
ENSSSCG00000024876	0.266068	0.0457043	ENSSSCG00000024876;RI:1:8586433:8586447-8586486:8586542:-	RI	TMEM181
ENSSSCG00000024876	-0.320351	0.042957	ENSSSCG00000024876;AF:1:8598060-8598486:8598508:8598060-8635295:8635462:-	AF	TMEM181
ENSSSCG00000024876	-0.460108	0.042957	ENSSSCG00000024876;AF:1:8598060-8598686:8599065:8598060-8635295:8635462:-	AF	TMEM181
ENSSSCG00000024876	-0.320351	0.042957	ENSSSCG00000024876;A3:1:8575806-8586445:8575779-8586445:-	A3	TMEM181
ENSSSCG00000025053	-0.184236	0.0354645	ENSSSCG00000025053;AF:13:53808713-53809157:53809324:53808713-53809469:53809690:-	AF	RYBP
ENSSSCG00000025107	0.173452	0.0434565	ENSSSCG00000025107;AF:13:138152490:138152749-138162727:138152767:138152775-138162727:+	AF	CCDC58
ENSSSCG00000025440	0.180707	0.0184815	ENSSSCG00000025440;RI:6:81579489:81579795-81581488:81582048:+	RI	ELOA
ENSSSCG00000026025	-0.233046	0.0499501	ENSSSCG00000026025;SE:6:81626085-81628007:81628084-81630284:-	SE	HMGCL
ENSSSCG00000026382	-0.126265	0.034965	ENSSSCG00000026382;SE:1:194505578-194507152:194507227-194507714:+	SE	PPP2R5E
ENSSSCG00000027076	-0.329268	0.023976	ENSSSCG00000027076;AF:4:335301:335687-343203:336061:342389-343203:+	AF	CYHR1
ENSSSCG00000028258	0.19919	0.0244755	ENSSSCG00000028258;SE:13:14774242-14774963:14775088-14776813:-	SE	AZI2
ENSSSCG00000029261	0.365414	0.016983	ENSSSCG00000029261;SE:9:121512338-121512524:121512584-121512659:-	SE	ENSSSCG00000029261
ENSSSCG00000029365	0.369292	0.040959	ENSSSCG00000029365;MX:14:40335369-40336355:40336423-40341025:40335369-40339319:40339375-40341025:-	MX	MSI1
ENSSSCG00000030123	-0.221675	0.021978	ENSSSCG00000030123;SE:17:14151866-14194352:14194484-14194914:+	SE	CDS2
ENSSSCG00000030291	0.344681	0.024975	ENSSSCG00000030291;SE:4:98673870-98675131:98675208-98676068:-	SE	NA
ENSSSCG00000030603	0.341095	0.017982	ENSSSCG00000030603;AF:4:15113037:15113371-15126202:15123764:15123800-15126202:+	AF	TATDN1
ENSSSCG00000031462	0.108899	0.031968	ENSSSCG00000031462;RI:6:12557721:12557812-12559241:12559346:-	RI	ENSSSCG00000031462
ENSSSCG00000031462	-0.108899	0.031968	ENSSSCG00000031462;AL:6:12555664:12556311-12557721:12556388:12556926-12557721:-	AL	ENSSSCG00000031462
ENSSSCG00000032269	0.159686	0.046953	ENSSSCG00000032269;SE:5:16144933-16176473:16176549-16176966:-	SE	LIMA1
ENSSSCG00000032269	0.15781	0.046953	ENSSSCG00000032269;A3:5:16088193-16090301:16088190-16090301:-	A3	LIMA1
ENSSSCG00000032269	-0.136526	0.047286	ENSSSCG00000032269;SE:5:16116324-16127985:16128030-16144792:-	SE	LIMA1
ENSSSCG00000032288	-0.115354	0.0234765	ENSSSCG00000032288;SE:3:43858591-43858880:43859020-43859184:-	SE	SLC20A1
ENSSSCG00000032804	0.158734	0.0194805	ENSSSCG00000032804;SE:5:59999794-60069838:60069981-60072514:-	SE	BORCS5
ENSSSCG00000033411	0.170287	0.0464535	ENSSSCG00000033411;AF:2:48624862:48625203-48627013:48625240:48625453-48627013:+	AF	NA
ENSSSCG00000033657	0.10948	0.046953	ENSSSCG00000033657;SE:1:136617264-136621949:136622009-136625643:+	SE	GREM1
ENSSSCG00000033954	0.329455	0.038961	ENSSSCG00000033954;SE:7:55841052-55842269:55842324-55845436:+	SE	ENSSSCG00000033954
ENSSSCG00000034468	0.319442	0.0444555	ENSSSCG00000034468;SE:15:48308446-48316566:48316673-48348236:-	SE	BAG4
ENSSSCG00000034494	-0.227149	0.038961	ENSSSCG00000034494;SE:15:101512398-101512486:101512662-101513646:+	SE	MARS2
ENSSSCG00000035006	-0.347904	0.036963	ENSSSCG00000035006;AF:12:38061927:38061995-38062605:38062303:38062403-38062605:+	AF	PIGW
ENSSSCG00000036247	0.169771	0.0404595	ENSSSCG00000036247;AF:3:1563917-1564054:1564064:1563917-1567315:1567379:-	AF	ENSSSCG00000036247
ENSSSCG00000036286	0.17817	0.022977	ENSSSCG00000036286;SE:17:30773391-30775896:30775988-30780462:-	SE	APMAP
ENSSSCG00000037549	-0.160341	0.0494505	ENSSSCG00000037549;SE:4:123371690-123375692:123375757-123377061:+	SE	GCLM
ENSSSCG00000037772	0.539648	0.016983	ENSSSCG00000037772;SE:4:108902564-108904831:108906728-108907004:-	SE	ATP5PB
ENSSSCG00000038126	-0.424171	0.011988	ENSSSCG00000038126;AF:5:8782222-8795184:8795232:8782222-8806962:8807100:-	AF	MGAT3
ENSSSCG00000038417	0.190277	0.01998	ENSSSCG00000038417;AF:4:126769655-126853729:126853981:126769655-126873976:126874275:-	AF	LRRC8D
ENSSSCG00000038492	-0.359363	0.037962	ENSSSCG00000038492;AF:5:6574980-6576522:6576590:6574980-6576778:6576870:-	AF	PHETA2
ENSSSCG00000038715	0.173847	0.026973	ENSSSCG00000038715;RI:12:61042518:61042641-61043419:61043550:+	RI	NA
ENSSSCG00000038989	0.145122	0.0287213	ENSSSCG00000038989;AF:12:47615439-47645113:47645332:47615439-47674026:47674257:-	AF	CRK
ENSSSCG00000038989	0.400681	0.0274725	ENSSSCG00000038989;AF:12:47615439-47645113:47645259:47615439-47674026:47674257:-	AF	CRK
ENSSSCG00000038989	0.253252	0.0404595	ENSSSCG00000038989;AF:12:47615439-47645113:47645240:47615439-47674026:47674257:-	AF	CRK
ENSSSCG00000039230	-0.270317	0.00749251	ENSSSCG00000039230;SE:15:59483260-59491245:59491340-59494135:+	SE	POLR2D
ENSSSCG00000039426	0.144854	0.0154845	ENSSSCG00000039426;SE:13:139847799-139883054:139883158-139885477:+	SE	FSTL1
ENSSSCG00000043817	-0.387223	0.0364635	ENSSSCG00000043817;A5:1:201333120-201368185:201333107-201368185:+	A5	ENSSSCG00000043817
ENSSSCG00000043817	-0.387223	0.0364635	ENSSSCG00000043817;A3:1:201495309-201503192:201495309-201503208:+	A3	ENSSSCG00000043817
ENSSSCG00000046461	0.131006	0.0354645	ENSSSCG00000046461;RI:12:59133101:59133204-59133584:59133645:-	RI	NA

## Sheet: PIO vs LPS
ENSEMBL	dPSI	padj	Event description	AS type	gene symbol/ENSEMBL gene ID
ENSSSCG00000000119	-0.145381	0.018981	ENSSSCG00000000119;SE:5:9987691-9992230:9992309-9993721:-	SE	EIF3L
ENSSSCG00000000185	-0.163979	0.0244755	ENSSSCG00000000185;SE:5:15034072-15034340:15034377-15034534:-	SE	PRKAG1
ENSSSCG00000000985	-0.330536	0.011988	ENSSSCG00000000985;SE:7:197925-198519:198557-199737:-	SE	EXOC2
ENSSSCG00000000985	-0.557702	0.011988	ENSSSCG00000000985;SE:7:196213-196524:196617-197866:-	SE	EXOC2
ENSSSCG00000000985	0.342473	0.011988	ENSSSCG00000000985;SE:7:321419-324396:324446-341054:-	SE	EXOC2
ENSSSCG00000000985	-0.32063	0.0123626	ENSSSCG00000000985;SE:7:311618-321344:321419-341054:-	SE	EXOC2
ENSSSCG00000001470	-0.188056	0.0164835	ENSSSCG00000001470;SE:7:25134778-25135346:25135630-25137786:-	SE	SLA-DMA
ENSSSCG00000001470	0.188056	0.0164835	ENSSSCG00000001470;A5:7:25133723-25134085:25133723-25134088:-	A5	SLA-DMA
ENSSSCG00000002520	-0.188804	0.034965	ENSSSCG00000002520;SE:7:121180510-121186030:121186073-121191952:-	SE	SLC25A29
ENSSSCG00000002530	-0.437036	0.02997	ENSSSCG00000002530;AF:AEMK02000452.1:1150004-1153110:1153167:1150004-1153821:1154106:-	AF	CINP
ENSSSCG00000002547	-0.197366	0.027972	ENSSSCG00000002547;A5:AEMK02000452.1:2201635-2208370:2201608-2208370:+	A5	ENSSSCG00000002547
ENSSSCG00000002547	0.316941	0.020979	ENSSSCG00000002547;SE:AEMK02000452.1:2153570-2162287:2162574-2182611:+	SE	ENSSSCG00000002547
ENSSSCG00000002547	0.365205	0.0314685	ENSSSCG00000002547;A3:AEMK02000452.1:2208500-2212602:2208500-2214212:+	A3	ENSSSCG00000002547
ENSSSCG00000002547	0.263175	0.020979	ENSSSCG00000002547;RI:AEMK02000452.1:2212602:2212668-2219917:2219989:+	RI	ENSSSCG00000002547
ENSSSCG00000002754	0.187482	0.021978	ENSSSCG00000002754;AF:6:17292769:17293220-17295936:17295671:17295686-17295936:+	AF	NQO1
ENSSSCG00000002860	-0.315301	0.0014985	ENSSSCG00000002860;SE:6:42487687-42489626:42489717-42490680:+	SE	PDCD5
ENSSSCG00000003336	0.584467	0.023976	ENSSSCG00000003336;SE:6:63499206-63499933:63500004-63500477:+	SE	TTLL10
ENSSSCG00000003464	-0.301606	0.0354645	ENSSSCG00000003464;RI:6:74751075:74751088-74751181:74751259:+	RI	DNAJC16
ENSSSCG00000003553	-0.164746	0.0444555	ENSSSCG00000003553;A3:6:83271902-83273200:83271902-83273309:+	A3	MTFR1L
ENSSSCG00000003564	0.193842	0.0254745	ENSSSCG00000003564;RI:6:84208362:84208518-84208906:84210625:-	RI	GPATCH3
ENSSSCG00000003954	-0.215802	0.034965	ENSSSCG00000003954;AL:6:168060622:168062802-168066993:168065652:168066370-168066993:-	AL	FAM183A
ENSSSCG00000004241	-0.126076	0.028971	ENSSSCG00000004241;SE:1:40991732-41000269:41000340-41001965:-	SE	GJA1
ENSSSCG00000004307	0.104201	0.0494505	ENSSSCG00000004307;AL:1:56043345:56043352-56048136:56046314:56047881-56048136:-	AL	AKIRIN2
ENSSSCG00000004480	0.161974	0.033966	ENSSSCG00000004480;AF:1:90696698:90696842-90698469:90698266:90698277-90698469:+	AF	COX7A2
ENSSSCG00000004542	0.118784	0.028971	ENSSSCG00000004542;RI:1:106917868:106918025-106918065:106918089:-	RI	NARS
ENSSSCG00000004687	-0.161754	0.043956	ENSSSCG00000004687;A5:1:126839283-126839851:126839283-126839856:-	A5	B2M
ENSSSCG00000004687	-0.210384	0.0357143	ENSSSCG00000004687;AF:1:126840126-126843827:126843895:126840126-126871457:126871562:-	AF	B2M
ENSSSCG00000004687	-0.279743	0.032967	ENSSSCG00000004687;SE:1:126840126-126842949:126843014-126843827:-	SE	B2M
ENSSSCG00000004760	-0.461322	0.0354645	ENSSSCG00000004760;SE:1:130485873-130487084:130487130-130508795:+	SE	PPP1R14D
ENSSSCG00000004861	-0.301328	0.025974	ENSSSCG00000004861;AF:1:148909711-148941465:148941561:148909711-148984758:148984832:-	AF	TSHZ1
ENSSSCG00000004869	-0.37534	0.026973	ENSSSCG00000004869;SE:1:149544352-149547793:149547918-149562505:-	SE	CNDP1
ENSSSCG00000004869	0.438463	0.026973	ENSSSCG00000004869;AF:1:149547918-149551993:149552216:149547918-149562505:149562528:-	AF	CNDP1
ENSSSCG00000005096	0.150699	0.024975	ENSSSCG00000005096;AF:1:190625244:190625617-190648253:190647525:190647532-190648253:+	AF	HIF1A
ENSSSCG00000005096	0.522447	0.001998	ENSSSCG00000005096;AF:1:190625181:190625617-190648253:190647525:190647532-190648253:+	AF	HIF1A
ENSSSCG00000005343	0.184929	0.0214785	ENSSSCG00000005343;A5:1:237157384-237164134:237157384-237164221:-	A5	RNF38
ENSSSCG00000005343	-0.184929	0.0214785	ENSSSCG00000005343;AF:1:237185410-237235172:237235486:237185410-237240011:237240348:-	AF	RNF38
ENSSSCG00000005701	0.188012	0.0354645	ENSSSCG00000005701;SE:1:270581303-270582823:270582896-270585084:+	SE	ASS1
ENSSSCG00000005701	0.181718	0.0354645	ENSSSCG00000005701;RI:1:270581147:270581175-270581227:270581303:+	RI	ASS1
ENSSSCG00000005907	0.291601	0.0304695	ENSSSCG00000005907;RI:4:394236:394488-394551:394642:-	RI	ADCK5
ENSSSCG00000006083	0.174349	0.0344655	ENSSSCG00000006083;AF:4:38985591-39014859:39015167:38985591-39016521:39016571:-	AF	LAPTM4B
ENSSSCG00000006506	-0.307248	0.0444555	ENSSSCG00000006506;AF:4:94155337-94155702:94155756:94155337-94162751:94163050:-	AF	SYT11
ENSSSCG00000006628	0.243398	0.014985	ENSSSCG00000006628;RI:4:97995398:97995425-97995459:97995506:-	RI	PSMD4
ENSSSCG00000006648	-0.1573	0.018981	ENSSSCG00000006648;A3:4:98427731-98429001:98427731-98429031:+	A3	NA
ENSSSCG00000006698	-0.249302	0.0304695	ENSSSCG00000006698;A3:4:99985317-99986247:99985314-99986247:-	A3	BCL9
ENSSSCG00000006698	-0.249302	0.0304695	ENSSSCG00000006698;SE:4:99993924-100012956:100013045-100023063:-	SE	BCL9
ENSSSCG00000006755	0.364735	0.012987	ENSSSCG00000006755;A3:4:105983275-105988177:105983275-105988180:+	A3	DENND2C
ENSSSCG00000006755	0.364735	0.012987	ENSSSCG00000006755;SE:4:105951075-105951599:105951769-105956036:+	SE	DENND2C
ENSSSCG00000006776	-0.361689	0.026973	ENSSSCG00000006776;SE:4:107739151-107740027:107740101-107740984:-	SE	MOV10
ENSSSCG00000006983	0.491547	0.0194805	ENSSSCG00000006983;RI:17:4949407:4949550-4949607:4950097:-	RI	CNOT7
ENSSSCG00000007466	0.221536	0.0394605	ENSSSCG00000007466;A3:17:51401646-51403985:51401646-51403988:+	A3	SLC9A8
ENSSSCG00000007984	-0.118691	0.032967	ENSSSCG00000007984;RI:3:41327486:41327632-41327907:41328347:+	RI	MRPL28
ENSSSCG00000007987	0.256058	0.034965	ENSSSCG00000007987;SE:3:41298525-41299715:41299783-41303822:-	SE	DECR2
ENSSSCG00000007988	0.295015	0.024975	ENSSSCG00000007988;SE:3:41090968-41091044:41091142-41091348:+	SE	JMJD8
ENSSSCG00000007995	0.170135	0.011988	ENSSSCG00000007995;SE:3:41124078-41124887:41125021-41127517:-	SE	MCRIP2
ENSSSCG00000008115	-0.618697	0.0187313	ENSSSCG00000008115;MX:3:46224203-46228128:46228253-46241582:46224203-46229433:46229600-46241582:-	MX	MAL
ENSSSCG00000008115	0.277724	0.0187313	ENSSSCG00000008115;SE:3:46228253-46229433:46229600-46241582:-	SE	MAL
ENSSSCG00000008311	0.246611	0.0424575	ENSSSCG00000008311;SE:3:70574527-70578064:70578288-70587223:+	SE	CYP26B1
ENSSSCG00000008557	0.149121	0.0499501	ENSSSCG00000008557;A3:3:112033283-112033443:112033280-112033443:-	A3	EMILIN1
ENSSSCG00000008557	-0.117778	0.0499501	ENSSSCG00000008557;SE:3:112033283-112033443:112033460-112034026:-	SE	EMILIN1
ENSSSCG00000008787	0.225943	0.031968	ENSSSCG00000008787;SE:8:30382269-30396357:30396539-30400050:+	SE	KLHL5
ENSSSCG00000008831	0.326936	0.031968	ENSSSCG00000008831;AF:8:38982680:38982859-39008497:38983134:38983219-39008497:+	AF	DCUN1D4
ENSSSCG00000009142	-0.304882	0.0292208	ENSSSCG00000009142;AF:8:112745728-112746052:112746151:112745728-112762561:112762858:-	AF	SEC24B
ENSSSCG00000009142	-0.615976	0.014985	ENSSSCG00000009142;AF:8:112745728-112746052:112746151:112745728-112762561:112762744:-	AF	SEC24B
ENSSSCG00000009849	-0.270961	0.00749251	ENSSSCG00000009849;AL:14:34159651:34159708-34284640:34281005:34284553-34284640:-	AL	NA
ENSSSCG00000010087	-0.186709	0.0494505	ENSSSCG00000010087;SE:14:50261546-50261623:50261800-50261972:+	SE	YDJC
ENSSSCG00000010203	-0.29773	0.00749251	ENSSSCG00000010203;MX:14:61652487-61654255:61654391-61667461:61652487-61666812:61666902-61667461:-	MX	ENSSSCG00000010203
ENSSSCG00000010203	0.328876	0.00749251	ENSSSCG00000010203;SE:14:61652487-61654255:61654391-61666812:-	SE	ENSSSCG00000010203
ENSSSCG00000010203	0.61827	0.00599401	ENSSSCG00000010203;SE:14:61654391-61666812:61666902-61667461:-	SE	ENSSSCG00000010203
ENSSSCG00000010203	-0.284256	0.00749251	ENSSSCG00000010203;SE:14:61652487-61654255:61654391-61667461:-	SE	ENSSSCG00000010203
ENSSSCG00000010381	-0.588774	0.035964	ENSSSCG00000010381;AF:14:89153256-89160940:89161177:89153256-89193001:89193108:-	AF	ARHGAP22
ENSSSCG00000010726	0.15739	0.048951	ENSSSCG00000010726;A3:14:132712740-132713741:132712740-132715000:+	A3	BUB3
ENSSSCG00000011027	0.133059	0.040959	ENSSSCG00000011027;A3:10:42647210-42647322:42647209-42647322:-	A3	KIF5B
ENSSSCG00000011027	0.133059	0.040959	ENSSSCG00000011027;A3:10:42646965-42647139:42646963-42647139:-	A3	KIF5B
ENSSSCG00000011064	-0.374786	0.034965	ENSSSCG00000011064;AF:10:48920933-48921120:48921142:48920933-48922018:48922289:-	AF	ACBD5
ENSSSCG00000011064	0.197239	0.03996	ENSSSCG00000011064;SE:10:48885154-48892862:48892971-48893312:-	SE	ACBD5
ENSSSCG00000011201	0.378637	0.0194805	ENSSSCG00000011201;SE:13:5318332-5319913:5319960-5320739:-	SE	SATB1
ENSSSCG00000011230	0.269185	0.0304695	ENSSSCG00000011230;MX:13:17725272-17742387:17742597-17864189:17725272-17790938:17791148-17864189:-	MX	OSBPL10
ENSSSCG00000011576	0.326801	0.044955	ENSSSCG00000011576;AF:13:67313718:67313858-67408109:67394414:67394542-67408109:+	AF	NA
ENSSSCG00000011917	0.139412	0.0344655	ENSSSCG00000011917;A3:13:146193519-146211073:146193519-146211076:+	A3	NAA50
ENSSSCG00000011917	-0.139412	0.0344655	ENSSSCG00000011917;SE:13:146211209-146211986:146212105-146212530:+	SE	NAA50
ENSSSCG00000011930	-0.237037	0.033966	ENSSSCG00000011930;AL:13:147307214-147309331:147309595:147307214-147337922:147338439:+	AL	ATG3
ENSSSCG00000012147	-0.252323	0.036963	ENSSSCG00000012147;AF:X:13107402:13107654-13108712:13107817:13107914-13108712:+	AF	S100G
ENSSSCG00000012397	0.208354	0.042957	ENSSSCG00000012397;SE:X:57144507-57144750:57144846-57145405:-	SE	ENSSSCG00000012397
ENSSSCG00000012521	-0.746747	0.011988	ENSSSCG00000012521;AF:X:83811743:83811860-83887792:83887469:83887541-83887792:+	AF	NA
ENSSSCG00000012581	0.319615	0.0164835	ENSSSCG00000012581;AF:X:89684692:89684884-89685868:89685469:89685745-89685868:+	AF	NXT2
ENSSSCG00000012586	0.341442	0.0499501	ENSSSCG00000012586;AF:X:91644619:91644739-91645684:91645143:91645279-91645684:+	AF	ENSSSCG00000012586
ENSSSCG00000012650	0.447222	0.0434565	ENSSSCG00000012650;A3:X:106135695-106135976:106135695-106135991:+	A3	OCRL
ENSSSCG00000012650	0.415503	0.0434565	ENSSSCG00000012650;A3:X:106135695-106135967:106135695-106135991:+	A3	OCRL
ENSSSCG00000012699	0.5	0.015984	ENSSSCG00000012699;AF:X:111310684:111310823-111330872:111330586:111330719-111330872:+	AF	FHL1
ENSSSCG00000013269	-0.11367	0.0354645	ENSSSCG00000013269;AF:2:16572565-16573750:16573984:16572565-16584431:16584768:-	AF	MAPK8IP1
ENSSSCG00000013427	0.275671	0.0324675	ENSSSCG00000013427;AF:2:77193173-77194244:77194322:77193173-77200494:77200548:-	AF	DAZAP1
ENSSSCG00000013427	0.146731	0.0373377	ENSSSCG00000013427;AF:2:77193173-77194244:77194324:77193173-77200494:77200548:-	AF	DAZAP1
ENSSSCG00000013427	0.261096	0.0324675	ENSSSCG00000013427;A5:2:77189976-77190604:77189976-77192299:-	A5	DAZAP1
ENSSSCG00000013427	0.261096	0.0324675	ENSSSCG00000013427;SE:2:77188176-77189159:77189248-77189846:-	SE	DAZAP1
ENSSSCG00000013523	0.198619	0.0434565	ENSSSCG00000013523;RI:2:73366067:73366197-73368369:73368481:+	RI	SAFB2
ENSSSCG00000013604	-0.448876	0.017982	ENSSSCG00000013604;AF:2:70753138:70753322-70762413:70754877:70754952-70762413:+	AF	MYO1F
ENSSSCG00000013650	-0.184752	0.041958	ENSSSCG00000013650;SE:2:69131317-69131928:69132068-69132493:-	SE	NA
ENSSSCG00000013736	-0.75	0.0104895	ENSSSCG00000013736;RI:2:66211265:66211303-66211363:66213567:+	RI	PRDX2
ENSSSCG00000014244	-0.18477	0.016983	ENSSSCG00000014244;SE:2:129719397-129720869:129720952-129723265:+	SE	PHAX
ENSSSCG00000014538	-0.191109	0.0187313	ENSSSCG00000014538;AF:2:57902485:57902613-57917874:57903565:57903692-57917874:+	AF	MGAT1
ENSSSCG00000014538	-0.383543	0.0187313	ENSSSCG00000014538;AF:2:57902485:57902613-57917874:57906780:57906893-57917874:+	AF	MGAT1
ENSSSCG00000015380	-0.443214	0.020979	ENSSSCG00000015380;SE:9:90783172-90801617:90801721-90806748:-	SE	CDCA7L
ENSSSCG00000015411	-0.188195	0.023976	ENSSSCG00000015411;SE:9:102481774-102482478:102482585-102485567:-	SE	PTPN12
ENSSSCG00000015411	0.14246	0.0344655	ENSSSCG00000015411;SE:9:102486646-102487868:102487945-102492067:-	SE	PTPN12
ENSSSCG00000015579	-0.411545	0	ENSSSCG00000015579;AF:9:127857296-127857642:127857690:127857296-127858695:127858884:-	AF	PTGS2
ENSSSCG00000016721	0.320425	0.02997	ENSSSCG00000016721;SE:18:48717253-48718029:48718175-48719023:-	SE	DBNL
ENSSSCG00000016734	0.622334	0.013986	ENSSSCG00000016734;SE:18:50422844-50429442:50429597-50430014:-	SE	CCM2
ENSSSCG00000016958	0.493529	0.011988	ENSSSCG00000016958;SE:16:46511572-46513322:46513536-46514968:+	SE	PIK3R1
ENSSSCG00000017067	-0.26529	0.020979	ENSSSCG00000017067;AL:16:68313884:68313958-68333009:68329788:68331295-68333009:-	AL	CNOT8
ENSSSCG00000017133	-0.21847	0.027972	ENSSSCG00000017133;AF:12:493336:493551-528284:522830:523000-528284:+	AF	RAB40B
ENSSSCG00000017133	-0.248774	0.027972	ENSSSCG00000017133;SE:12:528358-537390:537491-540627:+	SE	RAB40B
ENSSSCG00000017398	0.171943	0.0414585	ENSSSCG00000017398;RI:12:20259078:20259175-20259341:20259425:-	RI	NA
ENSSSCG00000017407	0.143804	0.0424575	ENSSSCG00000017407;RI:12:20581289:20581377-20581558:20581836:+	RI	GHDC
ENSSSCG00000017407	-0.143804	0.0424575	ENSSSCG00000017407;A5:12:20581155-20581289:20581094-20581289:+	A5	GHDC
ENSSSCG00000017513	-0.461646	0.043956	ENSSSCG00000017513;AF:12:23799430:23799562-23818663:23805055:23805347-23818663:+	AF	NPEPPS
ENSSSCG00000017513	0.215265	0.043956	ENSSSCG00000017513;SE:12:23799562-23805176:23805347-23818663:+	SE	NPEPPS
ENSSSCG00000017566	-0.365056	0.00749251	ENSSSCG00000017566;AL:12:26751911-26752205:26752351:26751911-26760994:26761137:+	AL	ACSF2
ENSSSCG00000017566	0.490044	0.0172328	ENSSSCG00000017566;MX:12:26751674-26751843:26751911-26760994:26751674-26760634:26760701-26760994:+	MX	ACSF2
ENSSSCG00000017623	-0.384456	0.00599401	ENSSSCG00000017623;AF:12:34258082-34258627:34258629:34258082-34263471:34263573:-	AF	VEZF1
ENSSSCG00000017668	-0.318028	0.031968	ENSSSCG00000017668;SE:12:35933379-35952253:35952314-35952997:+	SE	VMP1
ENSSSCG00000017752	0.115519	0.037962	ENSSSCG00000017752;RI:12:43885153:43885292-43885348:43885473:+	RI	WSB1
ENSSSCG00000017752	0.115519	0.037962	ENSSSCG00000017752;RI:12:43897326:43897426-43899673:43899845:+	RI	WSB1
ENSSSCG00000017799	0.150542	0.028971	ENSSSCG00000017799;AF:12:46462265:46463040-46469237:46464270:46464274-46469237:+	AF	CPD
ENSSSCG00000020823	0.126948	0.0284715	ENSSSCG00000020823;RI:2:9063735:9063875-9064024:9064090:+	RI	BSCL2
ENSSSCG00000020823	0.31048	0.00749251	ENSSSCG00000020823;RI:2:9063735:9063862-9064007:9064090:+	RI	BSCL2
ENSSSCG00000021363	0.317359	0.00899101	ENSSSCG00000021363;RI:12:53159727:53159968-53160999:53161162:+	RI	CHD3
ENSSSCG00000021363	0.26885	0.0104895	ENSSSCG00000021363;RI:12:53159727:53159922-53160999:53161162:+	RI	CHD3
ENSSSCG00000021821	-0.229212	0.011988	ENSSSCG00000021821;AF:12:47707966-47708433:47708450:47707966-47709297:47709388:-	AF	MYO1C
ENSSSCG00000021997	-0.193125	0.033966	ENSSSCG00000021997;SE:13:29602278-29602451:29602547-29602701:-	SE	ALS2CL
ENSSSCG00000022797	0.25	0.0494505	ENSSSCG00000022797;SE:15:56002632-56002964:56003005-56003324:+	SE	PPP1R3B
ENSSSCG00000022797	-0.322266	0.0494505	ENSSSCG00000022797;SE:15:56002632-56003324:56003466-56008831:+	SE	PPP1R3B
ENSSSCG00000022797	0.263536	0.0494505	ENSSSCG00000022797;MX:15:56002632-56002743:56003005-56008831:56002632-56003324:56003466-56008831:+	MX	PPP1R3B
ENSSSCG00000023033	0.145112	0.032967	ENSSSCG00000023033;RI:13:34077683:34077740-34077795:34077871:+	RI	PARP3
ENSSSCG00000023191	-0.536118	0.0044955	ENSSSCG00000023191;AF:6:81601536:81601625-81603060:81602293:81602419-81603060:+	AF	LYPLA2
ENSSSCG00000023304	0.171574	0.0322178	ENSSSCG00000023304;SE:3:39281337-39281447:39281479-39281692:+	SE	SRRM2
ENSSSCG00000023304	0.148603	0.0322178	ENSSSCG00000023304;SE:3:39291683-39292250:39292622-39292766:+	SE	SRRM2
ENSSSCG00000023792	0.173483	0.00999001	ENSSSCG00000023792;RI:6:54290878:54290940-54291049:54291103:+	RI	SNRNP70
ENSSSCG00000023792	0.173483	0.00999001	ENSSSCG00000023792;RI:6:54303245:54303246-54303249:54303331:+	RI	SNRNP70
ENSSSCG00000024876	-0.328683	0.026973	ENSSSCG00000024876;A3:1:8575806-8586445:8575779-8586445:-	A3	TMEM181
ENSSSCG00000024876	-0.469001	0.026973	ENSSSCG00000024876;AF:1:8598060-8598686:8599065:8598060-8635295:8635462:-	AF	TMEM181
ENSSSCG00000024876	0.35284	0.026973	ENSSSCG00000024876;RI:1:8586433:8586447-8586486:8586542:-	RI	TMEM181
ENSSSCG00000024876	-0.328683	0.026973	ENSSSCG00000024876;AF:1:8598060-8598486:8598508:8598060-8635295:8635462:-	AF	TMEM181
ENSSSCG00000025049	-0.163411	0.043956	ENSSSCG00000025049;AF:15:77649040:77649058-77662492:77649227:77649493-77662492:+	AF	CYBRD1
ENSSSCG00000025053	-0.150619	0.0394605	ENSSSCG00000025053;AF:13:53808713-53809157:53809324:53808713-53809469:53809690:-	AF	RYBP
ENSSSCG00000025303	-0.310529	0.032967	ENSSSCG00000025303;AF:X:124967809:124968060-124969270:124968113:124968467-124969270:+	AF	FAM50A
ENSSSCG00000025303	0.310529	0.032967	ENSSSCG00000025303;AL:X:124973008-124973101:124973487:124973008-124978285:124978290:+	AL	FAM50A
ENSSSCG00000025440	0.234868	0.00999001	ENSSSCG00000025440;RI:6:81579489:81579795-81581488:81582048:+	RI	ELOA
ENSSSCG00000026018	0.126504	0.038961	ENSSSCG00000026018;A3:13:98592626-98594266:98592626-98594270:+	A3	MFSD1
ENSSSCG00000026018	0.126504	0.038961	ENSSSCG00000026018;SE:13:98594318-98595497:98595609-98597132:+	SE	MFSD1
ENSSSCG00000026064	0.115542	0.034965	ENSSSCG00000026064;SE:18:40752528-40753268:40753416-40753532:+	SE	ENSSSCG00000026064
ENSSSCG00000027076	-0.387108	0.014985	ENSSSCG00000027076;AF:4:335301:335687-343203:336061:342389-343203:+	AF	CYHR1
ENSSSCG00000028258	0.208507	0.024975	ENSSSCG00000028258;SE:13:14774242-14774963:14775088-14776813:-	SE	AZI2
ENSSSCG00000028827	-0.187165	0.0314685	ENSSSCG00000028827;AF:2:46910236-46932190:46932501:46910236-47027789:47027993:-	AF	PARVA
ENSSSCG00000028827	-0.159062	0.0464535	ENSSSCG00000028827;AF:2:46910236-46932190:46932501:46910236-47027789:47028078:-	AF	PARVA
ENSSSCG00000028995	-0.365556	0.0499501	ENSSSCG00000028995;A3:2:75522019-75522232:75522019-75522235:+	A3	TLE2
ENSSSCG00000029154	0.112484	0.0454545	ENSSSCG00000029154;SE:6:54622169-54622415:54622628-54623500:-	SE	NOSIP
ENSSSCG00000029261	0.667219	0.00599401	ENSSSCG00000029261;SE:9:121512338-121512524:121512584-121512659:-	SE	ENSSSCG00000029261
ENSSSCG00000029365	0.380326	0.047952	ENSSSCG00000029365;MX:14:40335369-40336355:40336423-40341025:40335369-40339319:40339375-40341025:-	MX	MSI1
ENSSSCG00000030045	0.139274	0.0374625	ENSSSCG00000030045;SE:7:76115125-76115213:76115215-76115297:+	SE	NA
ENSSSCG00000030045	0.261056	0.033966	ENSSSCG00000030045;AF:7:76110991:76111119-76111800:76111147:76111205-76111800:+	AF	NA
ENSSSCG00000030045	0.354202	0.0134865	ENSSSCG00000030045;A5:7:76111338-76111800:76111205-76111800:+	A5	NA
ENSSSCG00000030045	0.245224	0.0134865	ENSSSCG00000030045;AF:7:76110976:76111119-76111800:76111147:76111205-76111800:+	AF	NA
ENSSSCG00000030123	-0.274456	0.00899101	ENSSSCG00000030123;SE:17:14151866-14194352:14194484-14194914:+	SE	CDS2
ENSSSCG00000030378	-0.409785	0.003996	ENSSSCG00000030378;AF:3:11252645:11252945-11254533:11253647:11253803-11254533:+	AF	LIMK1
ENSSSCG00000030603	0.451276	0.00699301	ENSSSCG00000030603;AF:4:15113037:15113371-15126202:15123764:15123800-15126202:+	AF	TATDN1
ENSSSCG00000030603	0.179112	0.044955	ENSSSCG00000030603;SE:4:15113371-15123699:15123745-15126202:+	SE	TATDN1
ENSSSCG00000031462	-0.170324	0.010989	ENSSSCG00000031462;AL:6:12555664:12556311-12557721:12556388:12556926-12557721:-	AL	ENSSSCG00000031462
ENSSSCG00000031462	0.170324	0.010989	ENSSSCG00000031462;RI:6:12557721:12557812-12559241:12559346:-	RI	ENSSSCG00000031462
ENSSSCG00000031904	-0.195112	0.030969	ENSSSCG00000031904;AF:8:108283625-108313928:108314049:108283625-108314693:108314921:-	AF	UGT8
ENSSSCG00000032055	-0.241526	0.026973	ENSSSCG00000032055;A3:10:717291-725200:717259-725200:-	A3	RO60
ENSSSCG00000032288	-0.107563	0.0424575	ENSSSCG00000032288;SE:3:43858591-43858880:43859020-43859184:-	SE	SLC20A1
ENSSSCG00000032304	-0.642155	0.024975	ENSSSCG00000032304;SE:8:557503-560513:560635-563797:+	SE	MAEA
ENSSSCG00000032684	-0.384549	0.030969	ENSSSCG00000032684;SE:15:140174673-140180163:140180222-140180748:+	SE	BOK
ENSSSCG00000032804	0.228599	0.0144855	ENSSSCG00000032804;SE:5:59999794-60069838:60069981-60072514:-	SE	BORCS5
ENSSSCG00000033144	0.174951	0.041958	ENSSSCG00000033144;SE:4:70890173-70910191:70911789-70922238:-	SE	YTHDF3
ENSSSCG00000033144	-0.170804	0.041958	ENSSSCG00000033144;A3:4:70927968-70928459:70927966-70928459:-	A3	YTHDF3
ENSSSCG00000033411	0.194107	0.0374625	ENSSSCG00000033411;AF:2:48624862:48625203-48627013:48625240:48625453-48627013:+	AF	NA
ENSSSCG00000033657	0.157091	0.0164835	ENSSSCG00000033657;SE:1:136617264-136621949:136622009-136625643:+	SE	GREM1
ENSSSCG00000033944	-0.142509	0.0364635	ENSSSCG00000033944;SE:6:17523104-17526645:17526673-17536996:-	SE	NA
ENSSSCG00000033944	0.184502	0.0364635	ENSSSCG00000033944;AL:6:17519289:17523104-17536996:17532073:17532355-17536996:-	AL	NA
ENSSSCG00000034272	-0.246123	0.027972	ENSSSCG00000034272;SE:5:376809-381758:381796-381868:+	SE	DENND6B
ENSSSCG00000034978	-0.216022	0.043956	ENSSSCG00000034978;SE:AEMK02000682.1:464453-465028:465168-468126:+	SE	PNPLA7
ENSSSCG00000035006	-0.591275	0.0264735	ENSSSCG00000035006;AF:12:38061927:38061995-38062605:38062303:38062403-38062605:+	AF	PIGW
ENSSSCG00000035006	-0.435831	0.0264735	ENSSSCG00000035006;SE:12:38061995-38062605:38062707-38063784:+	SE	PIGW
ENSSSCG00000035341	0.190455	0.034965	ENSSSCG00000035341;A5:7:32544702-32547532:32544697-32547532:+	A5	C6orf89
ENSSSCG00000035341	-0.183711	0.034965	ENSSSCG00000035341;SE:7:32547988-32554599:32554692-32559434:+	SE	C6orf89
ENSSSCG00000035570	-0.108725	0.030969	ENSSSCG00000035570;SE:6:47647702-47648804:47648873-47651053:-	SE	HNRNPL
ENSSSCG00000035791	0.121901	0.0499501	ENSSSCG00000035791;RI:6:52098570:52098640-52099243:52099372:-	RI	SIX5
ENSSSCG00000036247	0.264708	0.0144855	ENSSSCG00000036247;AF:3:1563917-1564054:1564064:1563917-1567315:1567379:-	AF	ENSSSCG00000036247
ENSSSCG00000036286	0.179795	0.038961	ENSSSCG00000036286;SE:17:30773391-30775896:30775988-30780462:-	SE	APMAP
ENSSSCG00000036665	-0.253526	0.028971	ENSSSCG00000036665;SE:3:6431481-6434199:6434325-6437067:-	SE	ENSSSCG00000036665
ENSSSCG00000037131	0.143387	0.0412088	ENSSSCG00000037131;SE:1:236987058-236990637:236990690-236992839:+	SE	CLTA
ENSSSCG00000037131	0.155233	0.0412088	ENSSSCG00000037131;MX:1:236987058-236990637:236990690-236992839:236987058-236991867:236991902-236992839:+	MX	CLTA
ENSSSCG00000037772	0.446294	0.026973	ENSSSCG00000037772;SE:4:108902564-108904831:108906728-108907004:-	SE	ATP5PB
ENSSSCG00000038126	-0.403377	0.012987	ENSSSCG00000038126;AF:5:8782222-8795184:8795232:8782222-8806962:8807100:-	AF	MGAT3
ENSSSCG00000038233	0.789509	0.015984	ENSSSCG00000038233;AF:AEMK02000682.1:1027155:1027292-1028003:1027503:1027621-1028003:+	AF	ENSSSCG00000038233
ENSSSCG00000038417	0.237292	0.00899101	ENSSSCG00000038417;AF:4:126769655-126853729:126853981:126769655-126873976:126874275:-	AF	LRRC8D
ENSSSCG00000038492	0.332664	0.030969	ENSSSCG00000038492;AF:5:6574980-6575112:6575239:6574980-6576778:6576870:-	AF	PHETA2
ENSSSCG00000038492	0.710019	0.02997	ENSSSCG00000038492;AF:5:6574980-6575112:6575239:6574980-6576522:6576590:-	AF	PHETA2
ENSSSCG00000038492	-0.378743	0.030969	ENSSSCG00000038492;AF:5:6574980-6576522:6576590:6574980-6576778:6576870:-	AF	PHETA2
ENSSSCG00000038715	0.199755	0.0144855	ENSSSCG00000038715;RI:12:61042518:61042641-61043419:61043550:+	RI	NA
ENSSSCG00000038992	-0.146134	0.018981	ENSSSCG00000038992;A3:6:97235100-97238559:97231717-97238559:-	A3	TUBB6
ENSSSCG00000039230	-0.231863	0.00899101	ENSSSCG00000039230;SE:15:59483260-59491245:59491340-59494135:+	SE	POLR2D
ENSSSCG00000039249	-0.130526	0.018981	ENSSSCG00000039249;AL:13:132459969:132462641-132465194:132465002:132465057-132465194:-	AL	ENSSSCG00000039249
ENSSSCG00000039393	0.262901	0.0314685	ENSSSCG00000039393;RI:1:132902304:132902741-132902853:132908184:-	RI	SPRED1
ENSSSCG00000039426	0.132053	0.016983	ENSSSCG00000039426;SE:13:139847799-139883054:139883158-139885477:+	SE	FSTL1
ENSSSCG00000040095	0.546724	0.032967	ENSSSCG00000040095;AF:15:139571086:139571187-139588284:139587651:139587764-139588284:+	AF	GPR35
ENSSSCG00000040317	0.241002	0.044955	ENSSSCG00000040317;MX:1:7680250-7684076:7684192-7688735:7680250-7686761:7686940-7688735:+	MX	SOD2
ENSSSCG00000040815	0.111294	0.035964	ENSSSCG00000040815;RI:14:120906343:120906589-120906649:120906914:+	RI	DUSP5
ENSSSCG00000040912	0.273385	0.038961	ENSSSCG00000040912;SE:7:65156521-65156677:65156724-65168585:+	SE	SNX6
ENSSSCG00000041954	0.219548	0.0384615	ENSSSCG00000041954;RI:2:2164685:2164981-2165725:2165750:-	RI	NA

## Sheet: T vs LPS
ENSEMBL	dPSI	padj	Event description	AS type	gene symbol/ENSEMBL gene ID
ENSSSCG00000000036	0.269768	0.041958	ENSSSCG00000000036;A3:5:5977936-5979833:5977936-5980362:+	A3	PACSIN2
ENSSSCG00000000036	0.269768	0.041958	ENSSSCG00000000036;SE:5:5890285-5893546:5893586-5947792:+	SE	PACSIN2
ENSSSCG00000000185	-0.119747	0.030969	ENSSSCG00000000185;SE:5:15034072-15034340:15034377-15034534:-	SE	PRKAG1
ENSSSCG00000000202	-0.104129	0.0424575	ENSSSCG00000000202;SE:5:15525234-15525662:15525930-15526422:-	SE	MCRS1
ENSSSCG00000000202	0.104129	0.0424575	ENSSSCG00000000202;A5:5:15518554-15518594:15518554-15518669:-	A5	MCRS1
ENSSSCG00000000496	0.106209	0.032967	ENSSSCG00000000496;A5:5:33869131-33869465:33869127-33869465:+	A5	CCT2
ENSSSCG00000000496	-0.106209	0.032967	ENSSSCG00000000496;AF:5:33858572:33858641-33859354:33859010:33859274-33859354:+	AF	CCT2
ENSSSCG00000000985	-0.570463	0.020979	ENSSSCG00000000985;SE:7:196213-196524:196617-197866:-	SE	EXOC2
ENSSSCG00000000985	-0.284938	0.0224775	ENSSSCG00000000985;SE:7:311618-321344:321419-341054:-	SE	EXOC2
ENSSSCG00000000985	0.31516	0.020979	ENSSSCG00000000985;SE:7:321419-324396:324446-341054:-	SE	EXOC2
ENSSSCG00000000985	-0.296597	0.020979	ENSSSCG00000000985;SE:7:197925-198519:198557-199737:-	SE	EXOC2
ENSSSCG00000001070	-0.214935	0.0314685	ENSSSCG00000001070;RI:7:13378139:13378617-13378711:13378979:+	RI	FAM8A1
ENSSSCG00000001398	0.179734	0.027972	ENSSSCG00000001398;RI:7:23634740:23635172-23635263:23635450:-	RI	ENSSSCG00000001398
ENSSSCG00000001470	-0.169196	0.0234765	ENSSSCG00000001470;SE:7:25134778-25135346:25135630-25137786:-	SE	SLA-DMA
ENSSSCG00000001470	0.169196	0.0234765	ENSSSCG00000001470;A5:7:25133723-25134085:25133723-25134088:-	A5	SLA-DMA
ENSSSCG00000001726	0.311714	0.0424575	ENSSSCG00000001726;SE:7:41813692-41815462:41815503-41817016:-	SE	ADGRF1
ENSSSCG00000001808	-0.579001	0.0404595	ENSSSCG00000001808;AF:7:52304472:52304572-52329055:52304892:52305040-52329055:+	AF	CPEB1
ENSSSCG00000001808	0.415372	0.0404595	ENSSSCG00000001808;A5:7:52373051-52373914:52373036-52373914:+	A5	CPEB1
ENSSSCG00000002396	0.282307	0.045954	ENSSSCG00000002396;SE:7:100396109-100396767:100396990-100397854:+	SE	GSTZ1
ENSSSCG00000002396	0.280322	0.045954	ENSSSCG00000002396;AF:7:100392271:100392409-100396058:100395779:100395829-100396058:+	AF	GSTZ1
ENSSSCG00000002520	-0.224864	0.022977	ENSSSCG00000002520;SE:7:121180510-121186030:121186073-121191952:-	SE	SLC25A29
ENSSSCG00000002547	0.302592	0.034965	ENSSSCG00000002547;SE:AEMK02000452.1:2153570-2162287:2162574-2182611:+	SE	ENSSSCG00000002547
ENSSSCG00000002547	0.222108	0.034965	ENSSSCG00000002547;RI:AEMK02000452.1:2212602:2212668-2219917:2219989:+	RI	ENSSSCG00000002547
ENSSSCG00000003144	0.316309	0.044955	ENSSSCG00000003144;SE:6:54216913-54217141:54217201-54223021:+	SE	DHDH
ENSSSCG00000003197	-0.112861	0.0364635	ENSSSCG00000003197;AL:6:54848959-54849407:54849540:54848959-54851112:54851834:+	AL	MED25
ENSSSCG00000003553	-0.178407	0.0284715	ENSSSCG00000003553;A3:6:83271902-83273200:83271902-83273309:+	A3	MTFR1L
ENSSSCG00000003564	0.244636	0.014985	ENSSSCG00000003564;RI:6:84208362:84208518-84208906:84210625:-	RI	GPATCH3
ENSSSCG00000004241	-0.163238	0.00899101	ENSSSCG00000004241;SE:1:40991732-41000269:41000340-41001965:-	SE	GJA1
ENSSSCG00000004358	0.25931	0.044955	ENSSSCG00000004358;RI:1:67613304:67613489-67613615:67613863:-	RI	ASCC3
ENSSSCG00000004480	0.101308	0.0499501	ENSSSCG00000004480;MX:1:90696842-90698469:90698558-90703208:90696842-90701821:90701905-90703208:+	MX	COX7A2
ENSSSCG00000004584	-0.596632	0.032967	ENSSSCG00000004584;AF:1:112429104-112474218:112474379:112429104-112524594:112524766:-	AF	GCNT3
ENSSSCG00000004687	-0.253252	0.021978	ENSSSCG00000004687;SE:1:126840126-126842949:126843014-126843827:-	SE	B2M
ENSSSCG00000004687	-0.161724	0.0347985	ENSSSCG00000004687;A5:1:126839283-126839851:126839283-126839856:-	A5	B2M
ENSSSCG00000004687	-0.202509	0.0347985	ENSSSCG00000004687;AF:1:126840126-126843827:126843895:126840126-126871457:126871562:-	AF	B2M
ENSSSCG00000004760	-0.31086	0.0499501	ENSSSCG00000004760;SE:1:130485873-130487084:130487130-130508795:+	SE	PPP1R14D
ENSSSCG00000004869	-0.37534	0.023976	ENSSSCG00000004869;SE:1:149544352-149547793:149547918-149562505:-	SE	CNDP1
ENSSSCG00000004869	0.430487	0.023976	ENSSSCG00000004869;AF:1:149547918-149551993:149552216:149547918-149562505:149562528:-	AF	CNDP1
ENSSSCG00000005024	-0.295126	0.026973	ENSSSCG00000005024;AL:1:180620314:180620394-180665160:180661622:180661799-180665160:-	AL	NA
ENSSSCG00000005112	-0.288149	0.0324675	ENSSSCG00000005112;SE:1:194440092-194469772:194469864-194473838:+	SE	WDR89
ENSSSCG00000005343	0.142781	0.037962	ENSSSCG00000005343;A5:1:237157384-237164134:237157384-237164221:-	A5	RNF38
ENSSSCG00000005343	-0.142781	0.037962	ENSSSCG00000005343;AF:1:237185410-237235172:237235486:237185410-237240011:237240348:-	AF	RNF38
ENSSSCG00000005778	-0.166251	0.048951	ENSSSCG00000005778;AF:6:127960195:127960585-127962251:127961336:127961932-127962251:+	AF	HSBP1L1
ENSSSCG00000005859	0.34481	0.0499501	ENSSSCG00000005859;RI:AEMK02000682.1:691795:692015-692112:692233:-	RI	NDOR1
ENSSSCG00000005907	0.222632	0.041958	ENSSSCG00000005907;RI:4:394236:394488-394551:394642:-	RI	ADCK5
ENSSSCG00000006345	-0.417514	0.0484515	ENSSSCG00000006345;A3:4:88540894-88545990:88540894-88545996:+	A3	OLFML2B
ENSSSCG00000006370	-0.100309	0.0344655	ENSSSCG00000006370;SE:4:89401438-89401652:89401774-89402292:+	SE	TSTD1
ENSSSCG00000006646	0.206649	0.00749251	ENSSSCG00000006646;AF:4:98333569:98333619-98349596:98349068:98349092-98349596:+	AF	ARNT
ENSSSCG00000006646	0.293689	0.00749251	ENSSSCG00000006646;AF:4:98333459:98333619-98349596:98349068:98349092-98349596:+	AF	ARNT
ENSSSCG00000006648	-0.160487	0.022977	ENSSSCG00000006648;A3:4:98427731-98429001:98427731-98429031:+	A3	NA
ENSSSCG00000006698	-0.221847	0.0334665	ENSSSCG00000006698;A3:4:99985317-99986247:99985314-99986247:-	A3	BCL9
ENSSSCG00000006698	-0.221847	0.0334665	ENSSSCG00000006698;SE:4:99993924-100012956:100013045-100023063:-	SE	BCL9
ENSSSCG00000007463	0.525898	0.0304695	ENSSSCG00000007463;AF:17:51189809-51190519:51190583:51189809-51200139:51200300:-	AF	PTGIS
ENSSSCG00000007514	0.242937	0.047952	ENSSSCG00000007514;AF:17:58594749:58595143-58621631:58603046:58603103-58621631:+	AF	VAPB
ENSSSCG00000007514	0.255707	0.047952	ENSSSCG00000007514;AF:17:58595269:58595541-58621631:58603046:58603103-58621631:+	AF	VAPB
ENSSSCG00000008311	0.234997	0.0484515	ENSSSCG00000008311;SE:3:70574527-70578064:70578288-70587223:+	SE	CYP26B1
ENSSSCG00000008423	0.75	0.023976	ENSSSCG00000008423;AL:3:92100282:92100317-92159392:92109746:92109760-92159392:-	AL	PPP1R21
ENSSSCG00000008634	-0.294134	0.041958	ENSSSCG00000008634;SE:3:125791142-125796019:125796048-125797276:-	SE	ATP6V1C2
ENSSSCG00000008943	-0.207605	0.045954	ENSSSCG00000008943;SE:8:67988096-68000421:68000516-68022433:+	SE	SLC4A4
ENSSSCG00000009142	-0.75	0.00899101	ENSSSCG00000009142;AF:8:112745728-112746052:112746151:112745728-112762561:112762744:-	AF	SEC24B
ENSSSCG00000009142	-0.369498	0.020979	ENSSSCG00000009142;AF:8:112745728-112746052:112746151:112745728-112762561:112762858:-	AF	SEC24B
ENSSSCG00000009849	-0.313487	0.0024975	ENSSSCG00000009849;AL:14:34159651:34159708-34284640:34281005:34284553-34284640:-	AL	NA
ENSSSCG00000009854	-0.354641	0.03996	ENSSSCG00000009854;AF:14:34640669-34641232:34641233:34640669-34642398:34642573:-	AF	RFC5
ENSSSCG00000009890	-0.2178	0.024975	ENSSSCG00000009890;A5:14:39855895-39856405:39855895-39856411:-	A5	MAPKAPK5
ENSSSCG00000009890	0.213474	0.024975	ENSSSCG00000009890;AF:14:39876213-39876330:39876356:39876213-39885744:39885980:-	AF	MAPKAPK5
ENSSSCG00000009890	-0.2178	0.024975	ENSSSCG00000009890;AL:14:39846606:39847170-39855791:39849413:39852914-39855791:-	AL	MAPKAPK5
ENSSSCG00000010094	0.223065	0.026973	ENSSSCG00000010094;SE:14:50502282-50503740:50503838-50506873:+	SE	SNAP29
ENSSSCG00000010203	-0.194195	0.0112388	ENSSSCG00000010203;MX:14:61652487-61654255:61654391-61667461:61652487-61666812:61666902-61667461:-	MX	ENSSSCG00000010203
ENSSSCG00000010203	0.232473	0.0112388	ENSSSCG00000010203;SE:14:61652487-61654255:61654391-61666812:-	SE	ENSSSCG00000010203
ENSSSCG00000010203	-0.177656	0.0112388	ENSSSCG00000010203;SE:14:61652487-61654255:61654391-61667461:-	SE	ENSSSCG00000010203
ENSSSCG00000010203	0.4247	0.002997	ENSSSCG00000010203;SE:14:61654391-61666812:61666902-61667461:-	SE	ENSSSCG00000010203
ENSSSCG00000010450	0.229256	0.0499501	ENSSSCG00000010450;SE:14:101160078-101162007:101162118-101165690:-	SE	NA
ENSSSCG00000011064	-0.350038	0.03996	ENSSSCG00000011064;AF:10:48920933-48921120:48921142:48920933-48922018:48922289:-	AF	ACBD5
ENSSSCG00000011064	0.191313	0.03996	ENSSSCG00000011064;SE:10:48885154-48892862:48892971-48893312:-	SE	ACBD5
ENSSSCG00000011133	-0.13254	0.0374625	ENSSSCG00000011133;RI:10:64793198:64793264-64793866:64793962:-	RI	PFKFB3
ENSSSCG00000011201	0.338515	0.022977	ENSSSCG00000011201;SE:13:5318332-5319913:5319960-5320739:-	SE	SATB1
ENSSSCG00000011760	0.210758	0.036963	ENSSSCG00000011760;A5:13:115443103-115487948:115443103-115487988:-	A5	TBL1XR1
ENSSSCG00000011760	-0.210758	0.036963	ENSSSCG00000011760;SE:13:115356158-115380462:115380641-115385728:-	SE	TBL1XR1
ENSSSCG00000011917	-0.12177	0.035964	ENSSSCG00000011917;SE:13:146211209-146211986:146212105-146212530:+	SE	NAA50
ENSSSCG00000011917	0.12177	0.035964	ENSSSCG00000011917;A3:13:146193519-146211073:146193519-146211076:+	A3	NAA50
ENSSSCG00000011930	-0.298478	0.025974	ENSSSCG00000011930;AL:13:147307214-147309331:147309590:147307214-147337922:147338439:+	AL	ATG3
ENSSSCG00000012394	0.590989	0.048951	ENSSSCG00000012394;AF:X:57242043:57242141-57247986:57247504:57247614-57247986:+	AF	GJB1
ENSSSCG00000012586	0.424841	0.0444555	ENSSSCG00000012586;AF:X:91644619:91644739-91645684:91645143:91645279-91645684:+	AF	ENSSSCG00000012586
ENSSSCG00000012650	0.426674	0.0314685	ENSSSCG00000012650;A3:X:106135695-106135976:106135695-106135991:+	A3	OCRL
ENSSSCG00000012650	0.411055	0.0314685	ENSSSCG00000012650;A3:X:106135695-106135967:106135695-106135991:+	A3	OCRL
ENSSSCG00000012910	-0.143607	0.045954	ENSSSCG00000012910;A3:2:5090010-5090133:5089903-5090133:-	A3	RPS6KB2
ENSSSCG00000013052	0.126782	0.032967	ENSSSCG00000013052;SE:2:8299493-8339675:8339731-8354587:-	SE	ENSSSCG00000013052
ENSSSCG00000013052	0.126782	0.032967	ENSSSCG00000013052;SE:2:8292764-8294732:8294790-8295743:-	SE	ENSSSCG00000013052
ENSSSCG00000013427	0.248264	0.012987	ENSSSCG00000013427;A5:2:77189976-77190604:77189976-77192299:-	A5	DAZAP1
ENSSSCG00000013427	0.26384	0.012987	ENSSSCG00000013427;AF:2:77193173-77194244:77194322:77193173-77200494:77200548:-	AF	DAZAP1
ENSSSCG00000013427	0.248264	0.012987	ENSSSCG00000013427;SE:2:77188176-77189159:77189248-77189846:-	SE	DAZAP1
ENSSSCG00000013523	0.234187	0.0284715	ENSSSCG00000013523;RI:2:73366067:73366197-73368369:73368481:+	RI	SAFB2
ENSSSCG00000013650	-0.199964	0.0499501	ENSSSCG00000013650;SE:2:69131317-69131928:69132068-69132493:-	SE	NA
ENSSSCG00000013736	-0.5	0.038961	ENSSSCG00000013736;RI:2:66211265:66211303-66211363:66213567:+	RI	PRDX2
ENSSSCG00000013978	0.224341	0.034965	ENSSSCG00000013978;SE:2:52300240-52301793:52301914-52311597:-	SE	ZNF672
ENSSSCG00000014043	0.130559	0.02997	ENSSSCG00000014043;RI:2:80647662:80647761-80647985:80648035:+	RI	ENSSSCG00000014043
ENSSSCG00000015380	-0.277729	0.030969	ENSSSCG00000015380;SE:9:90783172-90801617:90801721-90806748:-	SE	CDCA7L
ENSSSCG00000015579	-0.245239	0.002997	ENSSSCG00000015579;AF:9:127857296-127857642:127857690:127857296-127858695:127858884:-	AF	PTGS2
ENSSSCG00000015871	0.194107	0.043956	ENSSSCG00000015871;RI:15:63488765:63488822-63488927:63488943:-	RI	NR4A2
ENSSSCG00000016338	0.516811	0.040959	ENSSSCG00000016338;SE:15:137826468-137836122:137836263-137836942:-	SE	PER2
ENSSSCG00000016590	-0.163734	0.031968	ENSSSCG00000016590;AF:18:20626100-20626138:20626191:20626100-20653287:20653572:-	AF	SND1
ENSSSCG00000016590	-0.195943	0.027972	ENSSSCG00000016590;AF:18:20626100-20626138:20626191:20626100-20653287:20653590:-	AF	SND1
ENSSSCG00000016625	0.425139	0.030969	ENSSSCG00000016625;AF:18:28403391:28403459-28428046:28415037:28415254-28428046:+	AF	CTTNBP2
ENSSSCG00000016682	-0.204971	0.04662	ENSSSCG00000016682;AL:18:42820921:42820938-42854054:42842071:42846821-42854054:-	AL	PLEKHA8
ENSSSCG00000016682	-0.204316	0.04662	ENSSSCG00000016682;AF:18:42880883-42900744:42900912:42880883-42925855:42926059:-	AF	PLEKHA8
ENSSSCG00000016682	-0.195481	0.04662	ENSSSCG00000016682;A3:18:42869308-42871350:42869302-42871350:-	A3	PLEKHA8
ENSSSCG00000016958	0.376726	0.02997	ENSSSCG00000016958;SE:16:46511572-46513322:46513536-46514968:+	SE	PIK3R1
ENSSSCG00000017067	-0.591079	0.023976	ENSSSCG00000017067;AL:16:68313884:68313958-68333009:68329790:68331295-68333009:-	AL	CNOT8
ENSSSCG00000017067	-0.318063	0.014985	ENSSSCG00000017067;AL:16:68313884:68313958-68333009:68329788:68331295-68333009:-	AL	CNOT8
ENSSSCG00000017127	-0.20664	0.0324675	ENSSSCG00000017127;SE:12:657542-657587:657662-657907:+	SE	CYBC1
ENSSSCG00000017407	0.203533	0.0174825	ENSSSCG00000017407;RI:12:20581289:20581377-20581558:20581836:+	RI	GHDC
ENSSSCG00000017407	-0.203533	0.0174825	ENSSSCG00000017407;A5:12:20581155-20581289:20581094-20581289:+	A5	GHDC
ENSSSCG00000017566	-0.186127	0.0262238	ENSSSCG00000017566;AL:12:26751911-26752205:26752351:26751911-26760994:26761137:+	AL	ACSF2
ENSSSCG00000017566	0.46351	0.0262238	ENSSSCG00000017566;MX:12:26751674-26751843:26751911-26760994:26751674-26760634:26760701-26760994:+	MX	ACSF2
ENSSSCG00000017623	-0.401944	0.0034965	ENSSSCG00000017623;AF:12:34258082-34258627:34258629:34258082-34263471:34263573:-	AF	VEZF1
ENSSSCG00000017668	-0.358467	0.017982	ENSSSCG00000017668;SE:12:35933379-35952253:35952314-35952997:+	SE	VMP1
ENSSSCG00000017668	0.423047	0.017982	ENSSSCG00000017668;AL:12:36062462-36062940:36063021:36062462-36063803:36064640:+	AL	VMP1
ENSSSCG00000017752	0.115483	0.027972	ENSSSCG00000017752;RI:12:43897326:43897426-43899673:43899845:+	RI	WSB1
ENSSSCG00000017752	0.115483	0.027972	ENSSSCG00000017752;RI:12:43885153:43885292-43885348:43885473:+	RI	WSB1
ENSSSCG00000017971	-0.132921	0.027972	ENSSSCG00000017971;AF:12:53111752-53111943:53112485:53111752-53123045:53123047:-	AF	ENSSSCG00000017971
ENSSSCG00000020758	0.112294	0.035964	ENSSSCG00000020758;RI:7:1802198:1802311-1803540:1803641:+	RI	NQO2
ENSSSCG00000020809	0.253616	0.0374625	ENSSSCG00000020809;RI:2:9120486:9120722-9121046:9121220:+	RI	B3GAT3
ENSSSCG00000020809	0.195942	0.0374625	ENSSSCG00000020809;A3:2:9119931-9120486:9119931-9121046:+	A3	B3GAT3
ENSSSCG00000020823	0.307867	0.0044955	ENSSSCG00000020823;RI:2:9063735:9063862-9064007:9064090:+	RI	BSCL2
ENSSSCG00000020823	0.135944	0.0292208	ENSSSCG00000020823;RI:2:9063735:9063875-9064024:9064090:+	RI	BSCL2
ENSSSCG00000021238	0.285376	0.0344655	ENSSSCG00000021238;AF:3:17439581:17439731-17448093:17447819:17447848-17448093:+	AF	STX1B
ENSSSCG00000021363	-0.12866	0.048951	ENSSSCG00000021363;SE:12:53151556-53151754:53151834-53152713:+	SE	CHD3
ENSSSCG00000021363	0.286176	0.00899101	ENSSSCG00000021363;RI:12:53159727:53159922-53160999:53161162:+	RI	CHD3
ENSSSCG00000021363	0.315382	0.00899101	ENSSSCG00000021363;RI:12:53159727:53159968-53160999:53161162:+	RI	CHD3
ENSSSCG00000021821	-0.138307	0.0262238	ENSSSCG00000021821;AF:12:47707966-47708433:47708450:47707966-47709297:47709388:-	AF	MYO1C
ENSSSCG00000021821	-0.224899	0.0262238	ENSSSCG00000021821;AF:12:47707966-47708433:47708450:47707966-47715388:47715664:-	AF	MYO1C
ENSSSCG00000021997	-0.127168	0.0394605	ENSSSCG00000021997;SE:13:29602278-29602451:29602547-29602701:-	SE	ALS2CL
ENSSSCG00000022227	-0.577257	0.000999001	ENSSSCG00000022227;RI:2:62337357:62337454-62337473:62337744:+	RI	BRD4
ENSSSCG00000022451	0.187132	0.041958	ENSSSCG00000022451;AF:7:52887529:52887576-52888343:52887580:52887644-52888343:+	AF	WDR73
ENSSSCG00000022492	-0.314067	0.0324675	ENSSSCG00000022492;SE:2:49032163-49033424:49033534-49036198:-	SE	AMPD3
ENSSSCG00000022492	0.432994	0.0324675	ENSSSCG00000022492;A5:2:49069935-49075529:49069935-49075570:-	A5	AMPD3
ENSSSCG00000022492	0.446299	0.0324675	ENSSSCG00000022492;AF:2:49069935-49075529:49075619:49069935-49082851:49083005:-	AF	AMPD3
ENSSSCG00000023033	0.18722	0.013986	ENSSSCG00000023033;RI:13:34077683:34077740-34077795:34077871:+	RI	PARP3
ENSSSCG00000023792	0.176636	0.00849151	ENSSSCG00000023792;RI:6:54290878:54290940-54291049:54291103:+	RI	SNRNP70
ENSSSCG00000023792	0.176636	0.00849151	ENSSSCG00000023792;RI:6:54303245:54303246-54303249:54303331:+	RI	SNRNP70
ENSSSCG00000025053	-0.174074	0.02997	ENSSSCG00000025053;AF:13:53808713-53809157:53809324:53808713-53809469:53809690:-	AF	RYBP
ENSSSCG00000025107	0.228337	0.00899101	ENSSSCG00000025107;AF:13:138152490:138152749-138162727:138152767:138152775-138162727:+	AF	CCDC58
ENSSSCG00000025440	0.251295	0.00599401	ENSSSCG00000025440;RI:6:81579489:81579795-81581488:81582048:+	RI	ELOA
ENSSSCG00000025531	-0.421481	0.038961	ENSSSCG00000025531;RI:5:47608974:47609072-47609116:47609261:-	RI	SSPN
ENSSSCG00000025741	0.435876	0.0184815	ENSSSCG00000025741;SE:6:34179484-34181742:34181971-34182997:+	SE	SNX20
ENSSSCG00000025993	-0.201675	0.0374625	ENSSSCG00000025993;AF:15:124318271:124318820-124371256:124318955:124319235-124371256:+	AF	SGPP2
ENSSSCG00000026392	0.228246	0.03996	ENSSSCG00000026392;AF:6:88838544-88838807:88838840:88838544-88838851:88839031:-	AF	BSDC1
ENSSSCG00000027076	-0.401594	0.0134865	ENSSSCG00000027076;AF:4:335301:335687-343203:336061:342389-343203:+	AF	CYHR1
ENSSSCG00000028149	-0.136488	0.014985	ENSSSCG00000028149;SE:9:60803126-60803405:60803555-60803781:-	SE	THYN1
ENSSSCG00000028258	0.17334	0.0424575	ENSSSCG00000028258;SE:13:14774242-14774963:14775088-14776813:-	SE	AZI2
ENSSSCG00000028635	-0.153139	0.0364635	ENSSSCG00000028635;SE:3:11853204-11863010:11863087-11866880:-	SE	ENSSSCG00000028635
ENSSSCG00000028925	0.165852	0.047952	ENSSSCG00000028925;A3:12:14536800-14538128:14536797-14538128:-	A3	CEP95
ENSSSCG00000028925	-0.165852	0.047952	ENSSSCG00000028925;SE:12:14568023-14569651:14569779-14571494:-	SE	CEP95
ENSSSCG00000028925	-0.172563	0.047952	ENSSSCG00000028925;SE:12:14560474-14564246:14564353-14567916:-	SE	CEP95
ENSSSCG00000030123	-0.319784	0.00749251	ENSSSCG00000030123;SE:17:14151866-14194352:14194484-14194914:+	SE	CDS2
ENSSSCG00000030291	0.319683	0.046953	ENSSSCG00000030291;SE:4:98673870-98675131:98675208-98676068:-	SE	NA
ENSSSCG00000030378	-0.13071	0.0484515	ENSSSCG00000030378;AF:3:11252645:11252945-11254533:11253647:11253803-11254533:+	AF	LIMK1
ENSSSCG00000030603	0.282291	0.043956	ENSSSCG00000030603;AF:4:15113037:15113371-15126202:15123764:15123800-15126202:+	AF	TATDN1
ENSSSCG00000031462	-0.123614	0.0264735	ENSSSCG00000031462;AL:6:12555664:12556311-12557721:12556388:12556926-12557721:-	AL	ENSSSCG00000031462
ENSSSCG00000031462	0.123614	0.0264735	ENSSSCG00000031462;RI:6:12557721:12557812-12559241:12559346:-	RI	ENSSSCG00000031462
ENSSSCG00000031629	-0.242786	0.035964	ENSSSCG00000031629;AL:3:24108843:24108868-24117742:24111064:24111892-24117742:-	AL	MOSMO
ENSSSCG00000032043	0.365671	0.0414585	ENSSSCG00000032043;SE:6:145535953-145538066:145538137-145539014:+	SE	SLC35D1
ENSSSCG00000032043	-0.365671	0.0414585	ENSSSCG00000032043;SE:6:145541608-145546732:145546824-145563071:+	SE	SLC35D1
ENSSSCG00000032055	-0.261509	0.017982	ENSSSCG00000032055;A3:10:717291-725200:717259-725200:-	A3	RO60
ENSSSCG00000032288	-0.11278	0.0384615	ENSSSCG00000032288;SE:3:43858591-43858880:43859020-43859184:-	SE	SLC20A1
ENSSSCG00000032684	-0.305212	0.0274725	ENSSSCG00000032684;SE:15:140174673-140180163:140180222-140180748:+	SE	BOK
ENSSSCG00000032804	0.158113	0.025974	ENSSSCG00000032804;SE:5:59999794-60069838:60069981-60072514:-	SE	BORCS5
ENSSSCG00000032957	-0.17435	0.035964	ENSSSCG00000032957;SE:13:30204456-30207189:30207337-30244325:+	SE	PTPN23
ENSSSCG00000033411	0.165719	0.0424575	ENSSSCG00000033411;AF:2:48624862:48625203-48627013:48625240:48625453-48627013:+	AF	NA
ENSSSCG00000033732	0.139242	0.0499501	ENSSSCG00000033732;SE:11:77324918-77326833:77326981-77328204:-	SE	ANKRD10
ENSSSCG00000033858	0.264966	0.0184815	ENSSSCG00000033858;SE:Y:6991983-6992478:6992615-6995940:-	SE	ENSSSCG00000033858
ENSSSCG00000033944	0.187594	0.047952	ENSSSCG00000033944;AL:6:17519289:17523104-17536996:17532073:17532355-17536996:-	AL	NA
ENSSSCG00000033946	0.274672	0.0484515	ENSSSCG00000033946;AF:17:62155475-62165317:62165408:62155475-62173946:62174071:-	AF	DIDO1
ENSSSCG00000033954	0.380021	0.044955	ENSSSCG00000033954;SE:7:55841052-55842269:55842324-55845436:+	SE	ENSSSCG00000033954
ENSSSCG00000034468	0.319442	0.0334665	ENSSSCG00000034468;SE:15:48308446-48316566:48316673-48348236:-	SE	BAG4
ENSSSCG00000034494	-0.222844	0.033966	ENSSSCG00000034494;SE:15:101512398-101512486:101512662-101513646:+	SE	MARS2
ENSSSCG00000035161	0.281708	0.0499501	ENSSSCG00000035161;AF:15:105274454-105275705:105275798:105274454-105276454:105276771:-	AF	TMEM237
ENSSSCG00000036210	0.386787	0.043956	ENSSSCG00000036210;RI:6:27416477:27418419-27419357:27419424:-	RI	DYNC1LI2
ENSSSCG00000036247	0.24953	0.014985	ENSSSCG00000036247;AF:3:1563917-1564054:1564064:1563917-1567315:1567379:-	AF	ENSSSCG00000036247
ENSSSCG00000036291	0.241568	0.0364635	ENSSSCG00000036291;A5:6:50443047-50444697:50443035-50444697:+	A5	ZNF576
ENSSSCG00000036665	-0.260907	0.025974	ENSSSCG00000036665;SE:3:6431481-6434199:6434325-6437067:-	SE	ENSSSCG00000036665
ENSSSCG00000036909	-0.426785	0.0212288	ENSSSCG00000036909;AL:6:167058954-167073223:167073239:167058954-167082106:167082631:+	AL	ERI3
ENSSSCG00000036909	-0.651475	0.0212288	ENSSSCG00000036909;AL:6:167058954-167073223:167073239:167058954-167082106:167082628:+	AL	ERI3
ENSSSCG00000037131	0.14624	0.0374625	ENSSSCG00000037131;MX:1:236987058-236990637:236990690-236992839:236987058-236991867:236991902-236992839:+	MX	CLTA
ENSSSCG00000037463	0.128454	0.047952	ENSSSCG00000037463;SE:16:47386549-47393683:47393827-47401468:+	SE	MRPS36
ENSSSCG00000037549	-0.202362	0.031968	ENSSSCG00000037549;SE:4:123371690-123375692:123375757-123377061:+	SE	GCLM
ENSSSCG00000037772	0.4103	0.023976	ENSSSCG00000037772;SE:4:108902564-108904831:108906728-108907004:-	SE	ATP5PB
ENSSSCG00000038126	-0.385874	0.014985	ENSSSCG00000038126;AF:5:8782222-8795184:8795232:8782222-8806962:8807100:-	AF	MGAT3
ENSSSCG00000038417	0.193414	0.0234765	ENSSSCG00000038417;AF:4:126769655-126853729:126853981:126769655-126873976:126874275:-	AF	LRRC8D
ENSSSCG00000038715	0.203822	0.014985	ENSSSCG00000038715;RI:12:61042518:61042641-61043419:61043550:+	RI	NA
ENSSSCG00000038989	0.141167	0.0414585	ENSSSCG00000038989;AF:12:47615439-47645113:47645332:47615439-47674026:47674257:-	AF	CRK
ENSSSCG00000038989	0.26101	0.0414585	ENSSSCG00000038989;AF:12:47615439-47645113:47645240:47615439-47674026:47674257:-	AF	CRK
ENSSSCG00000038989	0.35743	0.0414585	ENSSSCG00000038989;AF:12:47615439-47645113:47645259:47615439-47674026:47674257:-	AF	CRK
ENSSSCG00000039230	-0.235649	0.00999001	ENSSSCG00000039230;SE:15:59483260-59491245:59491340-59494135:+	SE	POLR2D
ENSSSCG00000039243	0.350702	0.0434565	ENSSSCG00000039243;AF:2:1625947:1626041-1635680:1626562:1626925-1635680:+	AF	CD81
ENSSSCG00000039324	0.221029	0.038961	ENSSSCG00000039324;RI:12:60486294:60486422-60486698:60486803:+	RI	FLII
ENSSSCG00000039333	-0.299201	0.038961	ENSSSCG00000039333;SE:1:44784910-44788886:44788993-44806206:-	SE	RFX6
ENSSSCG00000039393	0.238946	0.0304695	ENSSSCG00000039393;RI:1:132902304:132902741-132902853:132908184:-	RI	SPRED1
ENSSSCG00000040666	0.10814	0.028971	ENSSSCG00000040666;RI:2:59236213:59236417-59236738:59236820:-	RI	REX1BD
ENSSSCG00000041954	0.275609	0.024975	ENSSSCG00000041954;RI:2:2164685:2164981-2165725:2165750:-	RI	NA
ENSSSCG00000046461	0.189331	0.011988	ENSSSCG00000046461;RI:12:59133101:59133204-59133584:59133645:-	RI	NA
